# Supplementary material for: Dataset of proteins mapped on HepG2 cells and those differentially abundant after expression of the dengue non-structural 1 protein
Source: Data Brief. 2016 Dec 6;10:248–63. doi: 10.1016/j.dib.2016.11.083 (PMC5153426; doi:10.1016/j.dib.2016.11.083)
Supplement: Supplementary file 2 — Supplementary Table S1a–h: S1a: Complete list of all identified peptides, covering the four biological conditions. In blue, peptides mapped to NS1 protein. In green, peptides mapped to GFP protein. S1b: Complete list of all mapped proteins, covering the four biological conditions. S1c: List of mapped proteins for HepG2 control group, which is the non-transfected cells. S1d: List of mapped proteins for HepG2 cells transfected with the plasmid vector pcDNA3. S1e: List of mapped proteins for HepG2 cells transfected with the control plasmid pMAXGFP. S1f: List of mapped proteins for HepG2 cells transfected with the plasmid pcENS1. S1g: Complete list of all mapped proteins by maximum parsimony principle, covering the four biological conditions. S1h: List of mapped proteins for HepG2 cells transfected with the plasmid pcENS1. [file mmc2.xlsx]

## Sheet: All identified peptides
Table S1a: Complete list of all identified peptides, covering the four biological conditions. In blue, peptides mapped to NS1 protein. In green, peptides mapped to GFP protein.
Sequence	Spectral count	Protein count	Description
DNHLLGTFDLTGIPPAPR	204	1	sp|P11021|GRP78_HUMAN
ELEEIVQPIISK	78	1	sp|P11021|GRP78_HUMAN
DAGTIAGLNVMR	46	1	sp|P11021|GRP78_HUMAN
NEPTAAAIAYGLDKR	24	1	sp|P11021|GRP78_HUMAN
STASDNQPTVTIK	20	1	sp|P11021|GRP78_HUMAN
KSDIDEIVLVGGSTR	17	1	sp|P11021|GRP78_HUMAN
EIDVNGILR	16	1	sp|P11021|GRP78_HUMAN
FSTASDNQPTVTIK	15	1	sp|P11021|GRP78_HUMAN
QIFSTASDNQPTVTIK	11	1	sp|P11021|GRP78_HUMAN
TFAPEEISAMVLTK	10	1	sp|P11021|GRP78_HUMAN
EFFNGKEPSR	9	1	sp|P11021|GRP78_HUMAN
ASDNQPTVTIK	8	1	sp|P11021|GRP78_HUMAN
TASDNQPTVTIK	8	1	sp|P11021|GRP78_HUMAN
DNHLLGTF	6	1	sp|P11021|GRP78_HUMAN
SNPENTVFDAK	5	1	sp|P11021|GRP78_HUMAN
ETAEAYLGKK	5	1	sp|P11021|GRP78_HUMAN
IFSTASDNQPTVTIK	5	1	sp|P11021|GRP78_HUMAN
IQQLVKEFFNGKEPSR	4	1	sp|P11021|GRP78_HUMAN
NDPSVQQDIK	4	1	sp|P11021|GRP78_HUMAN
QLTSNPENTVFDAK	3	1	sp|P11021|GRP78_HUMAN
KELEEIVQPIISK	3	1	sp|P11021|GRP78_HUMAN
ENTVFDAK	2	1	sp|P11021|GRP78_HUMAN
ELESYAYSLK	2	1	sp|P11021|GRP78_HUMAN
YEGERPLTK	1	1	sp|P11021|GRP78_HUMAN
VMEHFIK	1	1	sp|P11021|GRP78_HUMAN
SYAYSLK	1	1	sp|P11021|GRP78_HUMAN
HAVVTVPAYFNDAQR	11	1	sp|P11021|GRP78_HUMAN
VTHAVVTVPAYFNDA	8	1	sp|P11021|GRP78_HUMAN
AVVTVPAYFNDAQR	24	1	sp|P11021|GRP78_HUMAN
HLLGTFDLTGIPPAPR	17	1	sp|P11021|GRP78_HUMAN
NHLLGTFDLTGIPPAPR	10	1	sp|P11021|GRP78_HUMAN
LYGSAGPPPTGEEDTAEK	8	1	sp|P11021|GRP78_HUMAN
DNQPTVTIK	6	1	sp|P11021|GRP78_HUMAN
M(+15.994900)KETAEAYLGKK	5	1	sp|P11021|GRP78_HUMAN
MKETAEAYLGKK	4	1	sp|P11021|GRP78_HUMAN
EEIVQPIISK	4	1	sp|P11021|GRP78_HUMAN
VTHAVVTVPAYF	3	1	sp|P11021|GRP78_HUMAN
SDNQPTVTIK	3	1	sp|P11021|GRP78_HUMAN
HQDADIEDFK	3	1	sp|P11021|GRP78_HUMAN
WLESHQDADIEDFK	3	1	sp|P11021|GRP78_HUMAN
KETAEAYLGKK	3	1	sp|P11021|GRP78_HUMAN
NKITITNDQNR	3	1	sp|P11021|GRP78_HUMAN
INEPTAAAIAYGLDKR	2	1	sp|P11021|GRP78_HUMAN
NQLTSNPENTVFDAKR	2	1	sp|P11021|GRP78_HUMAN
SFYEGEDFSETLTR	1	1	sp|P11021|GRP78_HUMAN
LESHQDADIEDFK	1	1	sp|P11021|GRP78_HUMAN
VGTVVGIDLGTTYSCVGVFK	1	1	sp|P11021|GRP78_HUMAN
YGSAGPPPTGEEDTAEK	1	1	sp|P11021|GRP78_HUMAN
SYAYSLKNQIGDK	1	1	sp|P11021|GRP78_HUMAN
SHQDADIEDFKAK	1	1	sp|P11021|GRP78_HUMAN
SQIFSTASDNQPTVTIK	205	1	sp|P11021|GRP78_HUMAN
ITPSYVAFTPEGER	151	1	sp|P11021|GRP78_HUMAN
TKPYIQVDIGGGQTK	144	1	sp|P11021|GRP78_HUMAN
VYEGERPLTK	91	1	sp|P11021|GRP78_HUMAN
NQLTSNPENTVFDAK	88	1	sp|P11021|GRP78_HUMAN
SHQDADIEDFK	69	1	sp|P11021|GRP78_HUMAN
IINEPTAAAIAYGLDKR	46	1	sp|P11021|GRP78_HUMAN
DAGTIAGLNVM(+15.994900)R	42	1	sp|P11021|GRP78_HUMAN
ITITNDQNR	29	1	sp|P11021|GRP78_HUMAN
NELESYAYSLK	25	1	sp|P11021|GRP78_HUMAN
KKELEEIVQPIISK	25	1	sp|P11021|GRP78_HUMAN
TWNDPSVQQDIK	24	1	sp|P11021|GRP78_HUMAN
VVATNGDTHLGGEDFDQR	12	1	sp|P11021|GRP78_HUMAN
VLEDSDLKK	5	1	sp|P11021|GRP78_HUMAN
SYVAFTPEGER	3	1	sp|P11021|GRP78_HUMAN
THAVVTVPAYFNDAQR	2	1	sp|P11021|GRP78_HUMAN
KVTHAVVTVPAYFNDAQR	1	1	sp|P11021|GRP78_HUMAN
SAIHPSILQNGGPM(+15.994900)F	30	1	| gi|33243028|gb|AAQ01184.1|
ITGTLNGVEFELVGGGEGTPEQGR	20	1	| gi|33243028|gb|AAQ01184.1|
VVGTGFPEDSVIFTDK	19	1	| gi|33243028|gb|AAQ01184.1|
LVGGGEGTPEQGR	15	1	| gi|33243028|gb|AAQ01184.1|
GALTFSPYLLSH	14	1	| gi|33243028|gb|AAQ01184.1|
SAIHPSILQNGGPMF	12	1	| gi|33243028|gb|AAQ01184.1|
LGIVEYQHAFK	11	1	| gi|33243028|gb|AAQ01184.1|
VEELHSNTELGIVEYQH	9	1	| gi|33243028|gb|AAQ01184.1|
VEELHSNTELGIVEYQHAFK	9	1	| gi|33243028|gb|AAQ01184.1|
FELVGGGEGTPEQGR	7	1	| gi|33243028|gb|AAQ01184.1|
SAIHPSILQNGGPMFAFR	6	1	| gi|33243028|gb|AAQ01184.1|
YEDGGVLHVSF	5	1	| gi|33243028|gb|AAQ01184.1|
VEELHSNTE	5	1	| gi|33243028|gb|AAQ01184.1|
GTYPSGYENPFLHAINNGGYTNTR	5	1	| gi|33243028|gb|AAQ01184.1|
LHSNTELGIVEYQHAFK	5	1	| gi|33243028|gb|AAQ01184.1|
SAIHPSILQNGGPM(+15.994900)FAF	3	1	| gi|33243028|gb|AAQ01184.1|
SAIHPSILQNGGPM(+15.994900)FAFR	3	1	| gi|33243028|gb|AAQ01184.1|
YEDGGVLHV	1	1	| gi|33243028|gb|AAQ01184.1|
SNATVEHLHPMGDNVLVGSFAR	1	1	| gi|33243028|gb|AAQ01184.1|
AINNGGYTNTR	1	1	| gi|33243028|gb|AAQ01184.1|
IQSGHSLEGCFQVIK	2	1	| sp|A0AVT1|UBA6_HUMAN
NFALLGVGTSK	1	1	| sp|A0AVT1|UBA6_HUMAN
GALQAVDQLSLFRPLCK	19	1	| sp|A1L0T0|ILVBL_HUMAN
HGGENVAAVLR	12	1	| sp|A1L0T0|ILVBL_HUMAN
LSGTVGVAAVTAGPGLTNTVTAVK	8	1	| sp|A1L0T0|ILVBL_HUMAN
FIFTLVGGHISPLLVACEK	6	1	| sp|A1L0T0|ILVBL_HUMAN
VLHDAQQQCR	5	1	| sp|A1L0T0|ILVBL_HUMAN
SGTVGVAAVTAGPGLTNTVTAVK	1	1	| sp|A1L0T0|ILVBL_HUMAN
DGHPVVVNILIGR	1	1	| sp|A1L0T0|ILVBL_HUMAN
SAAAAAAAAAAAAAK	15	1	| sp|A6NHT5|HMX3_HUMAN
VQCSTASGAEVKGSGR	1	1	| sp|B7ZBB8|PP13G_HUMAN
GRAGGPGAGPRTPPM(+15.994900)TLPSPPTLPA	1	1	| sp|I3L1E1|CS084_HUMAN
ASLNPSDTPPSVVNEDFLHDLK	1	1	| sp|O00116|ADAS_HUMAN
VSVFFGGLSIK	1	1	| sp|O00148|DX39A_HUMAN
CGTGIVGVFVK	66	1	| sp|O00151|PDLI1_HUMAN
SRPLDHAQPPSSLVIDK	22	1	| sp|O00151|PDLI1_HUMAN
VITNQYNNPAGLYSSENISNFNNALESK	18	1	| sp|O00151|PDLI1_HUMAN
FTASPASSTTAR	14	1	| sp|O00151|PDLI1_HUMAN
ECYVCTDCGTNLK	9	1	| sp|O00151|PDLI1_HUMAN
TPPEGYEVVTVFPK	7	1	| sp|O00151|PDLI1_HUMAN
VTPPEGYEVVTVFPK	6	1	| sp|O00151|PDLI1_HUMAN
TAASGVEANSRPLDHAQPPSSLVIDK	6	1	| sp|O00151|PDLI1_HUMAN
NLASEPQEVLHIGSAHNR	5	1	| sp|O00151|PDLI1_HUMAN
GCTDNLTLTVAR	4	1	| sp|O00151|PDLI1_HUMAN
VWSPLVTEEGK	4	1	| sp|O00151|PDLI1_HUMAN
HRHPECYVCTDCGTNLK	3	1	| sp|O00151|PDLI1_HUMAN
ERVTPPEGYEVVTVFPK	3	1	| sp|O00151|PDLI1_HUMAN
CYVCTDCGTNLK	3	1	| sp|O00151|PDLI1_HUMAN
QSTSFLVLQEILESEEK	2	1	| sp|O00151|PDLI1_HUMAN
DHAQPPSSLVIDK	2	1	| sp|O00151|PDLI1_HUMAN
M(+15.994900)NLASEPQEVLHIGSAHNR	1	1	| sp|O00151|PDLI1_HUMAN
DNLTLTVAR	1	1	| sp|O00151|PDLI1_HUMAN
DFEQPLAISR	1	1	| sp|O00151|PDLI1_HUMAN
TNIVTASVDAINFHDK	23	1	| sp|O00154|BACH_HUMAN
SLPVPQLVPETEDEK	9	1	| sp|O00154|BACH_HUMAN
DDANVAGNVHGGTILK	4	1	| sp|O00154|BACH_HUMAN
ATLWYVPLSLK	4	1	| sp|O00154|BACH_HUMAN
GCVITISGR	1	1	| sp|O00154|BACH_HUMAN
VLELDPALAPVVSR	1	1	| sp|O00170|AIP_HUMAN
LQAAEHPDEVEDPK	9	1	| sp|O00193|SMAP_HUMAN
LVIGDHK	1	1	| sp|O00193|SMAP_HUMAN
LLTQYILNLGK	2	1	| sp|O00203|AP3B1_HUMAN
DDPIISTHLAK	30	1	| sp|O00231|PSD11_HUMAN
TTANAIYCPPK	24	1	| sp|O00231|PSD11_HUMAN
VQIEHISSLIK	21	1	| sp|O00231|PSD11_HUMAN
TYHALSNLPK	16	1	| sp|O00231|PSD11_HUMAN
EQSILELGSLLAK	15	1	| sp|O00231|PSD11_HUMAN
YQEALHLGSQLLR	11	1	| sp|O00231|PSD11_HUMAN
VVDSLYNK	3	1	| sp|O00231|PSD11_HUMAN
LYDNLLEQNLIR	3	1	| sp|O00231|PSD11_HUMAN
EASIDILHSIVKR	2	1	| sp|O00231|PSD11_HUMAN
TGQAAELGGLLK	1	1	| sp|O00231|PSD11_HUMAN
AIYDTPCIQAESEK	13	1	| sp|O00232|PSD12_HUMAN
LQEVIETLLSLEK	5	1	| sp|O00232|PSD12_HUMAN
KGSLESPATDVFGSTEEGEKR	2	1	| sp|O00232|PSD12_HUMAN
NRVVEHNIR	1	1	| sp|O00232|PSD12_HUMAN
FYGPEGPYGVFAGR	18	1	| sp|O00264|PGRC1_HUMAN
KFYGPEGPYGVFAGR	1	1	| sp|O00264|PGRC1_HUMAN
HYGSQTPLHDGSR	5	1	| sp|O00267|SPT5H_HUMAN
GVTFNVTTVDTK	81	1	| sp|O00299|CLIC1_HUMAN
NSNPALNDNLEK	29	1	| sp|O00299|CLIC1_HUMAN
ALNPESNTAGLDIFAK	27	1	| sp|O00299|CLIC1_HUMAN
LHIVQVVCK	23	1	| sp|O00299|CLIC1_HUMAN
GFTIPEAFR	18	1	| sp|O00299|CLIC1_HUMAN
LLYGTEVHTDTNK	15	1	| sp|O00299|CLIC1_HUMAN
YLSNAYAR	15	1	| sp|O00299|CLIC1_HUMAN
IEEFLEAVLCPPR	14	1	| sp|O00299|CLIC1_HUMAN
LTLADCNLLPK	10	1	| sp|O00299|CLIC1_HUMAN
YRGFTIPEAFR	10	1	| sp|O00299|CLIC1_HUMAN
HIVQVVCK	6	1	| sp|O00299|CLIC1_HUMAN
LCPGGQLPFLLYGTEVHTDTNK	6	1	| sp|O00299|CLIC1_HUMAN
VDETSAEDEGVSQRK	5	1	| sp|O00299|CLIC1_HUMAN
LYGTEVHTDTNK	4	1	| sp|O00299|CLIC1_HUMAN
EEFLEAVLCPPR	3	1	| sp|O00299|CLIC1_HUMAN
LAALNPESNTAGLDIFAK	3	1	| sp|O00299|CLIC1_HUMAN
AALNPESNTAGLDIFAK	3	1	| sp|O00299|CLIC1_HUMAN
GGQLPFLLYGTEVHTDTNK	3	1	| sp|O00299|CLIC1_HUMAN
TSAEDEGVSQR	3	1	| sp|O00299|CLIC1_HUMAN
LNPESNTAGLDIFAK	2	1	| sp|O00299|CLIC1_HUMAN
SNPALNDNLEK	1	1	| sp|O00299|CLIC1_HUMAN
IELAYEQVAK	1	1	| sp|O00299|CLIC1_HUMAN
IEEFLEAVLCPPRYPK	1	1	| sp|O00299|CLIC1_HUMAN
EAPNPIHLTVDTSLQNGR	5	1	| sp|O00303|EIF3F_HUMAN
TMGVMFTPLTVK	2	1	| sp|O00303|EIF3F_HUMAN
DLQQVGGASAR	2	1	| sp|O00303|EIF3F_HUMAN
HSVEVTNCFSVPHNE	1	1	| sp|O00303|EIF3F_HUMAN
ITESRPTPAPTATPTAPSPLQATAGPSYPR	4	1	| sp|O00330|ODPX_HUMAN
HSLDASQGTATGPR	1	1	| sp|O00330|ODPX_HUMAN
ANLENPIR	1	1	| sp|O00330|ODPX_HUMAN
PVIPPVSTPGQPNAVGTFTEIPASNIR	1	1	| sp|O00330|ODPX_HUMAN
CISLIGLAVGK	1	1	| sp|O00410|IPO5_HUMAN
ITISPLQELTLYNPER	9	1	| sp|O00425|IF2B3_HUMAN
IAPAEAPDAK	4	1	| sp|O00425|IF2B3_HUMAN
LYIGNLSENAAPSDLESIFK	4	1	| sp|O00425|IF2B3_HUMAN
IELHGKPIEVEHSVPKR	3	1	| sp|O00425|IF2B3_HUMAN
LQNLSSAEVVVPR	3	1	| sp|O00425|IF2B3_HUMAN
IKEENFVSPK	3	1	| sp|O00425|IF2B3_HUMAN
KIQEILTQVK	1	1	| sp|O00425|IF2B3_HUMAN
TVNELQNLSSAEVVVPR	1	1	| sp|O00425|IF2B3_HUMAN
VSTALSCLLGLPLR	1	1	| sp|O00442|RTCA_HUMAN
FYSVNVDYSK	14	1	| sp|O00483|NDUA4_HUMAN
LGPNDQYK	10	1	| sp|O00483|NDUA4_HUMAN
SGILPILVK	18	1	| sp|O00505|IMA4_HUMAN
ATQGGTYNFDPTANLQTK	4	1	| sp|O00505|IMA4_HUMAN
HRNEVTVELR	3	1	| sp|O00505|IMA4_HUMAN
QAVWALGNIIGDGPQCR	1	1	| sp|O00505|IMA4_HUMAN
AFSHDHPTDVDYR	4	1	| sp|O00541|PESC_HUMAN
LDALSNFHFIPKPPVPEIK	32	1	| sp|O00566|MPP10_HUMAN
TAEEENPEHVEIQK	3	1	| sp|O00566|MPP10_HUMAN
KPPVPEIK	1	1	| sp|O00566|MPP10_HUMAN
EETVNDPEEAGHR	25	1	| sp|O00567|NOP56_HUMAN
ISLLQPQVEESVLNLGK	5	1	| sp|O00567|NOP56_HUMAN
GLTDLSACK	4	1	| sp|O00567|NOP56_HUMAN
NANAVSEGVVHEDLR	4	1	| sp|O00567|NOP56_HUMAN
ASSQVALENANAVSEGVVHEDLR	3	1	| sp|O00567|NOP56_HUMAN
FYETGEIPR	2	1	| sp|O00567|NOP56_HUMAN
LIAHAGSLTNLAK	2	1	| sp|O00567|NOP56_HUMAN
YGLIFHSTFIGR	1	1	| sp|O00567|NOP56_HUMAN
ETVNDPEEAGHR	1	1	| sp|O00567|NOP56_HUMAN
AQLGLGHSYSR	1	1	| sp|O00567|NOP56_HUMAN
SFLLDLLNATGK	5	1	| sp|O00571|DDX3X_HUMAN
HAIPIIK	2	1	| sp|O00571|DDX3X_HUMAN
ILVATAVAAR	1	1	| sp|O00571|DDX3X_HUMAN
SPILVATAVAAR	1	1	| sp|O00571|DDX3X_HUMAN
ISQAILDFR	1	1	| sp|O00625|PIR_HUMAN
HTAVLGEGDSVQVENKDPK	1	1	| sp|O00625|PIR_HUMAN
SGILPILVHCLER	3	1	| sp|O00629|IMA3_HUMAN
AVGNIVTGTDEQTQVVLNCDALSHFPALLTHPK	1	1	| sp|O00629|IMA3_HUMAN
QTQVVLNCDALSHFPALLTHPK	1	1	| sp|O00629|IMA3_HUMAN
QYLQLNLQPAVGR	3	1	| sp|O00748|EST2_HUMAN
SKEEILAINKPFK	2	1	| sp|O00748|EST2_HUMAN
ADHGDELPFVFR	2	1	| sp|O00748|EST2_HUMAN
FGWLIPK	1	1	| sp|O00748|EST2_HUMAN
LGVLGFFSTGDK	1	1	| sp|O00748|EST2_HUMAN
ASTSLKPPTADLFTGVLPNGYNPPR	29	1	| sp|O00754|MA2B1_HUMAN
LQETTLVANQLR	2	1	| sp|O00754|MA2B1_HUMAN
WSVGPIPVGDTWGK	1	1	| sp|O00754|MA2B1_HUMAN
FQVIVYNPLGR	1	1	| sp|O00754|MA2B1_HUMAN
ELVDYFLNVATAQGR	1	1	| sp|O00754|MA2B1_HUMAN
GSSVHVLYSTPACYLWELNK	1	1	| sp|O00754|MA2B1_HUMAN
LYDKIDPEK	1	1	| sp|O14561|ACPM_HUMAN
LEQDQLWIGTK	6	1	| sp|O14562|UBFD1_HUMAN
FAVSQMSALLDSAHLLASSTQR	3	1	| sp|O14617|AP3D1_HUMAN
NTCQLYIQTDHLFFK	1	1	| sp|O14672|ADA10_HUMAN
VSEQGLIEILK	9	1	| sp|O14737|PDCD5_HUMAN
VSEQGLIEILKK	1	1	| sp|O14737|PDCD5_HUMAN
LSNLALVKPEK	1	1	| sp|O14737|PDCD5_HUMAN
LHNFHQLSAPQPCFTFSHPNR	2	1	| sp|O14744|ANM5_HUMAN
VWYEWAVTAPVCSAIHNPTGR	2	1	| sp|O14744|ANM5_HUMAN
DWNTLIVGK	1	1	| sp|O14744|ANM5_HUMAN
LVEPGSPAEK	9	1	| sp|O14745|NHRF1_HUMAN
KGPSGYGFNLHSDK	7	1	| sp|O14745|NHRF1_HUMAN
VIPSQEHLNGPLPVPFTNGEIQK	4	1	| sp|O14745|NHRF1_HUMAN
QHGDVVSAIR	4	1	| sp|O14745|NHRF1_HUMAN
HGDVVSAIR	3	1	| sp|O14745|NHRF1_HUMAN
VIPSQEHLNGPLPVPF	2	1	| sp|O14745|NHRF1_HUMAN
EALAEAALESPRPALVR	2	1	| sp|O14745|NHRF1_HUMAN
LYQQHGAGLFDVTR	15	1	| sp|O14773|TPP1_HUMAN
PSYQEEAVTK	4	1	| sp|O14773|TPP1_HUMAN
AYPDVAALSDGYWVVSNR	1	1	| sp|O14773|TPP1_HUMAN
HLGVTPSVIR	1	1	| sp|O14773|TPP1_HUMAN
HQFRPTFPASSPY	1	1	| sp|O14773|TPP1_HUMAN
HQFRPTFPASSPYVTTVGGTSFQEPF	1	1	| sp|O14773|TPP1_HUMAN
DIVVLGVEK	17	1	| sp|O14818|PSA7_HUMAN
LYQTDPSGTYHAWK	3	1	| sp|O14818|PSA7_HUMAN
ELQHAALGGTATR	10	1	| sp|O14828|SCAM3_HUMAN
GHDPSAHVLACFGGAGGQHACAIAR	3	1	| sp|O14841|OPLA_HUMAN
VSEGGPAEIAGLQIGDK	3	1	| sp|O14907|TX1B3_HUMAN
AIIASNIMYIVGQYPR	7	1	| sp|O14980|XPO1_HUMAN
ESPFSTSASPLLSGSQHFDVPPR	6	1	| sp|O14980|XPO1_HUMAN
NVDILKDPETVK	6	1	| sp|O14980|XPO1_HUMAN
QLYLPMLFK	3	1	| sp|O14980|XPO1_HUMAN
DINLLDNVVNCLYHGEGAQQR	2	1	| sp|O14980|XPO1_HUMAN
AIIASNIM(+15.994900)YIVGQYPR	2	1	| sp|O14980|XPO1_HUMAN
LLSEEVFDFSSGQITQVK	1	1	| sp|O14980|XPO1_HUMAN
TSSDPTCVEK	1	1	| sp|O14980|XPO1_HUMAN
ESQLLLNVVSQLAK	1	1	| sp|O15091|MRRP3_HUMAN
DNLQLPLQFLSR	5	1	| sp|O15118|NPC1_HUMAN
YNCEYSGPPKPLPK	3	1	| sp|O15118|NPC1_HUMAN
GGHAAYSSAVNILLGHGTR	1	1	| sp|O15118|NPC1_HUMAN
SISQYLHAGPPVY	1	1	| sp|O15118|NPC1_HUMAN
TGASFQQAQEEFSQGIFSSR	7	1	| sp|O15127|SCAM2_HUMAN
NSVSQISVLSGGK	35	1	| sp|O15143|ARC1B_HUMAN
ASSEGGTAAGAGLDSLHK	17	1	| sp|O15143|ARC1B_HUMAN
HDSTVCLADADKK	7	1	| sp|O15143|ARC1B_HUMAN
SHDSTVCLADADKK	6	1	| sp|O15143|ARC1B_HUMAN
NVLLAAGSCDFK	6	1	| sp|O15143|ARC1B_HUMAN
GGTAAGAGLDSLHK	3	1	| sp|O15143|ARC1B_HUMAN
SEGGTAAGAGLDSLHK	3	1	| sp|O15143|ARC1B_HUMAN
TQIAICPNNHEVHIYEK	2	1	| sp|O15143|ARC1B_HUMAN
EGGTAAGAGLDSLHK	1	1	| sp|O15143|ARC1B_HUMAN
YFQFQEEGK	2	1	| sp|O15144|ARPC2_HUMAN
NCFASVFEK	2	1	| sp|O15144|ARPC2_HUMAN
VTVVFSTVFK	1	1	| sp|O15144|ARPC2_HUMAN
ASHTAPQVLFSHR	1	1	| sp|O15144|ARPC2_HUMAN
VFDPQNDKPSK	1	1	| sp|O15145|ARPC3_HUMAN
AYLQQLR	1	1	| sp|O15145|ARPC3_HUMAN
FYGPAGPYGIFAGR	38	1	| sp|O15173|PGRC2_HUMAN
GLGAGAGAGEESPATSLPR	22	1	| sp|O15173|PGRC2_HUMAN
YGPAGPYGIFAGR	2	1	| sp|O15173|PGRC2_HUMAN
GTYQPLSTR	4	1	| sp|O15213|WDR46_HUMAN
AVAAEAQDTATR	21	1	| sp|O15230|LAMA5_HUMAN
AGALLPAIHEQLR	7	1	| sp|O15230|LAMA5_HUMAN
AHPASNAIDGTER	7	1	| sp|O15230|LAMA5_HUMAN
CRPNTQGPTCSEPAR	5	1	| sp|O15230|LAMA5_HUMAN
LQCTCQHNTCGGTCDR	4	1	| sp|O15230|LAMA5_HUMAN
TQCLCKPGYAGASCER	4	1	| sp|O15230|LAMA5_HUMAN
DHYLPDLHHLR	3	1	| sp|O15230|LAMA5_HUMAN
EVGVAVHTPQR	1	1	| sp|O15230|LAMA5_HUMAN
ASPDGLCQVSLQQGR	1	1	| sp|O15230|LAMA5_HUMAN
DQASQLLAGTEATLGHAK	1	1	| sp|O15230|LAMA5_HUMAN
TYQPWQFFASSK	1	1	| sp|O15230|LAMA5_HUMAN
DHPALNYNIVSGPPSHK	30	1	| sp|O15269|SPTC1_HUMAN
SFVIDHQR	3	1	| sp|O15269|SPTC1_HUMAN
YGVGTCGPR	2	1	| sp|O15269|SPTC1_HUMAN
STNPGISIGDVAK	1	1	| sp|O15347|HMGB3_HUMAN
QLIVANAGDSR	6	1	| sp|O15355|PPM1G_HUMAN
AIGDHFYK	4	1	| sp|O15355|PPM1G_HUMAN
ELAQIAGRPTEDEDEKEK	3	1	| sp|O15355|PPM1G_HUMAN
NTAELQPESGK	1	1	| sp|O15355|PPM1G_HUMAN
AYTGFSSNSER	1	1	| sp|O15355|PPM1G_HUMAN
GTEAGQVGEPGIPTGEAGPSCSSASDKLPR	1	1	| sp|O15355|PPM1G_HUMAN
TANEPPQDEGNSFNSPR	3	1	| sp|O15371|EIF3D_HUMAN
GAVIATELK	2	1	| sp|O15371|EIF3D_HUMAN
HCNGVDWR	1	1	| sp|O15371|EIF3D_HUMAN
WTCCALLAGSEYLK	1	1	| sp|O15371|EIF3D_HUMAN
TLNQLGTPQDSPELR	10	1	| sp|O15400|STX7_HUMAN
NAEVHVQQANQQLSR	9	1	| sp|O15400|STX7_HUMAN
ITQCSVEIQR	2	1	| sp|O15400|STX7_HUMAN
LVAEFTTSLTNFQK	1	1	| sp|O15400|STX7_HUMAN
LHKPPADSGVDLR	32	1	| sp|O15427|MOT4_HUMAN
EVEHFLK	3	1	| sp|O15427|MOT4_HUMAN
CALSPLGQLLQDR	1	1	| sp|O15427|MOT4_HUMAN
NGEVVHTPETSV	1	1	| sp|O15427|MOT4_HUMAN
IDWPVGSPATIHYPALDGHLSR	5	1	| sp|O15498|YKT6_HUMAN
ALAAGGVGSIVR	1	1	| sp|O15511|ARPC5_HUMAN
VGNLGLATSFFNEK	15	1	| sp|O15523|DDX3Y_HUMAN
KIGLDFCK	1	1	| sp|O15523|DDX3Y_HUMAN
SNLGSVVLQLK	22	1	| sp|O43143|DHX15_HUMAN
VESLLVTAISK	15	1	| sp|O43143|DHX15_HUMAN
HQSFVLVGETGSGK	14	1	| sp|O43143|DHX15_HUMAN
FTDILVR	12	1	| sp|O43143|DHX15_HUMAN
HRLDLGEDYPSGK	5	1	| sp|O43143|DHX15_HUMAN
IIPLYSTLPPQQQQR	5	1	| sp|O43143|DHX15_HUMAN
HIDGDHLTLLNVYHAFK	4	1	| sp|O43143|DHX15_HUMAN
IFEPPPPK	3	1	| sp|O43143|DHX15_HUMAN
LQLPVWEYK	3	1	| sp|O43143|DHX15_HUMAN
DGDHLTLLNVYHAFK	2	1	| sp|O43143|DHX15_HUMAN
TGHYLTVK	1	1	| sp|O43143|DHX15_HUMAN
FAHIDGDHLTLLNVYHAFK	1	1	| sp|O43143|DHX15_HUMAN
THPVEIFYTPEPER	1	1	| sp|O43143|DHX15_HUMAN
RKLDPEIVPEEK	1	1	| sp|O43148|MCES_HUMAN
SVLIGEFLEK	1	1	| sp|O43148|MCES_HUMAN
HAPINSAQHLDNVDQTGPK	5	1	| sp|O43159|RRP8_HUMAN
ILQDGGLQVVEK	24	1	| sp|O43175|SERA_HUMAN
VTADVINAAEK	6	1	| sp|O43175|SERA_HUMAN
VLISDSLDPCCR	2	1	| sp|O43175|SERA_HUMAN
AGTGVDNVDLEAATRK	2	1	| sp|O43175|SERA_HUMAN
GTIQVITQGTSLK	2	1	| sp|O43175|SERA_HUMAN
FITVHTPLLPSTTGLLNDNTFAQCK	1	1	| sp|O43175|SERA_HUMAN
GGPASVPSSSPGTSVK	4	1	| sp|O43237|DC1L2_HUMAN
NILVFGEDGSGK	1	1	| sp|O43237|DC1L2_HUMAN
HDADGQATLLNLLLR	14	1	| sp|O43242|PSMD3_HUMAN
SLMPYFLLTQAVR	3	1	| sp|O43242|PSMD3_HUMAN
FNQVLDQFGEK	2	1	| sp|O43242|PSMD3_HUMAN
NYLHYSLYDQAEK	1	1	| sp|O43242|PSMD3_HUMAN
VYEFLDK	1	1	| sp|O43242|PSMD3_HUMAN
AIQLEYSEAR	1	1	| sp|O43242|PSMD3_HUMAN
EFNEEGALSVLQQFK	10	1	| sp|O43390|HNRPR_HUMAN
TLIEAGLPQK	4	1	| sp|O43390|HNRPR_HUMAN
KYGGPPPDSVYSGVQPGIGTEVFVGKIPR	1	1	| sp|O43390|HNRPR_HUMAN
GPPPDSVYSGVQPGIGTEVFVGK	1	1	| sp|O43390|HNRPR_HUMAN
LM(+15.994900)M(+15.994900)DPLSGQNR	1	1	| sp|O43390|HNRPR_HUMAN
HCAVNGLLVAEK	1	1	| sp|O43402|EMC8_HUMAN
IENVPTGPNNKPK	4	1	| sp|O43447|PPIH_HUMAN
VDPAFDKDR	2	1	| sp|O43615|TIM44_HUMAN
ALENVLSGK	4	1	| sp|O43678|NDUA2_HUMAN
FGQETNVPLNNFSADQVTR	4	1	| sp|O43678|NDUA2_HUMAN
ANPDLPILIR	3	1	| sp|O43678|NDUA2_HUMAN
KDDPVTNLNNAFEVAEK	53	1	| sp|O43707|ACTN4_HUMAN
LSGSNPYTTVTPQIINSK	52	1	| sp|O43707|ACTN4_HUMAN
DHGGALGPEEFK	46	1	| sp|O43707|ACTN4_HUMAN
DGLAFNALIHR	38	1	| sp|O43707|ACTN4_HUMAN
LDYYDSHNVNTR	34	1	| sp|O43707|ACTN4_HUMAN
SGSNPYTTVTPQIINSK	28	1	| sp|O43707|ACTN4_HUMAN
LVSIGAEEIVDGNAK	28	1	| sp|O43707|ACTN4_HUMAN
DHALLEEQSK	25	1	| sp|O43707|ACTN4_HUMAN
ACLISLGYDVENDR	24	1	| sp|O43707|ACTN4_HUMAN
QFASQANVVGPWIQTK	17	1	| sp|O43707|ACTN4_HUMAN
HRPELIEYDK	16	1	| sp|O43707|ACTN4_HUMAN
EAILAIHK	14	1	| sp|O43707|ACTN4_HUMAN
VEQIAAIAQELNELDYYDSHNVNTR	12	1	| sp|O43707|ACTN4_HUMAN
QGEAEFNR	9	1	| sp|O43707|ACTN4_HUMAN
ASFNHFDKDHGGALGPEEFK	8	1	| sp|O43707|ACTN4_HUMAN
DKDHGGALGPEEFK	7	1	| sp|O43707|ACTN4_HUMAN
SNPYTTVTPQIINSK	5	1	| sp|O43707|ACTN4_HUMAN
RDHALLEEQSK	5	1	| sp|O43707|ACTN4_HUMAN
ICDQWDALGSLTHSR	5	1	| sp|O43707|ACTN4_HUMAN
ASFNHFDK	4	1	| sp|O43707|ACTN4_HUMAN
ICDQWDALGSLTH	4	1	| sp|O43707|ACTN4_HUMAN
VQQLVPK	4	1	| sp|O43707|ACTN4_HUMAN
YQGPDAVPGALDYK	3	1	| sp|O43707|ACTN4_HUMAN
LRKDDPVTNLNNAFEVAEK	3	1	| sp|O43707|ACTN4_HUMAN
LNELDYYDSHNVNTR	3	1	| sp|O43707|ACTN4_HUMAN
GSNPYTTVTPQIINSK	3	1	| sp|O43707|ACTN4_HUMAN
AGTQIENIDEDFRDGLK	3	1	| sp|O43707|ACTN4_HUMAN
DALGSLTHSR	2	1	| sp|O43707|ACTN4_HUMAN
DINNGWQHLEQAEK	2	1	| sp|O43707|ACTN4_HUMAN
QLEAIDQLHLEYAK	1	1	| sp|O43707|ACTN4_HUMAN
M(+15.994900)APYQGPDAVPGALDYK	1	1	| sp|O43707|ACTN4_HUMAN
DQLHLEYAK	1	1	| sp|O43707|ACTN4_HUMAN
YVALTSLLK	1	1	| sp|O43747|AP1G1_HUMAN
VLAINILGR	1	1	| sp|O43747|AP1G1_HUMAN
AIELNPANAVYFCNR	12	1	| sp|O43765|SGTA_HUMAN
HVEAVAYYK	6	1	| sp|O43765|SGTA_HUMAN
LGNYAGAVQDCER	2	1	| sp|O43765|SGTA_HUMAN
IFDSEEILAGYK	9	1	| sp|O43776|SYNC_HUMAN
DTINEPILLCR	3	1	| sp|O43776|SYNC_HUMAN
HELNPNFQPPK	3	1	| sp|O43776|SYNC_HUMAN
IGALEGYR	2	1	| sp|O43776|SYNC_HUMAN
YTHVEAECPFLTFDDLLNR	1	1	| sp|O43776|SYNC_HUMAN
TINLYPLTNYTFGTK	22	1	| sp|O43809|CPSF5_HUMAN
YIQQTKPLTLER	3	1	| sp|O43809|CPSF5_HUMAN
PNFEPPQYPYIPAHITK	2	1	| sp|O43809|CPSF5_HUMAN
ALFAVPK	1	1	| sp|O43809|CPSF5_HUMAN
LHSLVKPSVDYVCQLK	3	1	| sp|O43813|LANC1_HUMAN
CGDAGPLAVAAVLYHK	2	1	| sp|O43813|LANC1_HUMAN
SITFLCGDAGPLAVAAVLYHK	1	1	| sp|O43813|LANC1_HUMAN
GTHQLYSTSHDR	9	1	| sp|O43818|U3IP2_HUMAN
NSVCIIPLR	2	1	| sp|O43818|U3IP2_HUMAN
GHQLSITCLVVTPDDSAIFSAAK	1	1	| sp|O43818|U3IP2_HUMAN
VHHEPQLSDK	22	1	| sp|O43852|CALU_HUMAN
VHNDAQSFDYDHDAFLGAEEAK	14	1	| sp|O43852|CALU_HUMAN
EQFVEFR	9	1	| sp|O43852|CALU_HUMAN
TFDQLTPEESK	7	1	| sp|O43852|CALU_HUMAN
DKDGDLIATK	3	1	| sp|O43852|CALU_HUMAN
HLVYESDQNKDGKLTK	1	1	| sp|O43852|CALU_HUMAN
WIYEDVER	1	1	| sp|O43852|CALU_HUMAN
KDRVHHEPQLSDK	1	1	| sp|O43852|CALU_HUMAN
ACNVLQSSHLE	5	1	| sp|O60218|AK1BA_HUMAN
HIDCAYVYQNEHE	3	1	| sp|O60218|AK1BA_HUMAN
HIDCAYVYQNEHEVGEAIQEK	3	1	| sp|O60218|AK1BA_HUMAN
IVENIQVFDFK	3	1	| sp|O60218|AK1BA_HUMAN
ALGVSNFSHFQIEK	2	1	| sp|O60218|AK1BA_HUMAN
NVIVIPK	1	1	| sp|O60218|AK1BA_HUMAN
CNTLITLIER	1	1	| sp|O60264|SMCA5_HUMAN
TLIVTHSNQALNQLFEK	1	1	| sp|O60306|AQR_HUMAN
VFWDPSVNLFGHVGSTTASR	1	1	| sp|O60341|KDM1A_HUMAN
TLQLWLDNPK	1	1	| sp|O60341|KDM1A_HUMAN
CVPAPGAGASGGTSPSATQPNPAVFIFEHK	6	1	| sp|O60343|TBCD4_HUMAN
NCPLIDNICAFAK	10	1	| sp|O60488|ACSL4_HUMAN
HIIYVDNK	9	1	| sp|O60488|ACSL4_HUMAN
NTIAIFCETR	9	1	| sp|O60488|ACSL4_HUMAN
GYDAPLCNLLLFK	9	1	| sp|O60488|ACSL4_HUMAN
SDQSYVISFVVPNQK	8	1	| sp|O60488|ACSL4_HUMAN
DTYIGYLPLAH	4	1	| sp|O60488|ACSL4_HUMAN
SDQSYVISFVVPNQKR	1	1	| sp|O60488|ACSL4_HUMAN
GYDAPLCNLLLFKK	1	1	| sp|O60488|ACSL4_HUMAN
VAGHPLAQNER	2	1	| sp|O60493|SNX3_HUMAN
VVVPPLPGK	1	1	| sp|O60493|SNX3_HUMAN
STVELNILSLDIESHR	6	1	| sp|O60494|CUBN_HUMAN
NEDGALAVLQQFK	6	1	| sp|O60506|HNRPQ_HUMAN
TEGLTDVILYHQPDDK	2	1	| sp|O60506|HNRPQ_HUMAN
NTVTEEILEK	2	1	| sp|O60506|HNRPQ_HUMAN
LMMDPLTGLNR	1	1	| sp|O60506|HNRPQ_HUMAN
IINEVKPTEIYNLGAQSHVK	53	1	| sp|O60547|GMDS_HUMAN
VHVTVDLK	23	1	| sp|O60547|GMDS_HUMAN
GYEVHGIVR	21	1	| sp|O60547|GMDS_HUMAN
LHYGDLTDSTCLVK	11	1	| sp|O60547|GMDS_HUMAN
FYQASTSELYGK	6	1	| sp|O60547|GMDS_HUMAN
YTADVDGVGTLR	3	1	| sp|O60547|GMDS_HUMAN
NEVKPTEIYNLGAQSHVK	3	1	| sp|O60547|GMDS_HUMAN
HYGDLTDSTCLVK	3	1	| sp|O60547|GMDS_HUMAN
INEVKPTEIYNLGAQSHVK	1	1	| sp|O60547|GMDS_HUMAN
VAFDELVR	1	1	| sp|O60547|GMDS_HUMAN
LLLLDYPPDR	12	1	| sp|O60568|PLOD3_HUMAN
GIFLHLSNQHEFGR	6	1	| sp|O60568|PLOD3_HUMAN
LSLNLDHK	6	1	| sp|O60568|PLOD3_HUMAN
IFQNLNGALDEVVLK	5	1	| sp|O60568|PLOD3_HUMAN
GLDYEGGGCR	2	1	| sp|O60568|PLOD3_HUMAN
DKGIFLHLSNQHEFGR	1	1	| sp|O60568|PLOD3_HUMAN
EPPKPEQVESR	34	1	| sp|O60664|PLIN3_HUMAN
QLQGPEKEPPKPEQVESR	18	1	| sp|O60664|PLIN3_HUMAN
DIAQQLQATCTSLGSSIQGLPTNVK	16	1	| sp|O60664|PLIN3_HUMAN
QEQSYFVR	11	1	| sp|O60664|PLIN3_HUMAN
TSLDGFDVASVQQQR	7	1	| sp|O60664|PLIN3_HUMAN
SSIHSFQDLSSSILAQSR	4	1	| sp|O60664|PLIN3_HUMAN
GAVQSGVDKTK	3	1	| sp|O60664|PLIN3_HUMAN
LRQHAYEHSLGK	3	1	| sp|O60664|PLIN3_HUMAN
QIASASEYAHR	2	1	| sp|O60664|PLIN3_HUMAN
VAQNTPVTWLVGPFAPGITEK	1	1	| sp|O60664|PLIN3_HUMAN
EENLPILQQPTEK	1	1	| sp|O60664|PLIN3_HUMAN
SVVTGGVQSVMGSR	1	1	| sp|O60664|PLIN3_HUMAN
ATSLDGFDVASVQQQR	1	1	| sp|O60664|PLIN3_HUMAN
TAAAVSGAQPILSK	1	1	| sp|O60664|PLIN3_HUMAN
IATSLDGFDVASVQQQR	1	1	| sp|O60664|PLIN3_HUMAN
QNTPVTWLVGPFAPGITEK	1	1	| sp|O60664|PLIN3_HUMAN
INAWNSPTLPIYEPGLK	53	1	| sp|O60701|UGDH_HUMAN
ICCIGAGYVGGPTCSVIAH	51	1	| sp|O60701|UGDH_HUMAN
MLKPAFIFDGR	33	1	| sp|O60701|UGDH_HUMAN
VLIGGDETPEGQR	32	1	| sp|O60701|UGDH_HUMAN
ILTTNTWSSELSK	28	1	| sp|O60701|UGDH_HUMAN
IFDANTKPNLNLQVLSNPEFLAEGTAIK	27	1	| sp|O60701|UGDH_HUMAN
EADLVFISVNTPTK	26	1	| sp|O60701|UGDH_HUMAN
ASVGFGGSCFQK	26	1	| sp|O60701|UGDH_HUMAN
VTVVDVNESR	23	1	| sp|O60701|UGDH_HUMAN
RIPYAPSGEIPK	18	1	| sp|O60701|UGDH_HUMAN
AVQALCAVYEHWVPR	17	1	| sp|O60701|UGDH_HUMAN
NLFFSTNIDDAIK	11	1	| sp|O60701|UGDH_HUMAN
KIAILGF	11	1	| sp|O60701|UGDH_HUMAN
LQTIGFQIETIGK	10	1	| sp|O60701|UGDH_HUMAN
SNPEFLAEGTAIK	9	1	| sp|O60701|UGDH_HUMAN
VATAIGM(+15.994900)DQR	9	1	| sp|O60701|UGDH_HUMAN
DLVFISVNTPTK	6	1	| sp|O60701|UGDH_HUMAN
VVDLSHPGVSEDDQVSR	5	1	| sp|O60701|UGDH_HUMAN
IAILGFAFK	5	1	| sp|O60701|UGDH_HUMAN
VLDGLHNELQTIGFQIETIGK	4	1	| sp|O60701|UGDH_HUMAN
RVLDGLHNELQTIGFQIETIGKK	3	1	| sp|O60701|UGDH_HUMAN
VLDGLHNE	3	1	| sp|O60701|UGDH_HUMAN
ANAFLAQR	3	1	| sp|O60701|UGDH_HUMAN
IIDSLFNTVTDKK	3	1	| sp|O60701|UGDH_HUMAN
FLAEGTAIK	3	1	| sp|O60701|UGDH_HUMAN
IVQNSNGYK	2	1	| sp|O60701|UGDH_HUMAN
ISSINSISALCE	2	1	| sp|O60701|UGDH_HUMAN
ALNLPEVAR	2	1	| sp|O60701|UGDH_HUMAN
IIDSLFNTVTDK	1	1	| sp|O60701|UGDH_HUMAN
LIGGDETPEGQR	1	1	| sp|O60701|UGDH_HUMAN
IDSLFNTVTDKK	1	1	| sp|O60701|UGDH_HUMAN
LQVLSNPEFLAEGTAIK	1	1	| sp|O60701|UGDH_HUMAN
DEGAHLHIYDPK	1	1	| sp|O60701|UGDH_HUMAN
IGGDETPEGQR	1	1	| sp|O60701|UGDH_HUMAN
TVKHPTLLQDPDLR	3	1	| sp|O60749|SNX2_HUMAN
FSDFLGLHSK	2	1	| sp|O60749|SNX2_HUMAN
M(+15.994900)VNKAADAVNK	1	1	| sp|O60749|SNX2_HUMAN
ELSANTAAFAK	1	1	| sp|O60749|SNX2_HUMAN
YLHVGYIVPPAPEK	1	1	| sp|O60749|SNX2_HUMAN
NDGVLLLQALTR	19	1	| sp|O60763|USO1_HUMAN
VQLATSIGNPPVSLLQQCTNILSQGSK	9	1	| sp|O60763|USO1_HUMAN
IVAFENAFER	7	1	| sp|O60763|USO1_HUMAN
VLVSPTNPPGATSSCQK	6	1	| sp|O60763|USO1_HUMAN
NNNSNQNFFK	5	1	| sp|O60763|USO1_HUMAN
DGVLLLQALTR	4	1	| sp|O60763|USO1_HUMAN
SSQTSGTNEQSSAIVSAR	3	1	| sp|O60763|USO1_HUMAN
SGTNEQSSAIVSAR	2	1	| sp|O60763|USO1_HUMAN
EVQGETETIIATK	1	1	| sp|O60763|USO1_HUMAN
VWDDGYPWDMMYVTRFASFLR	1	1	| sp|O60774|FMO6_HUMAN
NLSSPSAEGPPGPPSGPAPR	5	1	| sp|O60784|TOM1_HUMAN
AGLQSLEASGR	1	1	| sp|O60784|TOM1_HUMAN
DSAVNAICYGAK	10	1	| sp|O60832|DKC1_HUMAN
LDTSQWPLLLK	7	1	| sp|O60832|DKC1_HUMAN
EVVAEVVK	5	1	| sp|O60832|DKC1_HUMAN
TTHYTPLACGSNPLK	2	1	| sp|O60832|DKC1_HUMAN
HNAIEGGTQLSR	1	1	| sp|O60832|DKC1_HUMAN
HGKPTDSTPATWK	1	1	| sp|O60832|DKC1_HUMAN
INEKPQVIADYESGR	11	1	| sp|O60869|EDF1_HUMAN
NVLCSACSGQGGK	38	1	| sp|O60884|DNJA2_HUMAN
VIEPGCVR	9	1	| sp|O60884|DNJA2_HUMAN
LYDILGVPPGASENELKK	9	1	| sp|O60884|DNJA2_HUMAN
ILEVHVDK	4	1	| sp|O60884|DNJA2_HUMAN
EYHPDKNPNAGDKFK	4	1	| sp|O60884|DNJA2_HUMAN
RGEDM(+15.994900)M(+15.994900)HPLK	1	1	| sp|O60884|DNJA2_HUMAN
EISFAYEVLSNPEK	1	1	| sp|O60884|DNJA2_HUMAN
EHEVFQR	1	1	| sp|O60884|DNJA2_HUMAN
HTLVTTSHDASVK	38	1	| sp|O75083|WDR1_HUMAN
VVAVHPGGDTVAIGGVDGNVR	22	1	| sp|O75083|WDR1_HUMAN
VFASLPQVER	22	1	| sp|O75083|WDR1_HUMAN
DSGSSVGEITGHNK	9	1	| sp|O75083|WDR1_HUMAN
VTDVAYSHDGAFLAVCDASK	5	1	| sp|O75083|WDR1_HUMAN
NIDNPALADIYTEHAHQVVVAK	3	1	| sp|O75083|WDR1_HUMAN
LYSILGTTLK	2	1	| sp|O75083|WDR1_HUMAN
LHHVSSLAWLDEHTLVTTSHDASVK	2	1	| sp|O75083|WDR1_HUMAN
SGFYIASGDVSGK	2	1	| sp|O75083|WDR1_HUMAN
LYSILGTTLKDEGK	1	1	| sp|O75083|WDR1_HUMAN
YTSLMLR	1	1	| sp|O75083|WDR1_HUMAN
LKDEEISAAAIK	1	1	| sp|O75116|ROCK2_HUMAN
EFINLQSALESER	1	1	| sp|O75116|ROCK2_HUMAN
IFQILYANEGESK	1	1	| sp|O75116|ROCK2_HUMAN
LSPPVPSCSVVGAISSYYVQR	1	1	| sp|O75191|XYLB_HUMAN
LEAAYLDLQR	1	1	| sp|O75347|TBCA_HUMAN
LQNQLQGAIVIERPNVK	3	1	| sp|O75351|VPS4B_HUMAN
EAVILPIKFPHLFTGK	1	1	| sp|O75351|VPS4B_HUMAN
ICM(+15.994900)VCGFLFPNKESLIEHRK	1	1	| sp|O75362|ZN217_HUMAN
GVTIASGGVLPNIHPELLAK	90	1	| sp|O75367|H2AY_HUMAN
NGPLEVAGAAVSAGHGLPAK	74	1	| sp|O75367|H2AY_HUMAN
SIAFPSIGSGR	33	1	| sp|O75367|H2AY_HUMAN
FVIHCNSPVWGADK	20	1	| sp|O75367|H2AY_HUMAN
LEAIITPPPAK	20	1	| sp|O75367|H2AY_HUMAN
VAGAAVSAGHGLPAK	20	1	| sp|O75367|H2AY_HUMAN
NCLALADDKK	18	1	| sp|O75367|H2AY_HUMAN
GKLEAIITPPPAK	4	1	| sp|O75367|H2AY_HUMAN
EAIITPPPAK	1	1	| sp|O75367|H2AY_HUMAN
EFVEAVLELR	1	1	| sp|O75367|H2AY_HUMAN
EVAGAAVSAGHGLPAK	1	1	| sp|O75367|H2AY_HUMAN
LIALLEVLSQKR	4	1	| sp|O75369|FLNB_HUMAN
IGNLQTDLSDGLR	4	1	| sp|O75369|FLNB_HUMAN
EVGEHLVSIKK	3	1	| sp|O75369|FLNB_HUMAN
FADEHVPGSPFTVK	3	1	| sp|O75369|FLNB_HUMAN
YRGQHVTGSPFQFTVGPLGEGGAHK	3	1	| sp|O75369|FLNB_HUMAN
FTVGVAAPLDLSK	3	1	| sp|O75369|FLNB_HUMAN
GAGKAPLNVQFNSPLPGDAVK	3	1	| sp|O75369|FLNB_HUMAN
TATPEIVDNKDGTVTVR	3	1	| sp|O75369|FLNB_HUMAN
YVNYPNSGSVSAYGPGLVYGVANK	3	1	| sp|O75369|FLNB_HUMAN
YGGPNHIVGSPFK	2	1	| sp|O75369|FLNB_HUMAN
VKVEPAVDTSR	2	1	| sp|O75369|FLNB_HUMAN
GLEELVK	1	1	| sp|O75369|FLNB_HUMAN
LDVTILSPSR	1	1	| sp|O75369|FLNB_HUMAN
IKVFGPGIEGK	1	1	| sp|O75369|FLNB_HUMAN
DAGYGGISLAVEGPSK	1	1	| sp|O75369|FLNB_HUMAN
APLNVQFNSPLPGDAVK	1	1	| sp|O75369|FLNB_HUMAN
VHSPSGAVEECHVSELEPDKYAVR	1	1	| sp|O75369|FLNB_HUMAN
FVVQVGEACNPNACR	1	1	| sp|O75369|FLNB_HUMAN
AYGPGLEK	1	1	| sp|O75369|FLNB_HUMAN
TYSVEYLPK	1	1	| sp|O75369|FLNB_HUMAN
VTVLFAGQHISK	1	1	| sp|O75369|FLNB_HUMAN
LNVQFNSPLPGDAVK	1	1	| sp|O75369|FLNB_HUMAN
TGTCGYCGLQFR	4	1	| sp|O75380|NDUS6_HUMAN
VTHTGQVYDDK	2	1	| sp|O75380|NDUS6_HUMAN
DLHSEFDEQHGK	4	1	| sp|O75396|SC22B_HUMAN
ANNLSSLSK	2	1	| sp|O75396|SC22B_HUMAN
EDLHSEFDEQHGK	1	1	| sp|O75396|SC22B_HUMAN
DLQQYQSQAK	1	1	| sp|O75396|SC22B_HUMAN
GEALSALDSK	1	1	| sp|O75396|SC22B_HUMAN
FYVEDLK	1	1	| sp|O75400|PR40A_HUMAN
SDSGKPYYYNSQTK	1	1	| sp|O75400|PR40A_HUMAN
SERPGPGGGACEPR	17	1	| sp|O75462|CRLF1_HUMAN
SGDNLVCHAR	2	1	| sp|O75462|CRLF1_HUMAN
LEPSGENVIQNK	7	1	| sp|O75477|ERLN1_HUMAN
VVAEPVELAQEFR	15	1	| sp|O75489|NDUS3_HUMAN
TYTDELTPIESAVSVFK	12	1	| sp|O75489|NDUS3_HUMAN
LTAGEACAQGLVTEVFPDSTFQK	4	1	| sp|O75521|ECI2_HUMAN
ATFHTPFSHLGQSPEGCSSYTFPK	2	1	| sp|O75521|ECI2_HUMAN
ATFHTPFSHLGQSPEGCSSY	2	1	| sp|O75521|ECI2_HUMAN
DDCPLRGYSDRDGYGGR	1	1	| sp|O75526|RMXL2_HUMAN
PVGSLAGIGEVLGK	6	1	| sp|O75531|BAF_HUMAN
AYVVLGQFLVLK	4	1	| sp|O75531|BAF_HUMAN
GGDSIGETPTPGASK	23	1	| sp|O75533|SF3B1_HUMAN
THEDIEAQIR	23	1	| sp|O75533|SF3B1_HUMAN
GDTPGHATPGHGGATSSAR	18	1	| sp|O75533|SF3B1_HUMAN
IYNSIYIGSQDALIAHYPR	12	1	| sp|O75533|SF3B1_HUMAN
VVNGAAASQPPSK	12	1	| sp|O75533|SF3B1_HUMAN
IWDPTPSHTPAGAATPGR	11	1	| sp|O75533|SF3B1_HUMAN
AIGPHDVLATLLNNLKVQER	7	1	| sp|O75533|SF3B1_HUMAN
DQAETPGHTPSLR	6	1	| sp|O75533|SF3B1_HUMAN
SLVEIIEHGLVDEQQK	4	1	| sp|O75533|SF3B1_HUMAN
VQENCIDLVGR	3	1	| sp|O75533|SF3B1_HUMAN
ATVNTFGYIAK	3	1	| sp|O75533|SF3B1_HUMAN
TDRGGDSIGETPTPGASKR	2	1	| sp|O75533|SF3B1_HUMAN
DTPGHGSGWAETPR	2	1	| sp|O75533|SF3B1_HUMAN
SVNDQPSGNLPFLKPDDIQYFDK	1	1	| sp|O75533|SF3B1_HUMAN
QCCGTDGVEANYIK	1	1	| sp|O75533|SF3B1_HUMAN
GGDSIGETPTPGASKRK	1	1	| sp|O75533|SF3B1_HUMAN
LFFHCSQYNGNLQDLK	2	1	| sp|O75534|CSDE1_HUMAN
GGASGGYTTGPGPLVSLLR	3	1	| sp|O75600|KBL_HUMAN
ALGGASGGYTTGPGPLVSLLR	2	1	| sp|O75600|KBL_HUMAN
NHDHQEIAVPVANLK	25	1	| sp|O75607|NPM3_HUMAN
DTLGLFLR	18	1	| sp|O75643|U520_HUMAN
LTAIDILTTCAADIQR	8	1	| sp|O75643|U520_HUMAN
NALLQLTDSQIADVAR	7	1	| sp|O75643|U520_HUMAN
HLILPEK	6	1	| sp|O75643|U520_HUMAN
FLHCTEK	4	1	| sp|O75643|U520_HUMAN
TGNFQVTELGR	4	1	| sp|O75643|U520_HUMAN
ANSNLVLQADR	3	1	| sp|O75643|U520_HUMAN
EEEVTGPVIAPLFPQK	2	1	| sp|O75643|U520_HUMAN
TYTQLVR	2	1	| sp|O75643|U520_HUMAN
WLSCETQLPVSFR	2	1	| sp|O75643|U520_HUMAN
KADEVLEILK	2	1	| sp|O75643|U520_HUMAN
GNIIISTPEK	1	1	| sp|O75643|U520_HUMAN
ELTGDHQLCK	1	1	| sp|O75643|U520_HUMAN
RLDLVHTAALMLDKNNLVK	1	1	| sp|O75643|U520_HUMAN
YPPPTELLDLQPLPVSALR	1	1	| sp|O75643|U520_HUMAN
LLDLQPLPVSALR	1	1	| sp|O75643|U520_HUMAN
HENITTAATEIIGAICK	1	1	| sp|O75691|UTP20_HUMAN
FGLYLPK	17	1	| sp|O75746|CMC1_HUMAN
YLGLYNDPNSNPK	3	1	| sp|O75746|CMC1_HUMAN
DIPFSAIYFPVYAHCK	1	1	| sp|O75746|CMC1_HUMAN
ETDLQELFRPFGSISR	1	1	| sp|O75821|EIF3G_HUMAN
ELAEQLGLSTGEK	1	1	| sp|O75821|EIF3G_HUMAN
EEAEVKPEVK	4	1	| sp|O75822|EIF3J_HUMAN
ATDFVVPGPGK	56	1	| sp|O75874|IDHC_HUMAN
FKDIFQEIYDK	48	1	| sp|O75874|IDHC_HUMAN
TVEAEAAHGTVTR	43	1	| sp|O75874|IDHC_HUMAN
VEITYTPSDGTQK	26	1	| sp|O75874|IDHC_HUMAN
SEGGFIWACK	12	1	| sp|O75874|IDHC_HUMAN
DLHSYDLGIENR	8	1	| sp|O75874|IDHC_HUMAN
ELDLHSYDLGIENR	5	1	| sp|O75874|IDHC_HUMAN
DLAACIK	4	1	| sp|O75874|IDHC_HUMAN
CATITPDEKR	4	1	| sp|O75874|IDHC_HUMAN
VEAEAAHGTVTR	3	1	| sp|O75874|IDHC_HUMAN
EITYTPSDGTQK	2	1	| sp|O75874|IDHC_HUMAN
HSYDLGIENR	2	1	| sp|O75874|IDHC_HUMAN
DATNDQVTKDAAEAIKK	1	1	| sp|O75874|IDHC_HUMAN
GQETSTNPIASIFAWTR	1	1	| sp|O75874|IDHC_HUMAN
PSSHGGGGPAAAEEEVR	1	1	| sp|O75907|DGAT1_HUMAN
IETTHPPLPPAHPPPDR	1	1	| sp|O75909|CCNK_HUMAN
VGDITILVNNAAVVHGK	2	1	| sp|O75911|DHRS3_HUMAN
YTAQVDAEEKEDVK	20	1	| sp|O75947|ATP5H_HUMAN
YTAQVDAEEK	7	1	| sp|O75947|ATP5H_HUMAN
SWNETLTSR	7	1	| sp|O75947|ATP5H_HUMAN
SCAEWVSLSK	6	1	| sp|O75947|ATP5H_HUMAN
AGLVDDFEK	4	1	| sp|O75947|ATP5H_HUMAN
ALPENPPAIDWAYYK	2	1	| sp|O75947|ATP5H_HUMAN
VTGEVLDILTR	13	1	| sp|O75955|FLOT1_HUMAN
FSEQVFK	1	1	| sp|O75955|FLOT1_HUMAN
ENGELLPILR	13	1	| sp|O76003|GLRX3_HUMAN
GELVGGLDIVK	6	1	| sp|O76003|GLRX3_HUMAN
LDGAHAPELTK	5	1	| sp|O76003|GLRX3_HUMAN
AYSNWPTYPQLYVK	3	1	| sp|O76003|GLRX3_HUMAN
LDGAHAPELTKK	3	1	| sp|O76003|GLRX3_HUMAN
TLTDLLLR	6	1	| sp|O76024|WFS1_HUMAN
LNATASLEQER	6	1	| sp|O76024|WFS1_HUMAN
EDLPLRLKVVK	1	1	| sp|O76024|WFS1_HUMAN
LNSCTAVDWLVLAAK	1	1	| sp|O76024|WFS1_HUMAN
TQILCSHLEGHR	1	1	| sp|O76024|WFS1_HUMAN
TLVQILTEPR	6	1	| sp|O76031|CLPX_HUMAN
SNILLLGPTGSGK	6	1	| sp|O76031|CLPX_HUMAN
DGSGDGNKKSASEGSSK	1	1	| sp|O76031|CLPX_HUMAN
CVTTLEGHENEVK	3	1	| sp|O76071|CIAO1_HUMAN
STVWSLAFDPSGQR	2	1	| sp|O76071|CIAO1_HUMAN
GTQGATAGASSELDASK	8	1	| sp|O76094|SRP72_HUMAN
VLANNSLSFEK	7	1	| sp|O76094|SRP72_HUMAN
ILQINKDDVTALHCK	2	1	| sp|O76094|SRP72_HUMAN
INKDQNVFDSK	1	1	| sp|O76094|SRP72_HUMAN
EEALQLYNQIIK	1	1	| sp|O76094|SRP72_HUMAN
VDGLLTCCSVLINK	2	1	| sp|O94760|DDAH1_HUMAN
DYAVSTVPVADGLHLK	2	1	| sp|O94760|DDAH1_HUMAN
LTVPDDIAANCIYLNIPNKGHVLLHR	1	1	| sp|O94760|DDAH1_HUMAN
NVDLSTFYQNR	25	1	| sp|O94826|TOM70_HUMAN
LRPESALAQAQK	7	1	| sp|O94826|TOM70_HUMAN
ATFYLLIGNANAAKPDLDK	4	1	| sp|O94826|TOM70_HUMAN
IGNANAAKPDLDK	2	1	| sp|O94826|TOM70_HUMAN
YTGNNSSQIQAAMK	2	1	| sp|O94826|TOM70_HUMAN
AAAFEQLQK	1	1	| sp|O94826|TOM70_HUMAN
CIDLEPDNATTYVHK	1	1	| sp|O94826|TOM70_HUMAN
PVEAAVVAAAVPSSGSGVGGGGTAGPGTGGLPR	1	1	| sp|O94826|TOM70_HUMAN
QAQIPLAAVIKPFATIPSNESPLYLVNHGESGPVR	3	1	| sp|O94855|SC24D_HUMAN
GLYGGSSYVDFLCCVHK	2	1	| sp|O94855|SC24D_HUMAN
TYDLPGNFLTQALTQR	2	1	| sp|O94874|UFL1_HUMAN
TTQLLFLK	1	1	| sp|O94874|UFL1_HUMAN
TFGENYVQELLEK	2	1	| sp|O94903|PROSC_HUMAN
IGSTIFGER	1	1	| sp|O94903|PROSC_HUMAN
HYEDFPK	1	1	| sp|O94906|PRP6_HUMAN
ALEHVPNSVR	1	1	| sp|O94906|PRP6_HUMAN
GSTHPQPGVSPPAAPAAPGPK	39	1	| sp|O94925|GLSK_HUMAN
CVQSNIVLLTQAFR	26	1	| sp|O94925|GLSK_HUMAN
VNDLGTEYVHR	22	1	| sp|O94925|GLSK_HUMAN
NFAIGYYLK	6	1	| sp|O94925|GLSK_HUMAN
ELVASGENK	5	1	| sp|O94925|GLSK_HUMAN
DLGTEYVHR	4	1	| sp|O94925|GLSK_HUMAN
SSSPSEILQELGK	3	1	| sp|O94925|GLSK_HUMAN
GNEYVGFSNATFQSER	3	1	| sp|O94925|GLSK_HUMAN
FSPDLWGVSVCTVDGQR	2	1	| sp|O94925|GLSK_HUMAN
DLVSLCNFHNYDNLR	2	1	| sp|O94925|GLSK_HUMAN
YVGKEPSGLR	1	1	| sp|O94925|GLSK_HUMAN
THIETVINALK	8	1	| sp|O94973|AP2A2_HUMAN
YGGTFQNVSVQLPITLNK	2	1	| sp|O94973|AP2A2_HUMAN
AENLQLLTENELHR	2	1	| sp|O94992|HEXI1_HUMAN
YHVSEKPYGIVEK	6	1	| sp|O95139|NDUB6_HUMAN
GLHGDCDDDKYR	2	1	| sp|O95159|ZFPL1_HUMAN
PAESSAVAATEK	3	1	| sp|O95182|NDUA7_HUMAN
VSGKPAESSAVAATEK	3	1	| sp|O95182|NDUA7_HUMAN
LVSGKPAESSAVAATEK	2	1	| sp|O95182|NDUA7_HUMAN
ALVSGKPAESSAVAATEK	1	1	| sp|O95182|NDUA7_HUMAN
NWASGHDLQGK	1	1	| sp|O95182|NDUA7_HUMAN
LIAEEGVDSLNVK	16	1	| sp|O95202|LETM1_HUMAN
STLQTLPEIVAK	14	1	| sp|O95202|LETM1_HUMAN
LEEGGPVYSPPAEVVVK	9	1	| sp|O95202|LETM1_HUMAN
LLELQSIGTNNFLR	4	1	| sp|O95202|LETM1_HUMAN
DFSVFFQK	3	1	| sp|O95202|LETM1_HUMAN
LTSLAAALDENKDGK	1	1	| sp|O95202|LETM1_HUMAN
TVQSNSPISALAPTGK	43	1	| sp|O95292|VAPB_HUMAN
SLSSSLDDTEVKK	20	1	| sp|O95292|VAPB_HUMAN
VEQVLSLEPQHELK	7	1	| sp|O95292|VAPB_HUMAN
VVLVNNILQNAQER	1	1	| sp|O95295|SNAPN_HUMAN
IVAPISDSPKPPPQR	1	1	| sp|O95336|6PGL_HUMAN
LLTVPFEK	1	1	| sp|O95336|6PGL_HUMAN
TGVAGEDAECHAAK	2	1	| sp|O95373|IPO7_HUMAN
MGLLAVLR	2	1	| sp|O95394|AGM1_HUMAN
QTFGYGAR	4	1	| sp|O95433|AHSA1_HUMAN
LAVQVQNEEGK	2	1	| sp|O95433|AHSA1_HUMAN
GVTSISADTHK	23	1	| sp|O95470|SGPL1_HUMAN
TSISADTHK	3	1	| sp|O95470|SGPL1_HUMAN
ATFCLPILGVK	7	1	| sp|O95478|NSA2_HUMAN
AHVTHPELK	6	1	| sp|O95478|NSA2_HUMAN
SSPLYTTLGVITK	2	1	| sp|O95478|NSA2_HUMAN
CTLTSIPQTQALLNK	4	1	| sp|O95486|SC24A_HUMAN
TLETQSALGPALQAAFK	1	1	| sp|O95486|SC24A_HUMAN
VSVFQTQLPSLGAGLLQSR	1	1	| sp|O95487|SC24B_HUMAN
LLLCGGAPLSATTQR	29	1	| sp|O95573|ACSL3_HUMAN
NLFILAYNYK	29	1	| sp|O95573|ACSL3_HUMAN
IGYSSPQTLADQSSK	22	1	| sp|O95573|ACSL3_HUMAN
TNIAIFCETR	19	1	| sp|O95573|ACSL3_HUMAN
HIITVDGKPPTWSEFPK	18	1	| sp|O95573|ACSL3_HUMAN
GVM(+15.994900)ISHSNIIAGITGM(+15.994900)AER	13	1	| sp|O95573|ACSL3_HUMAN
LKDIVSLVPR	13	1	| sp|O95573|ACSL3_HUMAN
VLSEAAISASLEK	10	1	| sp|O95573|ACSL3_HUMAN
DIVSLVPR	8	1	| sp|O95573|ACSL3_HUMAN
NTPLCDSFVFR	7	1	| sp|O95573|ACSL3_HUMAN
VGAPLVCCEIK	4	1	| sp|O95573|ACSL3_HUMAN
GGYFNTDKPHPR	4	1	| sp|O95573|ACSL3_HUMAN
VLNEEDEVQPNGK	3	1	| sp|O95573|ACSL3_HUMAN
ELSAELVCLSHGCR	2	1	| sp|O95573|ACSL3_HUMAN
GVM(+15.994900)ISHSNIIAGITGMAER	2	1	| sp|O95573|ACSL3_HUMAN
GIIVHTMAAVEALGAK	1	1	| sp|O95573|ACSL3_HUMAN
THYQADIER	1	1	| sp|O95573|ACSL3_HUMAN
NNQFQALLQYADPVNAHYAK	20	1	| sp|O95758|PTBP3_HUMAN
THIDTVINALK	15	1	| sp|O95782|AP2A1_HUMAN
DFLTPPLLSVR	13	1	| sp|O95782|AP2A1_HUMAN
TSVQFQNFSPTVVHPGDLQTQLAVQTK	11	1	| sp|O95782|AP2A1_HUMAN
YGGAPQALTLK	4	1	| sp|O95782|AP2A1_HUMAN
KGPGAGSALDDGR	1	1	| sp|O95782|AP2A1_HUMAN
ACNQLGQFLQHR	1	1	| sp|O95782|AP2A1_HUMAN
GVDHGQVAEQSAGVLHLR	1	1	| sp|O95822|DCMC_HUMAN
ALGTEVIQLFPEK	34	1	| sp|O95831|AIFM1_HUMAN
CLIATGGTPR	20	1	| sp|O95831|AIFM1_HUMAN
LNDGSQITYEK	20	1	| sp|O95831|AIFM1_HUMAN
GLGLTPEQK	5	1	| sp|O95831|AIFM1_HUMAN
ISGLGLTPEQK	3	1	| sp|O95831|AIFM1_HUMAN
APSHVPFLLIGGGTAAF	2	1	| sp|O95831|AIFM1_HUMAN
NGGVAVLTGK	2	1	| sp|O95831|AIFM1_HUMAN
NAIVQSVGVSSGK	2	1	| sp|O95831|AIFM1_HUMAN
VVQLDVR	1	1	| sp|O95831|AIFM1_HUMAN
VMPNAIVQSVGVSSGK	1	1	| sp|O95831|AIFM1_HUMAN
KVVQLDVR	1	1	| sp|O95831|AIFM1_HUMAN
VFDSLLNLSSTLQATR	5	1	| sp|O95832|CLD1_HUMAN
VHPEIINENGNPSYK	7	1	| sp|O95881|TXD12_HUMAN
ILFLDPSGKVHPEIINE	1	1	| sp|O95881|TXD12_HUMAN
ASSPPAGPPPPPAPALVGLPPPPPSPPGFTLPPLGGSLGAGTSTSR	8	1	| sp|O96008|TOM40_HUMAN
GSVDSNWIVGATLEK	7	1	| sp|O96008|TOM40_HUMAN
LIANNTTVER	5	1	| sp|O96019|ACL6A_HUMAN
STGLILDSGATHTTAIPVHDGYVLQQGIVK	4	1	| sp|O96019|ACL6A_HUMAN
QGGPTYYIDTNALR	3	1	| sp|O96019|ACL6A_HUMAN
TFIIGELHPDDRPK	3	1	| sp|P00167|CYB5_HUMAN
VIGSGCNLDSAR	78	1	| sp|P00338|LDHA_HUMAN
TLHPDLGTDKDK	39	1	| sp|P00338|LDHA_HUMAN
VTLTSEEEAR	39	1	| sp|P00338|LDHA_HUMAN
TLHPDLGTDK	35	1	| sp|P00338|LDHA_HUMAN
QVVESAYEVIK	32	1	| sp|P00338|LDHA_HUMAN
SADTLWGIQK	21	1	| sp|P00338|LDHA_HUMAN
LVIITAGAR	19	1	| sp|P00338|LDHA_HUMAN
TLHPDLGTDKDKEQWK	12	1	| sp|P00338|LDHA_HUMAN
NVNIFK	11	1	| sp|P00338|LDHA_HUMAN
LGVHPLSC	9	1	| sp|P00338|LDHA_HUMAN
IGSGCNLDSAR	6	1	| sp|P00338|LDHA_HUMAN
TLHPDLGTDKDKE	5	1	| sp|P00338|LDHA_HUMAN
DLQHGSLFLR	5	1	| sp|P00338|LDHA_HUMAN
ILGQNGISDLVK	5	1	| sp|P00338|LDHA_HUMAN
SVPCILGQNGISDLVK	4	1	| sp|P00338|LDHA_HUMAN
LSVPCILGQNGISDLVK	4	1	| sp|P00338|LDHA_HUMAN
DLGTDKDKEQWK	3	1	| sp|P00338|LDHA_HUMAN
TLTSEEEAR	3	1	| sp|P00338|LDHA_HUMAN
IVSGKDYNVTANSK	2	1	| sp|P00338|LDHA_HUMAN
GQNGISDLVK	1	1	| sp|P00338|LDHA_HUMAN
TIPIDGNFFTYTR	35	1	| sp|P00352|AL1A1_HUMAN
ANNTFYGLSAGVFTK	34	1	| sp|P00352|AL1A1_HUMAN
KFPVFNPATEEE	33	1	| sp|P00352|AL1A1_HUMAN
LYSNAYLNDLAGCIK	30	1	| sp|P00352|AL1A1_HUMAN
IGPALSCGNTVVVKPAEQTPLTALHVASLIK	27	1	| sp|P00352|AL1A1_HUMAN
NNTFYGLSAGVFTK	22	1	| sp|P00352|AL1A1_HUMAN
YILGNPLTPGVTQGPQIDK	20	1	| sp|P00352|AL1A1_HUMAN
LECGGGPWGNK	13	1	| sp|P00352|AL1A1_HUMAN
ILDLIESGK	11	1	| sp|P00352|AL1A1_HUMAN
ILGNPLTPGVTQGPQIDK	10	1	| sp|P00352|AL1A1_HUMAN
IFINNEWHDSVSGK	8	1	| sp|P00352|AL1A1_HUMAN
NTFYGLSAGVFTK	8	1	| sp|P00352|AL1A1_HUMAN
PAEQTPLTALHVASLIK	7	1	| sp|P00352|AL1A1_HUMAN
GNPLTPGVTQGPQIDK	6	1	| sp|P00352|AL1A1_HUMAN
ILDLIESGKK	6	1	| sp|P00352|AL1A1_HUMAN
YILGNPLTPGVTQGPQIDKEQYDK	5	1	| sp|P00352|AL1A1_HUMAN
IGPALSCGNTVVVKPAEQTPLTALH	3	1	| sp|P00352|AL1A1_HUMAN
NDLAGCIK	3	1	| sp|P00352|AL1A1_HUMAN
LCQVEEGDKEDVDK	3	1	| sp|P00352|AL1A1_HUMAN
KFPVFNPATE	2	1	| sp|P00352|AL1A1_HUMAN
YCAGWADK	1	1	| sp|P00352|AL1A1_HUMAN
TFYGLSAGVFTK	1	1	| sp|P00352|AL1A1_HUMAN
DGNFFTYTR	1	1	| sp|P00352|AL1A1_HUMAN
VAFTGSTEVGK	1	1	| sp|P00352|AL1A1_HUMAN
HEPIGVCGQ	1	1	| sp|P00352|AL1A1_HUMAN
ELGEYGFHEYTEVK	1	1	| sp|P00352|AL1A1_HUMAN
AHHGVFYHQGQCCIAASR	1	1	| sp|P00352|AL1A1_HUMAN
HGGTIPIVPTAEFQDR	54	1	| sp|P00367|DHE3_HUMAN
AKPYEGSILEADCDILIPAASEK	22	1	| sp|P00367|DHE3_HUMAN
NYTDNELEK	21	1	| sp|P00367|DHE3_HUMAN
HGGTIPIVPTAEF	6	1	| sp|P00367|DHE3_HUMAN
IAEGANGPTTPEADK	6	1	| sp|P00367|DHE3_HUMAN
AEGANGPTTPEADK	4	1	| sp|P00367|DHE3_HUMAN
GGTIPIVPTAEFQDR	3	1	| sp|P00367|DHE3_HUMAN
CAVVDVPFGGAK	3	1	| sp|P00367|DHE3_HUMAN
AKPYEGSILE	2	1	| sp|P00367|DHE3_HUMAN
DIVHSGLAY	2	1	| sp|P00367|DHE3_HUMAN
VVDVPFGGAK	2	1	| sp|P00367|DHE3_HUMAN
VEGFFDR	2	1	| sp|P00367|DHE3_HUMAN
TFVVQGFGNVGLHSM(+15.994900)R	1	1	| sp|P00367|DHE3_HUMAN
ALASLM(+15.994900)TYK	1	1	| sp|P00367|DHE3_HUMAN
AGVKINPK	1	1	| sp|P00367|DHE3_HUMAN
AYVNAIEK	1	1	| sp|P00367|DHE3_HUMAN
PISQGGIHGR	1	1	| sp|P00367|DHE3_HUMAN
EGANGPTTPEADKIFLER	1	1	| sp|P00367|DHE3_HUMAN
PYTPISSDDDKGFVDLVIK	20	1	| sp|P00387|NB5R3_HUMAN
SVGMIAGGTGITPMLQVIR	16	1	| sp|P00387|NB5R3_HUMAN
DILLRPELEELR	14	1	| sp|P00387|NB5R3_HUMAN
DDHTVCHLLFANQTEK	14	1	| sp|P00387|NB5R3_HUMAN
STPAITLESPDIK	13	1	| sp|P00387|NB5R3_HUMAN
FALPSPQHILGLPVGQHIYLSAR	12	1	| sp|P00387|NB5R3_HUMAN
EIISHDTR	11	1	| sp|P00387|NB5R3_HUMAN
STPAITLESPDIKYPLR	9	1	| sp|P00387|NB5R3_HUMAN
SGLLVYQGK	9	1	| sp|P00387|NB5R3_HUMAN
ACLPNLDHVGHPTER	5	1	| sp|P00387|NB5R3_HUMAN
SVGMIAGGTGITPM(+15.994900)LQVIR	3	1	| sp|P00387|NB5R3_HUMAN
NLDHVGHPTER	3	1	| sp|P00387|NB5R3_HUMAN
FALPSPQHILGLPVGQHIY	2	1	| sp|P00387|NB5R3_HUMAN
IDGNLVVRPYTPISSDDDK	2	1	| sp|P00387|NB5R3_HUMAN
FALPSPQHILGLPVGQHIYL	2	1	| sp|P00387|NB5R3_HUMAN
SVGM(+15.994900)IAGGTGITPMLQVIR	1	1	| sp|P00387|NB5R3_HUMAN
GHAAFTSDPKPTIEVSGK	23	1	| sp|P00390|GSHR_HUMAN
ALLTPVAIAAGR	14	1	| sp|P00390|GSHR_HUMAN
GIYAVGDVCGK	12	1	| sp|P00390|GSHR_HUMAN
LGGTCVNVGCVPK	5	1	| sp|P00390|GSHR_HUMAN
GHIIVDEFQNTNVK	4	1	| sp|P00390|GSHR_HUMAN
LNAIYQNNLTK	2	1	| sp|P00390|GSHR_HUMAN
GGTCVNVGCVPK	1	1	| sp|P00390|GSHR_HUMAN
VVLPIEAPIR	18	1	| sp|P00403|COX2_HUMAN
M(+15.994900)M(+15.994900)ITSQDVLHSWAVPTLGLK	5	1	| sp|P00403|COX2_HUMAN
MM(+15.994900)ITSQDVLHSWAVPTLGLK	2	1	| sp|P00403|COX2_HUMAN
LPPLFLEPGDLR	2	1	| sp|P00403|COX2_HUMAN
DVLHSWAVPTLGLK	2	1	| sp|P00403|COX2_HUMAN
SIGHQWYWTY	2	1	| sp|P00403|COX2_HUMAN
M(+15.994900)MITSQDVLHSWAVPTLGLK	1	1	| sp|P00403|COX2_HUMAN
HVGDLGNVTADK	98	1	| sp|P00441|SODC_HUMAN
GDGPVQGIINFEQK	53	1	| sp|P00441|SODC_HUMAN
GLTEGLHGFHVHEFGDNTAGCTSAGPHFNPLSR	40	1	| sp|P00441|SODC_HUMAN
FGDNTAGCTSAGPHFNPLSR	25	1	| sp|P00441|SODC_HUMAN
AVCVLKGDGPVQGIINFEQK	21	1	| sp|P00441|SODC_HUMAN
GLTEGLHGFHVHE	13	1	| sp|P00441|SODC_HUMAN
DSVISLSGDHCIIGR	10	1	| sp|P00441|SODC_HUMAN
HVGDLGNVTADKDGVADVSIEDSVISLSGDHCIIGR	7	1	| sp|P00441|SODC_HUMAN
VGDLGNVTADK	6	1	| sp|P00441|SODC_HUMAN
DGPVQGIINFEQK	4	1	| sp|P00441|SODC_HUMAN
TLVVHEKADDLGKGGNEESTK	3	1	| sp|P00441|SODC_HUMAN
HVHEFGDNTAGCTSAGPHFNPLSR	2	1	| sp|P00441|SODC_HUMAN
TLVVHEKADDLGKGGNEE	2	1	| sp|P00441|SODC_HUMAN
GDLGNVTADK	1	1	| sp|P00441|SODC_HUMAN
GVADVSIEDSVISLSGDHCIIGR	1	1	| sp|P00441|SODC_HUMAN
VFGFSLITNK	22	1	| sp|P00491|PNPH_HUMAN
NHEEVLAAGK	5	1	| sp|P00491|PNPH_HUMAN
HEEVLAAGK	4	1	| sp|P00491|PNPH_HUMAN
ANHEEVLAAGK	1	1	| sp|P00491|PNPH_HUMAN
SVGYKPDFVGFEIPDK	2	1	| sp|P00492|HPRT_HUMAN
FVTVQTISGTGALR	67	1	| sp|P00505|AATM_HUMAN
ISVAGVTSSNVGYLAHAIHQVTK	65	1	| sp|P00505|AATM_HUMAN
ISVAGVTSSNVGYLAH	45	1	| sp|P00505|AATM_HUMAN
EYLPIGGLAEFCK	44	1	| sp|P00505|AATM_HUMAN
VGAFTMVCK	33	1	| sp|P00505|AATM_HUMAN
DDNGKPYVLPSVR	33	1	| sp|P00505|AATM_HUMAN
MNLGVGAYR	29	1	| sp|P00505|AATM_HUMAN
NLDKEYLPIGGLAEFCK	26	1	| sp|P00505|AATM_HUMAN
HFIEQGINVCLCQSYAK	14	1	| sp|P00505|AATM_HUMAN
ASAELALGENSEVLK	13	1	| sp|P00505|AATM_HUMAN
M(+15.994900)NLGVGAYR	11	1	| sp|P00505|AATM_HUMAN
QGINVCLCQSYAK	7	1	| sp|P00505|AATM_HUMAN
EQGINVCLCQSYAK	5	1	| sp|P00505|AATM_HUMAN
AAILNTPDLR	5	1	| sp|P00505|AATM_HUMAN
YLPIGGLAEFCK	4	1	| sp|P00505|AATM_HUMAN
IGASFLQR	4	1	| sp|P00505|AATM_HUMAN
ELALGENSEVLK	3	1	| sp|P00505|AATM_HUMAN
EQSVLLLHACAHNPTGVDPRPEQWK	3	1	| sp|P00505|AATM_HUMAN
CFTGLKPEQVER	3	1	| sp|P00505|AATM_HUMAN
IAAAILNTPDLR	3	1	| sp|P00505|AATM_HUMAN
VGAFTM(+15.994900)VCK	2	1	| sp|P00505|AATM_HUMAN
TVQTISGTGALR	2	1	| sp|P00505|AATM_HUMAN
ILIRPMYSNPPLNGAR	1	1	| sp|P00505|AATM_HUMAN
TQLVSNLK	1	1	| sp|P00505|AATM_HUMAN
KQWLQEVK	1	1	| sp|P00505|AATM_HUMAN
IEQGINVCLCQSYAK	1	1	| sp|P00505|AATM_HUMAN
NVCLCQSYAK	1	1	| sp|P00505|AATM_HUMAN
ACANPAAGSVILLENLR	129	1	| sp|P00558|PGK1_HUMAN
GCITIIGGGDTATCCAK	70	1	| sp|P00558|PGK1_HUMAN
ALESPERPFLAILGGAK	53	1	| sp|P00558|PGK1_HUMAN
LGDVYVNDAFGTAHR	52	1	| sp|P00558|PGK1_HUMAN
ITLPVDFVTADKFDENAK	27	1	| sp|P00558|PGK1_HUMAN
FHVEEEGK	21	1	| sp|P00558|PGK1_HUMAN
SVVLMSHLGRPDGVPMPDK	18	1	| sp|P00558|PGK1_HUMAN
AHSSMVGVNLPQK	16	1	| sp|P00558|PGK1_HUMAN
VSHVSTGGGASLELLEGK	14	1	| sp|P00558|PGK1_HUMAN
VSHVSTGGGASLE	14	1	| sp|P00558|PGK1_HUMAN
FCLDNGAK	13	1	| sp|P00558|PGK1_HUMAN
ITLPVDFVTADK	12	1	| sp|P00558|PGK1_HUMAN
AGGFLMK	9	1	| sp|P00558|PGK1_HUMAN
ELNYFAK	9	1	| sp|P00558|PGK1_HUMAN
HVSTGGGASLELLEGK	9	1	| sp|P00558|PGK1_HUMAN
SVVLMSHLGRPDGVPM(+15.994900)PDK	8	1	| sp|P00558|PGK1_HUMAN
TGGGASLELLEGK	8	1	| sp|P00558|PGK1_HUMAN
DVYVNDAFGTAHR	7	1	| sp|P00558|PGK1_HUMAN
YSLEPVAVELK	7	1	| sp|P00558|PGK1_HUMAN
CITIIGGGDTATCCAK	6	1	| sp|P00558|PGK1_HUMAN
IIGGGDTATCCAK	6	1	| sp|P00558|PGK1_HUMAN
GGGASLELLEGK	6	1	| sp|P00558|PGK1_HUMAN
TLPVDFVTADKFDENAK	6	1	| sp|P00558|PGK1_HUMAN
ANPAAGSVILLENLR	6	1	| sp|P00558|PGK1_HUMAN
TIIGGGDTATCCAK	5	1	| sp|P00558|PGK1_HUMAN
SVVLM(+15.994900)SHLGRPDGVPM(+15.994900)PDK	5	1	| sp|P00558|PGK1_HUMAN
VDFNVPMKNNQITNNQR	4	1	| sp|P00558|PGK1_HUMAN
IGGGDTATCCAK	4	1	| sp|P00558|PGK1_HUMAN
AHSSM(+15.994900)VGVNLPQK	4	1	| sp|P00558|PGK1_HUMAN
GGASLELLEGK	3	1	| sp|P00558|PGK1_HUMAN
DVLFLK	3	1	| sp|P00558|PGK1_HUMAN
STGGGASLELLEGK	3	1	| sp|P00558|PGK1_HUMAN
GDVYVNDAFGTAHR	3	1	| sp|P00558|PGK1_HUMAN
DFVTADKFDENAK	2	1	| sp|P00558|PGK1_HUMAN
ERPFLAILGGAK	2	1	| sp|P00558|PGK1_HUMAN
AAGSVILLENLR	2	1	| sp|P00558|PGK1_HUMAN
VSTGGGASLELLEGK	1	1	| sp|P00558|PGK1_HUMAN
SM(+15.994900)VGVNLPQK	1	1	| sp|P00558|PGK1_HUMAN
SLLGKDVLFLK	1	1	| sp|P00558|PGK1_HUMAN
VGVFEWEAFAR	1	1	| sp|P00558|PGK1_HUMAN
SVVLM(+15.994900)SHLGRPDGVPMPDK	1	1	| sp|P00558|PGK1_HUMAN
TQDPAKAPNTPDILEIEFKK	1	1	| sp|P00966|ASSY_HUMAN
VFSNGADLSGVTEEAPLK	32	1	| sp|P01009|A1AT_HUMAN
DFHVDQVTTVK	28	1	| sp|P01009|A1AT_HUMAN
SVLGQLGITK	27	1	| sp|P01009|A1AT_HUMAN
TDTSHHDQDHPTFNK	19	1	| sp|P01009|A1AT_HUMAN
QINDYVEK	6	1	| sp|P01009|A1AT_HUMAN
TVNFGDTEEAKK	5	1	| sp|P01009|A1AT_HUMAN
AQIHEGFQELLR	5	1	| sp|P01009|A1AT_HUMAN
LSITGTYDLK	4	1	| sp|P01009|A1AT_HUMAN
HLENELTHDIITK	4	1	| sp|P01009|A1AT_HUMAN
HSEAFTVNFGDTEEAKK	4	1	| sp|P01009|A1AT_HUMAN
LTHDIITK	3	1	| sp|P01009|A1AT_HUMAN
VFSNGADLSGVTEEAPLKLSK	3	1	| sp|P01009|A1AT_HUMAN
DQDHPTFNK	2	1	| sp|P01009|A1AT_HUMAN
AVLTIDEK	2	1	| sp|P01009|A1AT_HUMAN
LQHLENELTHDIITK	2	1	| sp|P01009|A1AT_HUMAN
FLENEDR	1	1	| sp|P01009|A1AT_HUMAN
TVNFGDTEEAK	1	1	| sp|P01009|A1AT_HUMAN
SASLHLPK	1	1	| sp|P01009|A1AT_HUMAN
NLAVSQVVHK	1	1	| sp|P01011|AACT_HUMAN
ITLLSALVETR	1	1	| sp|P01011|AACT_HUMAN
ALQDQLVLVAAK	13	1	| sp|P01019|ANGT_HUMAN
FVQGLALYTPVVLPR	12	1	| sp|P01019|ANGT_HUMAN
QFSFPLSSEPFQGSYK	17	1	| sp|P01023|A2MG_HUMAN
LPPNVVEESAR	13	1	| sp|P01023|A2MG_HUMAN
QQNAQGGFSSTQDTVVALHALSK	11	1	| sp|P01023|A2MG_HUMAN
ATVLNYLPK	11	1	| sp|P01023|A2MG_HUMAN
QGIPFFGQVR	10	1	| sp|P01023|A2MG_HUMAN
TEHPFTVEEFVLPK	8	1	| sp|P01023|A2MG_HUMAN
DTVIKPLLVEPEGLEK	7	1	| sp|P01023|A2MG_HUMAN
HNVYINGITYTPVSSTNEK	6	1	| sp|P01023|A2MG_HUMAN
VDLSFSPSQSLPASHAH	6	1	| sp|P01023|A2MG_HUMAN
SVQLEASPAFLAVPVEK	5	1	| sp|P01023|A2MG_HUMAN
LIPLVYIQDPK	5	1	| sp|P01023|A2MG_HUMAN
GTVVELTGR	3	1	| sp|P01023|A2MG_HUMAN
SSGSLLNNAIK	3	1	| sp|P01023|A2MG_HUMAN
FAIAEYNAPCSK	3	1	| sp|P01023|A2MG_HUMAN
HYDGSYSTFGER	2	1	| sp|P01023|A2MG_HUMAN
TGTHGLLVK	1	1	| sp|P01023|A2MG_HUMAN
LLIYAVLPTGDVIGDSAK	1	1	| sp|P01023|A2MG_HUMAN
LVHVEEPHTETVRK	1	1	| sp|P01023|A2MG_HUMAN
VTIKPAPETEK	26	1	| sp|P01024|CO3_HUMAN
SSLSVPYVIVPLK	18	1	| sp|P01024|CO3_HUMAN
SGSDEVQVGQQR	17	1	| sp|P01024|CO3_HUMAN
TIYTPGSTVLYR	17	1	| sp|P01024|CO3_HUMAN
TGLQEVEVK	16	1	| sp|P01024|CO3_HUMAN
AAVYHHFISDGVR	16	1	| sp|P01024|CO3_HUMAN
AELQCPQPAAR	15	1	| sp|P01024|CO3_HUMAN
VHQYFNVELIQPGAVK	15	1	| sp|P01024|CO3_HUMAN
VELLHNPAFCSLATTK	12	1	| sp|P01024|CO3_HUMAN
SGIPIVTSPYQIHFTK	12	1	| sp|P01024|CO3_HUMAN
VLLDGVQNPR	7	1	| sp|P01024|CO3_HUMAN
VFLDCCNYITELR	6	1	| sp|P01024|CO3_HUMAN
SDDKVTLEER	6	1	| sp|P01024|CO3_HUMAN
QELSEAEQATR	4	1	| sp|P01024|CO3_HUMAN
TELRPGETLNVNFLLR	3	1	| sp|P01024|CO3_HUMAN
TKKQELSEAEQATR	3	1	| sp|P01024|CO3_HUMAN
ACEPGVDYVYK	2	1	| sp|P01024|CO3_HUMAN
TFISPIK	1	1	| sp|P01024|CO3_HUMAN
KQELSEAEQATR	1	1	| sp|P01024|CO3_HUMAN
ELQCPQPAAR	1	1	| sp|P01024|CO3_HUMAN
YFFTSVSR	1	1	| sp|P01892|1A02_HUMAN
SGAQASSTPLSPTR	56	1	| sp|P02545|LMNA_HUMAN
TVLCGTCGQPADK	47	1	| sp|P02545|LMNA_HUMAN
SVGGSGGGSFGDNLVTR	32	1	| sp|P02545|LMNA_HUMAN
TLEGELHDLR	29	1	| sp|P02545|LMNA_HUMAN
ITESEEVVSR	27	1	| sp|P02545|LMNA_HUMAN
SLETENAGLR	23	1	| sp|P02545|LMNA_HUMAN
ASASGSGAQVGGPISSGSSASSVTVTR	15	1	| sp|P02545|LMNA_HUMAN
LEAALGEAKK	5	1	| sp|P02545|LMNA_HUMAN
AAYEAELGDARK	5	1	| sp|P02545|LMNA_HUMAN
EAALSTALSEKR	5	1	| sp|P02545|LMNA_HUMAN
EGDLIAAQAR	4	1	| sp|P02545|LMNA_HUMAN
YEAELGDAR	4	1	| sp|P02545|LMNA_HUMAN
AQHEDQVEQYKK	4	1	| sp|P02545|LMNA_HUMAN
GGSGGGSFGDNLVTR	3	1	| sp|P02545|LMNA_HUMAN
TESEEVVSR	3	1	| sp|P02545|LMNA_HUMAN
RITESEEVVSR	3	1	| sp|P02545|LMNA_HUMAN
ALSTALSEK	3	1	| sp|P02545|LMNA_HUMAN
EKEDLQELNDR	3	1	| sp|P02545|LMNA_HUMAN
AYEAELGDARK	3	1	| sp|P02545|LMNA_HUMAN
EAALSTALSEK	2	1	| sp|P02545|LMNA_HUMAN
QNGDDPLLTYRFPPK	2	1	| sp|P02545|LMNA_HUMAN
ADALQELR	1	1	| sp|P02545|LMNA_HUMAN
YEAELGDARK	1	1	| sp|P02545|LMNA_HUMAN
AAYEAELGDAR	1	1	| sp|P02545|LMNA_HUMAN
LADALQELR	1	1	| sp|P02545|LMNA_HUMAN
LSPSPTSQR	1	1	| sp|P02545|LMNA_HUMAN
AKLEEQAQQIR	40	1	| sp|P02649|APOE_HUMAN
VQAAVGTSAAPVPSDNH	33	1	| sp|P02649|APOE_HUMAN
LEEQAQQIR	23	1	| sp|P02649|APOE_HUMAN
LQAEAFQAR	6	1	| sp|P02649|APOE_HUMAN
VGTSAAPVPSDNH	3	1	| sp|P02649|APOE_HUMAN
EQLTPVAEETR	2	1	| sp|P02649|APOE_HUMAN
ATVGSLAGQPLQER	1	1	| sp|P02649|APOE_HUMAN
ELERPGGNEITR	7	1	| sp|P02671|FIBA_HUMAN
PGSTGTWNPGSSER	7	1	| sp|P02671|FIBA_HUMAN
GSESGIFTNTK	6	1	| sp|P02671|FIBA_HUMAN
GGSTSYGTGSETESPR	6	1	| sp|P02671|FIBA_HUMAN
TVIGPDGHKEVTK	2	1	| sp|P02671|FIBA_HUMAN
QLEQVIAK	2	1	| sp|P02671|FIBA_HUMAN
SGSFRPDSPGSGNAR	1	1	| sp|P02671|FIBA_HUMAN
GLKPGVVYEGQLISIQQYGHQEVTR	30	1	| sp|P02751|FINC_HUMAN
LGVRPSQGGEAPR	29	1	| sp|P02751|FINC_HUMAN
VDVIPVNLPGEHGQR	28	1	| sp|P02751|FINC_HUMAN
NLQPASEYTVSLVAIK	26	1	| sp|P02751|FINC_HUMAN
SYTITGLQPGTDYK	22	1	| sp|P02751|FINC_HUMAN
TYLGNALVCTCYGGSR	21	1	| sp|P02751|FINC_HUMAN
YEKPGSPPR	19	1	| sp|P02751|FINC_HUMAN
STTPDITGYR	16	1	| sp|P02751|FINC_HUMAN
TGTFYQIGDSWEK	12	1	| sp|P02751|FINC_HUMAN
APPPSIDLTNFLVR	11	1	| sp|P02751|FINC_HUMAN
IYLYTLNDNAR	10	1	| sp|P02751|FINC_HUMAN
NTFAEVTGLSPGVTYYFK	9	1	| sp|P02751|FINC_HUMAN
SSPVVIDASTAIDAPSNLR	9	1	| sp|P02751|FINC_HUMAN
HTSVQTTSSGSGPFTDVR	9	1	| sp|P02751|FINC_HUMAN
VTGLSPGVTYYFK	7	1	| sp|P02751|FINC_HUMAN
QGVVTTLENVSPPR	6	1	| sp|P02751|FINC_HUMAN
YSFCTDHTVLVQTR	5	1	| sp|P02751|FINC_HUMAN
GDSPASSKPISINYR	4	1	| sp|P02751|FINC_HUMAN
STPVVIQQETTGTPR	3	1	| sp|P02751|FINC_HUMAN
HYQINQQWER	3	1	| sp|P02751|FINC_HUMAN
LLCQCLGFGSGHFR	3	1	| sp|P02751|FINC_HUMAN
TPPESAVTGYR	3	1	| sp|P02751|FINC_HUMAN
EVTGLSPGVTYYFK	3	1	| sp|P02751|FINC_HUMAN
TFYSCTTEGR	2	1	| sp|P02751|FINC_HUMAN
GNLLQCICTGNGR	2	1	| sp|P02751|FINC_HUMAN
KKTDELPQLVTLPHPNLHGPEILDVPSTVQK	2	1	| sp|P02751|FINC_HUMAN
FLATTPNSLLVSWQPPR	2	1	| sp|P02751|FINC_HUMAN
DHTVLVQTR	2	1	| sp|P02751|FINC_HUMAN
EYLGAICSCTCFGGQR	1	1	| sp|P02751|FINC_HUMAN
TETITGFQVDAVPANGQTPIQR	1	1	| sp|P02751|FINC_HUMAN
EATIPGHLNSY	1	1	| sp|P02751|FINC_HUMAN
LQCICTGNGR	1	1	| sp|P02751|FINC_HUMAN
GQLISIQQYGHQEVTR	1	1	| sp|P02751|FINC_HUMAN
HHPEHFSGRPR	1	1	| sp|P02751|FINC_HUMAN
YQCYCYGR	1	1	| sp|P02751|FINC_HUMAN
FCTDHTVLVQTR	1	1	| sp|P02751|FINC_HUMAN
WCGTTQNYDADQK	1	1	| sp|P02751|FINC_HUMAN
FTQVTPTSLSAQWTPPNVQLTGYR	1	1	| sp|P02751|FINC_HUMAN
CVLFPYGGCQGNGNK	14	1	| sp|P02760|AMBP_HUMAN
GVCEETSGAYEK	3	1	| sp|P02760|AMBP_HUMAN
TVAACNLPIVR	1	1	| sp|P02760|AMBP_HUMAN
CDSSPDSAEDVRK	50	1	| sp|P02765|FETUA_HUMAN
QYGFCK	23	1	| sp|P02765|FETUA_HUMAN
CNLLAEK	7	1	| sp|P02765|FETUA_HUMAN
HTLNQIDEVK	4	1	| sp|P02765|FETUA_HUMAN
KCDSSPDSAEDVR	3	1	| sp|P02765|FETUA_HUMAN
AHYDLR	1	1	| sp|P02765|FETUA_HUMAN
SLHTLFGDK	9	1	| sp|P02768|ALBU_HUMAN
LVNEVTEFAK	6	1	| sp|P02768|ALBU_HUMAN
FKDLGEENFK	2	1	| sp|P02768|ALBU_HUMAN
LDELRDEGK	1	1	| sp|P02768|ALBU_HUMAN
VSASPLLYTLIEK	46	1	| sp|P02786|TFR1_HUMAN
VEYHFLSPYVSPK	29	1	| sp|P02786|TFR1_HUMAN
YNSQLLSFVR	29	1	| sp|P02786|TFR1_HUMAN
SSGLPNIPVQTISR	22	1	| sp|P02786|TFR1_HUMAN
ILNIFGVIK	18	1	| sp|P02786|TFR1_HUMAN
FSNLFGGEPLSYTR	13	1	| sp|P02786|TFR1_HUMAN
LLNENSYVPR	10	1	| sp|P02786|TFR1_HUMAN
LTTDFGNAEK	9	1	| sp|P02786|TFR1_HUMAN
ASPLLYTLIEK	9	1	| sp|P02786|TFR1_HUMAN
LVYLVENPGGYVAYSK	6	1	| sp|P02786|TFR1_HUMAN
LVHANFGTK	6	1	| sp|P02786|TFR1_HUMAN
SAFSNLFGGEPLSYTR	3	1	| sp|P02786|TFR1_HUMAN
GFVEPDHYVVVGAQR	2	1	| sp|P02786|TFR1_HUMAN
VTGQFLYQDSNWASK	1	1	| sp|P02786|TFR1_HUMAN
DCHLAQVPSHTVVAR	32	1	| sp|P02787|TRFE_HUMAN
SVIPSDGPSVACVK	27	1	| sp|P02787|TRFE_HUMAN
HSTIFENLANK	24	1	| sp|P02787|TRFE_HUMAN
VEEYANCHLAR	23	1	| sp|P02787|TRFE_HUMAN
EGTCPEAPTDECKPVK	20	1	| sp|P02787|TRFE_HUMAN
WCAVSEHEATK	10	1	| sp|P02787|TRFE_HUMAN
GCGCSTLNQYFGYSGAFK	6	1	| sp|P02787|TRFE_HUMAN
EFQLFSSPHGK	5	1	| sp|P02787|TRFE_HUMAN
EEYANCHLAR	4	1	| sp|P02787|TRFE_HUMAN
EGYYGYTGAFR	4	1	| sp|P02787|TRFE_HUMAN
DSAHGFLK	1	1	| sp|P02787|TRFE_HUMAN
CDEWSVNSVGK	1	1	| sp|P02787|TRFE_HUMAN
NLKPVVAEFYGSK	1	1	| sp|P02787|TRFE_HUMAN
HLAQVPSHTVVAR	1	1	| sp|P02787|TRFE_HUMAN
LGGPEAGLGEYLFER	1	1	| sp|P02792|FRIL_HUMAN
HLSSEPLSR	10	1	| sp|P03905|NU4M_HUMAN
LTLILNPLTK	9	1	| sp|P03905|NU4M_HUMAN
FPTLTNINENNPTLLNPIKR	1	1	| sp|P03915|NU5M_HUMAN
TISQHQISTSIITSTQK	1	1	| sp|P03915|NU5M_HUMAN
LVNANGEAVYCK	30	1	| sp|P04040|CATA_HUMAN
FNTANDDNVTQVR	26	1	| sp|P04040|CATA_HUMAN
LGPNYLHIPVNCPYR	25	1	| sp|P04040|CATA_HUMAN
ADVLTTGAGNPVGDK	22	1	| sp|P04040|CATA_HUMAN
LFAYPDTHR	14	1	| sp|P04040|CATA_HUMAN
FSTVAGESGSADTVR	11	1	| sp|P04040|CATA_HUMAN
NLSVEDAAR	11	1	| sp|P04040|CATA_HUMAN
DLFNAIATGK	10	1	| sp|P04040|CATA_HUMAN
LCENIAGHLK	8	1	| sp|P04040|CATA_HUMAN
VFEHIGK	8	1	| sp|P04040|CATA_HUMAN
ADVLTTGAGNPVGDKLNVITVGPR	7	1	| sp|P04040|CATA_HUMAN
AFYVNVLNEEQR	6	1	| sp|P04040|CATA_HUMAN
HSIQYSGEVR	5	1	| sp|P04040|CATA_HUMAN
AAQKADVLTTGAGNPVGDKLNVITVGPR	3	1	| sp|P04040|CATA_HUMAN
NAIHTFVQSGSHLAAR	3	1	| sp|P04040|CATA_HUMAN
DPILFPSFIHSQK	3	1	| sp|P04040|CATA_HUMAN
LNVITVGPR	1	1	| sp|P04040|CATA_HUMAN
ALANSLACQGK	49	1	| sp|P04075|ALDOA_HUMAN
PYQYPALTPEQK	31	1	| sp|P04075|ALDOA_HUMAN
IGGVILFHETLYQK	23	1	| sp|P04075|ALDOA_HUMAN
YTPSGQAGAAASE	21	1	| sp|P04075|ALDOA_HUMAN
VNPCIGGVILFHETLYQK	21	1	| sp|P04075|ALDOA_HUMAN
KELSDIAHR	20	1	| sp|P04075|ALDOA_HUMAN
YTPSGQAGAAASESLFVSNHAY	15	1	| sp|P04075|ALDOA_HUMAN
VNPCIGGVILFHE	15	1	| sp|P04075|ALDOA_HUMAN
GILAADESTGSIAKR	10	1	| sp|P04075|ALDOA_HUMAN
QSIGTENTEENR	8	1	| sp|P04075|ALDOA_HUMAN
RLQSIGTENTEENRR	5	1	| sp|P04075|ALDOA_HUMAN
TVPPAVTGITFL	5	1	| sp|P04075|ALDOA_HUMAN
GGVVGIKVDKGVVPLAGTNGETTTQGLDGLSER	4	1	| sp|P04075|ALDOA_HUMAN
YASICQQNGIVPIVEPEILPDGDHDLKR	4	1	| sp|P04075|ALDOA_HUMAN
IVAPGKGILAADESTGSIAK	4	1	| sp|P04075|ALDOA_HUMAN
CPLLKPWALTF	3	1	| sp|P04075|ALDOA_HUMAN
ENLKAAQEEYVKR	3	1	| sp|P04075|ALDOA_HUMAN
LQSIGTENTEENRR	3	1	| sp|P04075|ALDOA_HUMAN
ALQASALK	3	1	| sp|P04075|ALDOA_HUMAN
YTPSGQAGAAASESLFVSNHA	3	1	| sp|P04075|ALDOA_HUMAN
VNPCIGGVILFHETL	3	1	| sp|P04075|ALDOA_HUMAN
PYQYPALTPEQKK	2	1	| sp|P04075|ALDOA_HUMAN
LSGGQSEEEASINLNAINK	2	1	| sp|P04075|ALDOA_HUMAN
RLQSIGTENTEENR	1	1	| sp|P04075|ALDOA_HUMAN
FSHEEIAMATVTALRR	1	1	| sp|P04075|ALDOA_HUMAN
SQVVAGTNYFIK	50	1	| sp|P04080|CYTB_HUMAN
VHVGDEDFVHLR	30	1	| sp|P04080|CYTB_HUMAN
VFQSLPHENKPLTLSNYQTNK	24	1	| sp|P04080|CYTB_HUMAN
GDEDFVHLR	3	1	| sp|P04080|CYTB_HUMAN
DEDFVHLR	3	1	| sp|P04080|CYTB_HUMAN
SLPHENKPLTLSNYQTNK	1	1	| sp|P04080|CYTB_HUMAN
PIIHFGSDYEDR	4	1	| sp|P04156|PRIO_HUMAN
NVRPDYLK	17	1	| sp|P04179|SODM_HUMAN
GELLEAIKR	6	1	| sp|P04179|SODM_HUMAN
DFGSFDKFK	2	1	| sp|P04179|SODM_HUMAN
AIWNVINWENVTER	1	1	| sp|P04179|SODM_HUMAN
HAYYLQYK	1	1	| sp|P04179|SODM_HUMAN
FNGGGHINHSIF	1	1	| sp|P04179|SODM_HUMAN
DNGLLAKPTHGDIIR	5	1	| sp|P04181|OAT_HUMAN
GLLNAIVIK	2	1	| sp|P04181|OAT_HUMAN
AFYNNVLGEYEEYITK	1	1	| sp|P04181|OAT_HUMAN
FAPPLVIK	1	1	| sp|P04181|OAT_HUMAN
HQVLFIADEIQTGLAR	1	1	| sp|P04181|OAT_HUMAN
AQYEDIAQK	8	1	| sp|P04264|K2C1_HUMAN
QISNLQQSISDAEQR	4	1	| sp|P04264|K2C1_HUMAN
THNLEPYFESFINNLRR	3	1	| sp|P04264|K2C1_HUMAN
WELLQQVDTSTR	3	1	| sp|P04264|K2C1_HUMAN
SCGGGGGSFGAGGGFGSR	2	1	| sp|P04264|K2C1_HUMAN
TLLEGEESR	2	1	| sp|P04264|K2C1_HUMAN
SKAEAESLYQSK	2	1	| sp|P04264|K2C1_HUMAN
SLVNLGGSK	1	1	| sp|P04264|K2C1_HUMAN
ESRM(+15.994900)SGECAPNVSVSVSTSHTTISGGGSR	1	1	| sp|P04264|K2C1_HUMAN
LRSEIDNVKK	1	1	| sp|P04264|K2C1_HUMAN
AEAESLYQSK	1	1	| sp|P04264|K2C1_HUMAN
LVINGNPITIFQER	341	1	| sp|P04406|G3P_HUMAN
TANVSVVDLTCR	56	1	| sp|P04406|G3P_HUMAN
LISWYDNEFGYSNR	54	1	| sp|P04406|G3P_HUMAN
VGVNGFGR	46	1	| sp|P04406|G3P_HUMAN
VVDLM(+15.994900)AHMASK	35	1	| sp|P04406|G3P_HUMAN
VVDLM(+15.994900)AHM(+15.994900)ASK	34	1	| sp|P04406|G3P_HUMAN
VVDLMAHMASK	22	1	| sp|P04406|G3P_HUMAN
GLMTTVHAITATQK	20	1	| sp|P04406|G3P_HUMAN
AENGKLVINGNPITIFQER	20	1	| sp|P04406|G3P_HUMAN
VIHDNFGIVEGLM(+15.994900)TTVHAITATQK	20	1	| sp|P04406|G3P_HUMAN
IISNASCTTN	18	1	| sp|P04406|G3P_HUMAN
VPTANVSVVDLTCR	16	1	| sp|P04406|G3P_HUMAN
RVIISAPSADAPM(+15.994900)FVM(+15.994900)GVNHEK	12	1	| sp|P04406|G3P_HUMAN
GNPITIFQER	11	1	| sp|P04406|G3P_HUMAN
VSVVDLTCR	11	1	| sp|P04406|G3P_HUMAN
INGNPITIFQER	11	1	| sp|P04406|G3P_HUMAN
VIHDNFGIVEGLMTTVHAITATQK	9	1	| sp|P04406|G3P_HUMAN
GLM(+15.994900)TTVHAITATQK	7	1	| sp|P04406|G3P_HUMAN
RVIISAPSADAPMFVM(+15.994900)GVNHEK	7	1	| sp|P04406|G3P_HUMAN
VINGNPITIFQER	7	1	| sp|P04406|G3P_HUMAN
NGKLVINGNPITIFQER	4	1	| sp|P04406|G3P_HUMAN
RVIISAPSADAPMFVMGVNHEK	4	1	| sp|P04406|G3P_HUMAN
AENGKLVINGNPITIFQERDPSK	4	1	| sp|P04406|G3P_HUMAN
GILGYTEH	4	1	| sp|P04406|G3P_HUMAN
RVIISAPSADAPM(+15.994900)FVMGVNHEK	4	1	| sp|P04406|G3P_HUMAN
LTGMAFR	3	1	| sp|P04406|G3P_HUMAN
NGNPITIFQER	2	1	| sp|P04406|G3P_HUMAN
QASEGPLKGILGYTE	2	1	| sp|P04406|G3P_HUMAN
ASCTTNCLAPLAK	2	1	| sp|P04406|G3P_HUMAN
VVDLMAHM(+15.994900)ASK	2	1	| sp|P04406|G3P_HUMAN
AENGKLVINGNPITIFQE	2	1	| sp|P04406|G3P_HUMAN
LVINGNPITIFQERDPSK	1	1	| sp|P04406|G3P_HUMAN
GIVEGLMTTVHAITATQK	1	1	| sp|P04406|G3P_HUMAN
DNEFGYSNR	1	1	| sp|P04406|G3P_HUMAN
LEKPAKYDDIK	1	1	| sp|P04406|G3P_HUMAN
STGVFTTM(+15.994900)EK	1	1	| sp|P04406|G3P_HUMAN
SSTFDAGAGIALNDHFVK	1	1	| sp|P04406|G3P_HUMAN
TKDGVVEITGK	25	1	| sp|P04792|HSPB1_HUMAN
LATQSNEITIPVTFESR	23	1	| sp|P04792|HSPB1_HUMAN
QLSSGVSEIR	12	1	| sp|P04792|HSPB1_HUMAN
TKDGVVEITGKHEER	4	1	| sp|P04792|HSPB1_HUMAN
TQSNEITIPVTFESR	4	1	| sp|P04792|HSPB1_HUMAN
ALTSEIALLQSR	142	1	| sp|P04843|RPN1_HUMAN
VTAEVVLAHLGGGSTSR	77	1	| sp|P04843|RPN1_HUMAN
TILPAAAQDVYYR	46	1	| sp|P04843|RPN1_HUMAN
FVDHVFDEQVIDSLTVK	28	1	| sp|P04843|RPN1_HUMAN
ISVIVETVYTHVLHPYPTQITQSEK	21	1	| sp|P04843|RPN1_HUMAN
NIEIDSPYEISR	21	1	| sp|P04843|RPN1_HUMAN
NLVEQHIQDIVVHYTFNK	20	1	| sp|P04843|RPN1_HUMAN
DELHYTYLDTFGRPVIVAYK	17	1	| sp|P04843|RPN1_HUMAN
TVDLSSHLAK	15	1	| sp|P04843|RPN1_HUMAN
ATSFLLALEPELEAR	14	1	| sp|P04843|RPN1_HUMAN
QFVVFEGNHYFYSPYPTK	10	1	| sp|P04843|RPN1_HUMAN
IDHILDAL	10	1	| sp|P04843|RPN1_HUMAN
SSEAPPLINEDVKR	9	1	| sp|P04843|RPN1_HUMAN
THYIVGYNLPSYE	9	1	| sp|P04843|RPN1_HUMAN
APPLINEDVKR	8	1	| sp|P04843|RPN1_HUMAN
HFDETVNR	7	1	| sp|P04843|RPN1_HUMAN
LKTEGSDLCDR	6	1	| sp|P04843|RPN1_HUMAN
FFTVKLPVALDPGAK	5	1	| sp|P04843|RPN1_HUMAN
APDELHYTYLDTFGRPVIVAYKK	4	1	| sp|P04843|RPN1_HUMAN
APPLINEDVK	3	1	| sp|P04843|RPN1_HUMAN
VACITEQVLTLVNKR	3	1	| sp|P04843|RPN1_HUMAN
THYIVGYNLPSYEYL	3	1	| sp|P04843|RPN1_HUMAN
LAHLGVQVK	3	1	| sp|P04843|RPN1_HUMAN
EGNHYFYSPYPTK	2	1	| sp|P04843|RPN1_HUMAN
DELHYTYLDTFGRPVIVAYKK	2	1	| sp|P04843|RPN1_HUMAN
CITEQVLTLVNKR	2	1	| sp|P04843|RPN1_HUMAN
LDFSITK	2	1	| sp|P04843|RPN1_HUMAN
LLALEPELEAR	2	1	| sp|P04843|RPN1_HUMAN
SSEAPPLINEDVK	1	1	| sp|P04843|RPN1_HUMAN
TVYTHVLHPYPTQITQSEK	1	1	| sp|P04843|RPN1_HUMAN
VHYENNSPFLTITSMTR	1	1	| sp|P04843|RPN1_HUMAN
QHIQDIVVHYTFNK	1	1	| sp|P04843|RPN1_HUMAN
DELHYTYLDTFGR	1	1	| sp|P04843|RPN1_HUMAN
LQVTNVLSQPLTQATVK	70	1	| sp|P04844|RPN2_HUMAN
TGQEVVFVAEPDNK	32	1	| sp|P04844|RPN2_HUMAN
ISTEVGITNVDLSTVDKDQSIAPK	28	1	| sp|P04844|RPN2_HUMAN
TVLATVQALQTASHLSQQADLR	21	1	| sp|P04844|RPN2_HUMAN
KNFESLSEAFSVASAAAVLSHNR	21	1	| sp|P04844|RPN2_HUMAN
YIANTVELR	16	1	| sp|P04844|RPN2_HUMAN
TNVLSQPLTQATVK	12	1	| sp|P04844|RPN2_HUMAN
YHVPVVVVPEGSASDTHE	11	1	| sp|P04844|RPN2_HUMAN
SAFYSIVGLSSLGAQVPDAK	10	1	| sp|P04844|RPN2_HUMAN
AFSVASAAAVLSHNR	8	1	| sp|P04844|RPN2_HUMAN
QVTNVLSQPLTQATVK	7	1	| sp|P04844|RPN2_HUMAN
EETVLATVQALQTASHLSQQADLR	7	1	| sp|P04844|RPN2_HUMAN
TGQEVVFVAEPDNKNVYK	6	1	| sp|P04844|RPN2_HUMAN
EEEAPSTVLSQNLFTPK	6	1	| sp|P04844|RPN2_HUMAN
VTNVLSQPLTQATVK	5	1	| sp|P04844|RPN2_HUMAN
NVLSQPLTQATVK	5	1	| sp|P04844|RPN2_HUMAN
SLSEAFSVASAAAVLSHNR	5	1	| sp|P04844|RPN2_HUMAN
QEIQHLFR	4	1	| sp|P04844|RPN2_HUMAN
YSIVGLSSLGAQVPDAK	3	1	| sp|P04844|RPN2_HUMAN
LSKEETVLATVQALQTASHLSQQADLR	3	1	| sp|P04844|RPN2_HUMAN
MLAQQAVK	3	1	| sp|P04844|RPN2_HUMAN
GLPLASQEALSALTAR	3	1	| sp|P04844|RPN2_HUMAN
TTALFVAATYK	1	1	| sp|P04844|RPN2_HUMAN
ITHSPLTICFPEYTGANK	10	1	| sp|P04899|GNAI2_HUMAN
YDEAASYIQSK	5	1	| sp|P04899|GNAI2_HUMAN
AVVYSNTIQSIMAIVK	2	1	| sp|P04899|GNAI2_HUMAN
AVFQANQENLPILK	63	1	| sp|P05023|AT1A1_HUMAN
LIIVEGCQR	37	1	| sp|P05023|AT1A1_HUMAN
IVEIPFNSTNK	37	1	| sp|P05023|AT1A1_HUMAN
ACVVHGSDLK	36	1	| sp|P05023|AT1A1_HUMAN
DKYEPAAVSEQGDKK	32	1	| sp|P05023|AT1A1_HUMAN
NLEAVETLGSTSTICSDK	30	1	| sp|P05023|AT1A1_HUMAN
LNIPVSQVNPR	28	1	| sp|P05023|AT1A1_HUMAN
QGAIVAVTGDGVNDSPALK	26	1	| sp|P05023|AT1A1_HUMAN
NIAFFSTNCVEGTAR	20	1	| sp|P05023|AT1A1_HUMAN
YEPAAVSEQGDKK	20	1	| sp|P05023|AT1A1_HUMAN
GIVVYTGDR	15	1	| sp|P05023|AT1A1_HUMAN
CSSILLHGK	14	1	| sp|P05023|AT1A1_HUMAN
DGPNALTPPPTTPEWIK	13	1	| sp|P05023|AT1A1_HUMAN
TSATWLALSR	12	1	| sp|P05023|AT1A1_HUMAN
CIELCCGSVK	8	1	| sp|P05023|AT1A1_HUMAN
YHTEIVFAR	7	1	| sp|P05023|AT1A1_HUMAN
LSLDELHR	6	1	| sp|P05023|AT1A1_HUMAN
QGAIVAVTGDGVNDSPALKK	6	1	| sp|P05023|AT1A1_HUMAN
AVAGDASESALLK	5	1	| sp|P05023|AT1A1_HUMAN
GAIVAVTGDGVNDSPALK	4	1	| sp|P05023|AT1A1_HUMAN
GVGIISEGNETVEDIAAR	3	1	| sp|P05023|AT1A1_HUMAN
AVFQANQENLPILKR	2	1	| sp|P05023|AT1A1_HUMAN
FSTNCVEGTAR	2	1	| sp|P05023|AT1A1_HUMAN
DKYEPAAVSEQGDK	2	1	| sp|P05023|AT1A1_HUMAN
LSLDELHRK	1	1	| sp|P05023|AT1A1_HUMAN
GGDRIPADLR	1	1	| sp|P05023|AT1A1_HUMAN
VAPPGLTQIPQIQK	20	1	| sp|P05026|AT1B1_HUMAN
YNPNVLPVQCTGK	19	1	| sp|P05026|AT1B1_HUMAN
APPGLTQIPQIQK	6	1	| sp|P05026|AT1B1_HUMAN
VGNVEYFGLGNSPGFPLQYYPYYGK	3	1	| sp|P05026|AT1B1_HUMAN
EEIFGPVMQILK	48	1	| sp|P05091|ALDH2_HUMAN
EAGFPPGVVNIVPGFGPTAGAAIASHEDVDK	43	1	| sp|P05091|ALDH2_HUMAN
ANNSTYGLAAAVFTK	33	1	| sp|P05091|ALDH2_HUMAN
EQTPLTALYVANLIK	30	1	| sp|P05091|ALDH2_HUMAN
VAEQTPLTALYVANLIK	24	1	| sp|P05091|ALDH2_HUMAN
ELGEYGLQAYTEVK	23	1	| sp|P05091|ALDH2_HUMAN
LLCGGGIAADR	17	1	| sp|P05091|ALDH2_HUMAN
TIPIDGDFFSYTR	16	1	| sp|P05091|ALDH2_HUMAN
VIQVAAGSSNLK	14	1	| sp|P05091|ALDH2_HUMAN
NNSTYGLAAAVFTK	13	1	| sp|P05091|ALDH2_HUMAN
LGPALATGNVVVMK	7	1	| sp|P05091|ALDH2_HUMAN
FTGSTEIGR	6	1	| sp|P05091|ALDH2_HUMAN
TEQGPQVDETQFKK	5	1	| sp|P05091|ALDH2_HUMAN
STYGLAAAVFTK	5	1	| sp|P05091|ALDH2_HUMAN
AEQTPLTALYVANLIK	4	1	| sp|P05091|ALDH2_HUMAN
KTFPTVNPSTGEVICQVAEGDKEDVDK	3	1	| sp|P05091|ALDH2_HUMAN
VVGNPFDSK	3	1	| sp|P05091|ALDH2_HUMAN
QTPLTALYVANLIK	3	1	| sp|P05091|ALDH2_HUMAN
LTALYVANLIK	2	1	| sp|P05091|ALDH2_HUMAN
NSTYGLAAAVFTK	1	1	| sp|P05091|ALDH2_HUMAN
EEIFGPVM(+15.994900)QILK	1	1	| sp|P05091|ALDH2_HUMAN
CNQIFINNEWHDAVSR	1	1	| sp|P05091|ALDH2_HUMAN
VHHPPSYVAHLASDFGVR	2	1	| sp|P05121|PAI1_HUMAN
QFQADFTSLSDQEPLHVAQALQK	1	1	| sp|P05121|PAI1_HUMAN
DFLAGGVAAAISK	223	1	| sp|P05141|ADT2_HUMAN
QIFLGGVDKR	23	1	| sp|P05141|ADT2_HUMAN
AAYFGIYDTAK	3	1	| sp|P05141|ADT2_HUMAN
YFGIYDTAK	2	1	| sp|P05141|ADT2_HUMAN
LAVHPSGVALQDR	8	1	| sp|P05161|ISG15_HUMAN
SQGLGPGSTVLLVVDK	2	1	| sp|P05161|ISG15_HUMAN
LAVHPSGVALQDRVPLASQGLGPGSTVL	1	1	| sp|P05161|ISG15_HUMAN
TVAIHSDVDASSVHVK	2	1	| sp|P05165|PCCA_HUMAN
VELAPLPSWQPVGK	3	1	| sp|P05362|ICAM1_HUMAN
REPAVGEPAEVTTTVLVRR	1	1	| sp|P05362|ICAM1_HUMAN
GTPMKPNTQATPP	1	1	| sp|P05362|ICAM1_HUMAN
ALANVNIGSLICNVGAGGPAPAAGAAPAGGPAPSTAAAPAEEK	75	1	| sp|P05386|RLA1_HUMAN
GVNVEPFWPGLFAK	59	1	| sp|P05386|RLA1_HUMAN
AAGVNVEPFWPGLFAK	19	1	| sp|P05386|RLA1_HUMAN
ALANVNIGSLICNVGAGGPAPAAGAAPAGGPAPSTAAAPAEEKK	6	1	| sp|P05386|RLA1_HUMAN
AGVNVEPFWPGLFAK	2	1	| sp|P05386|RLA1_HUMAN
ILHDDEVTVTEDK	1	1	| sp|P05386|RLA1_HUMAN
YVASYLLAALGGNSSPSAK	97	1	| sp|P05387|RLA2_HUMAN
LLAALGGNSSPSAK	3	1	| sp|P05387|RLA2_HUMAN
SYLLAALGGNSSPSAK	3	1	| sp|P05387|RLA2_HUMAN
LAALGGNSSPSAK	3	1	| sp|P05387|RLA2_HUMAN
VASYLLAALGGNSSPSAK	2	1	| sp|P05387|RLA2_HUMAN
VISELNGKNIEDVIAQGIGK	2	1	| sp|P05387|RLA2_HUMAN
YLLAALGGNSSPSAK	1	1	| sp|P05387|RLA2_HUMAN
LNKVISELNGK	1	1	| sp|P05387|RLA2_HUMAN
GTIEILSDVQLIK	14	1	| sp|P05388|RLA0_HUMAN
LLFLQLPDTLPGQPPTQDIKPIK	1	1	| sp|P05423|RPC4_HUMAN
IIEDQQESLNK	27	1	| sp|P05455|LA_HUMAN
SKPLPEVTDEYK	9	1	| sp|P05455|LA_HUMAN
TTDFNVIVEALSK	7	1	| sp|P05455|LA_HUMAN
SDDEHDEHDENGATGPVKR	7	1	| sp|P05455|LA_HUMAN
DANNGNLQLR	6	1	| sp|P05455|LA_HUMAN
DLHILFSNHGEIK	5	1	| sp|P05455|LA_HUMAN
EVTDEYKNDVK	4	1	| sp|P05455|LA_HUMAN
TDFNVIVEALSK	4	1	| sp|P05455|LA_HUMAN
SPSKPLPEVTDEYKNDVK	3	1	| sp|P05455|LA_HUMAN
SKPLPEVTDEYKNDVK	3	1	| sp|P05455|LA_HUMAN
DFNVIVEALSK	3	1	| sp|P05455|LA_HUMAN
EDLHILFSNHGEIK	3	1	| sp|P05455|LA_HUMAN
KFVETPGQK	2	1	| sp|P05455|LA_HUMAN
GSIFVVFDSIESAK	2	1	| sp|P05455|LA_HUMAN
RSPSKPLPEVTDEYK	1	1	| sp|P05455|LA_HUMAN
ICHQIEYYFGDFNLPR	1	1	| sp|P05455|LA_HUMAN
SAVTTVVNPK	49	1	| sp|P05556|ITB1_HUMAN
DKLPQPVQPDPVSHCK	44	1	| sp|P05556|ITB1_HUMAN
SNGLICGGNGVCK	20	1	| sp|P05556|ITB1_HUMAN
LKPEDITQIQPQQLVLR	8	1	| sp|P05556|ITB1_HUMAN
GEVFNELVGK	5	1	| sp|P05556|ITB1_HUMAN
SGEPQTFTLK	4	1	| sp|P05556|ITB1_HUMAN
GICECGVCK	3	1	| sp|P05556|ITB1_HUMAN
TVMPYISTTPAK	2	1	| sp|P05556|ITB1_HUMAN
AVTEEFQPVYK	1	1	| sp|P05556|ITB1_HUMAN
STDAGFHFAGDGK	1	1	| sp|P05556|ITB1_HUMAN
LSENNIQTIFAVTEEFQPVYK	1	1	| sp|P05556|ITB1_HUMAN
NLKASLENSLR	4	1	| sp|P05783|K1C18_HUMAN
RIVDGKVVSETNDTK	3	1	| sp|P05783|K1C18_HUMAN
VSSAASVYAGAGGSGSR	3	1	| sp|P05783|K1C18_HUMAN
AQEYEALLNIK	3	1	| sp|P05783|K1C18_HUMAN
QAQEYEALLNIK	3	1	| sp|P05783|K1C18_HUMAN
SSAASVYAGAGGSGSR	2	1	| sp|P05783|K1C18_HUMAN
SVQAPSYGAR	1	1	| sp|P05783|K1C18_HUMAN
AQYDELARK	1	1	| sp|P05783|K1C18_HUMAN
YEELQSLAGK	216	1	| sp|P05787|K2C8_HUMAN
ASLEAAIADAEQR	201	1	| sp|P05787|K2C8_HUMAN
LQAEIEGLK	177	1	| sp|P05787|K2C8_HUMAN
LSELEAALQR	92	1	| sp|P05787|K2C8_HUMAN
WSLLQQQK	92	1	| sp|P05787|K2C8_HUMAN
LVSESSDVLPK	89	1	| sp|P05787|K2C8_HUMAN
TTSGYAGGLSSAYGGLTSPGLSY	88	1	| sp|P05787|K2C8_HUMAN
LLSPLVLEVDPNIQAVR	72	1	| sp|P05787|K2C8_HUMAN
LSPLVLEVDPNIQAVR	50	1	| sp|P05787|K2C8_HUMAN
LESGM(+15.994900)QNM(+15.994900)SIHTK	47	1	| sp|P05787|K2C8_HUMAN
LESGMQNMSIHTK	37	1	| sp|P05787|K2C8_HUMAN
LESGM(+15.994900)QNMSIHTK	32	1	| sp|P05787|K2C8_HUMAN
QLYEEEIR	31	1	| sp|P05787|K2C8_HUMAN
QSLLSPLVLEVDPNIQAVR	31	1	| sp|P05787|K2C8_HUMAN
LESGMQNM(+15.994900)SIHTK	31	1	| sp|P05787|K2C8_HUMAN
TEM(+15.994900)ENEFVLIK	21	1	| sp|P05787|K2C8_HUMAN
VLEVDPNIQAVR	20	1	| sp|P05787|K2C8_HUMAN
RQLETLGQEK	19	1	| sp|P05787|K2C8_HUMAN
TTSGYAGGLSSAYGGLTSPGLSYSLGSSFGSGAGSSSFSR	19	1	| sp|P05787|K2C8_HUMAN
LQAEIEGLKGQR	15	1	| sp|P05787|K2C8_HUMAN
TEMENEFVLIK	15	1	| sp|P05787|K2C8_HUMAN
GELAIKDANAK	13	1	| sp|P05787|K2C8_HUMAN
SSFGSGAGSSSFSR	11	1	| sp|P05787|K2C8_HUMAN
TVNQSLLSPLVLEVDPNIQAVR	11	1	| sp|P05787|K2C8_HUMAN
NQSLLSPLVLEVDPNIQAVR	9	1	| sp|P05787|K2C8_HUMAN
SYTSGPGSR	9	1	| sp|P05787|K2C8_HUMAN
SLLSPLVLEVDPNIQAVR	9	1	| sp|P05787|K2C8_HUMAN
LVLEVDPNIQAVR	9	1	| sp|P05787|K2C8_HUMAN
VGSSNFR	7	1	| sp|P05787|K2C8_HUMAN
SESSDVLPK	7	1	| sp|P05787|K2C8_HUMAN
GGLTSPGLSYSLGSSFGSGAGSSSFSR	6	1	| sp|P05787|K2C8_HUMAN
DGKLVSESSDVLPK	6	1	| sp|P05787|K2C8_HUMAN
AEAESM(+15.994900)YQIK	5	1	| sp|P05787|K2C8_HUMAN
GSSFGSGAGSSSFSR	5	1	| sp|P05787|K2C8_HUMAN
TEISEM(+15.994900)NR	5	1	| sp|P05787|K2C8_HUMAN
SLDMDSIIAEVK	4	1	| sp|P05787|K2C8_HUMAN
LESGM(+15.994900)QNM(+15.994900)SIH	4	1	| sp|P05787|K2C8_HUMAN
QAEIEGLKGQR	4	1	| sp|P05787|K2C8_HUMAN
LEAAIADAEQR	3	1	| sp|P05787|K2C8_HUMAN
LEAELGNM(+15.994900)QGLVEDFK	3	1	| sp|P05787|K2C8_HUMAN
EYQELMNVK	3	1	| sp|P05787|K2C8_HUMAN
VELESR	2	1	| sp|P05787|K2C8_HUMAN
LALDIEIATYRK	2	1	| sp|P05787|K2C8_HUMAN
TTSGYAGGLSSAYGGLTSPGLSYSLGSSFGSGAGSSSF	2	1	| sp|P05787|K2C8_HUMAN
SLDM(+15.994900)DSIIAEVK	2	1	| sp|P05787|K2C8_HUMAN
SELEAALQR	1	1	| sp|P05787|K2C8_HUMAN
ELQSQISDTSVVLSM(+15.994900)DNSR	1	1	| sp|P05787|K2C8_HUMAN
LGSSFGSGAGSSSFSR	1	1	| sp|P05787|K2C8_HUMAN
SFGSGAGSSSFSR	1	1	| sp|P05787|K2C8_HUMAN
TTSGYAGGLSSAY	1	1	| sp|P05787|K2C8_HUMAN
TKTEISEM(+15.994900)NR	1	1	| sp|P05787|K2C8_HUMAN
VTVNQSLLSPLVLEVDPNIQAVR	1	1	| sp|P05787|K2C8_HUMAN
SPLVLEVDPNIQAVR	1	1	| sp|P05787|K2C8_HUMAN
TEM(+15.994900)ENEFVLIKK	1	1	| sp|P05787|K2C8_HUMAN
HVVPNEVVVQR	21	1	| sp|P06396|GELS_HUMAN
TGAQELLR	8	1	| sp|P06396|GELS_HUMAN
EVQGFESATFLGYFK	4	1	| sp|P06396|GELS_HUMAN
SEDCFILDHGK	2	1	| sp|P06396|GELS_HUMAN
DSQEEEKTEALTSAK	1	1	| sp|P06396|GELS_HUMAN
VLDSGAPIKIPVGPETLGR	59	1	| sp|P06576|ATPB_HUMAN
GFQQILAGEYDHLPE	32	1	| sp|P06576|ATPB_HUMAN
VAQHLGESTVR	32	1	| sp|P06576|ATPB_HUMAN
LTGLTVAEYFR	27	1	| sp|P06576|ATPB_HUMAN
TVLIM(+15.994900)ELINNVAK	17	1	| sp|P06576|ATPB_HUMAN
LVLEVAQHLGE	16	1	| sp|P06576|ATPB_HUMAN
VALTGLTVAEYFR	16	1	| sp|P06576|ATPB_HUMAN
EVAQHLGESTVR	9	1	| sp|P06576|ATPB_HUMAN
FLSQPFQVAEVFTGHM(+15.994900)GK	9	1	| sp|P06576|ATPB_HUMAN
TIAMDGTEGLVR	7	1	| sp|P06576|ATPB_HUMAN
FLSQPFQVAEVFTGHMGK	6	1	| sp|P06576|ATPB_HUMAN
GSITSVQAIYVPADDLTDPAPATTFAHLDATTVLSR	3	1	| sp|P06576|ATPB_HUMAN
HGGYSVFAGVGER	3	1	| sp|P06576|ATPB_HUMAN
NIVGSEHYDVAR	3	1	| sp|P06576|ATPB_HUMAN
PAPATTFAHLDATTVLSR	2	1	| sp|P06576|ATPB_HUMAN
LSEEDKLTVSR	2	1	| sp|P06576|ATPB_HUMAN
LVLEVAQHLGESTVR	2	1	| sp|P06576|ATPB_HUMAN
IMNVIGEPIDER	2	1	| sp|P06576|ATPB_HUMAN
VLEVAQHLGESTVR	1	1	| sp|P06576|ATPB_HUMAN
KGSITSVQAIYVPADDLTDPAPATTFAHLDATTVLSR	1	1	| sp|P06576|ATPB_HUMAN
GFQQILAGEYDHLPEQAF	1	1	| sp|P06576|ATPB_HUMAN
ELTIGSKLQDAEIAR	1	1	| sp|P06703|S10A6_HUMAN
HIADLAGNSEVILPVPAFNVINGGSHAGNK	107	1	| sp|P06733|ENOA_HUMAN
YISPDQLADLYK	62	1	| sp|P06733|ENOA_HUMAN
FTASAGIQVVGDDLTVTNPK	52	1	| sp|P06733|ENOA_HUMAN
GNPTVEVDLFTSK	38	1	| sp|P06733|ENOA_HUMAN
IGAEVYHNLK	33	1	| sp|P06733|ENOA_HUMAN
SCNCLLLK	27	1	| sp|P06733|ENOA_HUMAN
LAM(+15.994900)QEFM(+15.994900)ILPVGAANFR	16	1	| sp|P06733|ENOA_HUMAN
ASAGIQVVGDDLTVTNPK	14	1	| sp|P06733|ENOA_HUMAN
MQEFMILPVGAANFR	14	1	| sp|P06733|ENOA_HUMAN
ADLAGNSEVILPVPAFNVINGGSHAGNK	13	1	| sp|P06733|ENOA_HUMAN
IEEELGSK	12	1	| sp|P06733|ENOA_HUMAN
LAM(+15.994900)QEFMILPVGAANFR	11	1	| sp|P06733|ENOA_HUMAN
LNVTEQEK	10	1	| sp|P06733|ENOA_HUMAN
HIADLAGNSEVILPVPAF	10	1	| sp|P06733|ENOA_HUMAN
FMILPVGAANFR	10	1	| sp|P06733|ENOA_HUMAN
SGKYDLDFK	9	1	| sp|P06733|ENOA_HUMAN
SGKYDLDFKSPDDPSR	9	1	| sp|P06733|ENOA_HUMAN
LAMQEFM(+15.994900)ILPVGAANFR	9	1	| sp|P06733|ENOA_HUMAN
HIADLAGNSEVILPVPAFNVINGGSH	9	1	| sp|P06733|ENOA_HUMAN
VVGDDLTVTNPK	8	1	| sp|P06733|ENOA_HUMAN
AGNSEVILPVPAFNVINGGSHAGNK	8	1	| sp|P06733|ENOA_HUMAN
GIQVVGDDLTVTNPK	7	1	| sp|P06733|ENOA_HUMAN
LAMQEFMILPVGAANFR	7	1	| sp|P06733|ENOA_HUMAN
TASAGIQVVGDDLTVTNPK	6	1	| sp|P06733|ENOA_HUMAN
AGIQVVGDDLTVTNPK	6	1	| sp|P06733|ENOA_HUMAN
DVAASEFFR	5	1	| sp|P06733|ENOA_HUMAN
QVVGDDLTVTNPK	5	1	| sp|P06733|ENOA_HUMAN
YGKDATNVGDEGGFAPNILENK	5	1	| sp|P06733|ENOA_HUMAN
KLNVTEQEK	4	1	| sp|P06733|ENOA_HUMAN
IGAEVYHNLKNVIK	4	1	| sp|P06733|ENOA_HUMAN
M(+15.994900)QEFMILPVGAANFR	4	1	| sp|P06733|ENOA_HUMAN
SAGIQVVGDDLTVTNPK	4	1	| sp|P06733|ENOA_HUMAN
TNVGDEGGFAPNILENK	4	1	| sp|P06733|ENOA_HUMAN
ISPDQLADLYK	3	1	| sp|P06733|ENOA_HUMAN
DLAGNSEVILPVPAFNVINGGSHAGNK	3	1	| sp|P06733|ENOA_HUMAN
VVIGMDVAASEFFR	3	1	| sp|P06733|ENOA_HUMAN
AMQEFMILPVGAANFR	3	1	| sp|P06733|ENOA_HUMAN
MQEFM(+15.994900)ILPVGAANFR	2	1	| sp|P06733|ENOA_HUMAN
ATNVGDEGGFAPNILENK	2	1	| sp|P06733|ENOA_HUMAN
M(+15.994900)QEFM(+15.994900)ILPVGAANFR	2	1	| sp|P06733|ENOA_HUMAN
KLNVTEQEKIDK	2	1	| sp|P06733|ENOA_HUMAN
AM(+15.994900)QEFM(+15.994900)ILPVGAANFR	2	1	| sp|P06733|ENOA_HUMAN
EAM(+15.994900)RIGAEVYHNLK	1	1	| sp|P06733|ENOA_HUMAN
FTASAGIQVVGDDLTVTNPKR	1	1	| sp|P06733|ENOA_HUMAN
IADLAGNSEVILPVPAFNVINGGSHAGNK	1	1	| sp|P06733|ENOA_HUMAN
TIAPALVSK	1	1	| sp|P06733|ENOA_HUMAN
EGLELLK	1	1	| sp|P06733|ENOA_HUMAN
IEPELDGSAQVTSHDASTNGLINFIK	17	1	| sp|P06744|G6PI_HUMAN
VFEGNRPTNSIVFTK	14	1	| sp|P06744|G6PI_HUMAN
DFLIPVQTQHPIR	6	1	| sp|P06744|G6PI_HUMAN
EGNRPTNSIVFTK	4	1	| sp|P06744|G6PI_HUMAN
TTQETITNAETAK	3	1	| sp|P06744|G6PI_HUMAN
VDHQTGPIVWGEPGTNGQH	3	1	| sp|P06744|G6PI_HUMAN
FTTQETITNAETAK	3	1	| sp|P06744|G6PI_HUMAN
ESSLFIIASK	2	1	| sp|P06744|G6PI_HUMAN
FWDWVGGR	2	1	| sp|P06744|G6PI_HUMAN
KIEPELDGSAQVTSHDASTNGLINFIK	2	1	| sp|P06744|G6PI_HUMAN
CDFLIPVQTQHPIRK	2	1	| sp|P06744|G6PI_HUMAN
NRSNTPILVDGK	2	1	| sp|P06744|G6PI_HUMAN
TQETITNAETAK	1	1	| sp|P06744|G6PI_HUMAN
VDHQTGPIVWGEPGTNGQHAFY	1	1	| sp|P06744|G6PI_HUMAN
ETITNAETAK	1	1	| sp|P06744|G6PI_HUMAN
YVSNIDGTHIAK	1	1	| sp|P06744|G6PI_HUMAN
FEGNRPTNSIVFTK	1	1	| sp|P06744|G6PI_HUMAN
FNHFSLTLNTNHGH	1	1	| sp|P06744|G6PI_HUMAN
VDHQTGPIVWGEPGTNGQHAF	1	1	| sp|P06744|G6PI_HUMAN
M(+15.994900)SVQPTVSLGGFEITPPVVLR	51	1	| sp|P06748|NPM_HUMAN
GGFEITPPVVLR	43	1	| sp|P06748|NPM_HUMAN
TVSLGGFEITPPVVLR	23	1	| sp|P06748|NPM_HUMAN
SVQPTVSLGGFEITPPVVLR	20	1	| sp|P06748|NPM_HUMAN
VQPTVSLGGFEITPPVVLR	20	1	| sp|P06748|NPM_HUMAN
ADKDYHFK	19	1	| sp|P06748|NPM_HUMAN
AIQDLWQWR	18	1	| sp|P06748|NPM_HUMAN
ADKDYHFKVDNDENEHQLSLR	14	1	| sp|P06748|NPM_HUMAN
DNDENEHQLSLR	12	1	| sp|P06748|NPM_HUMAN
SLGGFEITPPVVLR	6	1	| sp|P06748|NPM_HUMAN
CGSGPVHISGQH	4	1	| sp|P06748|NPM_HUMAN
KGPSSVEDIK	3	1	| sp|P06748|NPM_HUMAN
NDENEHQLSLR	3	1	| sp|P06748|NPM_HUMAN
VSLGGFEITPPVVLR	3	1	| sp|P06748|NPM_HUMAN
QPTVSLGGFEITPPVVLR	3	1	| sp|P06748|NPM_HUMAN
DDEEAEEKAPVKK	3	1	| sp|P06748|NPM_HUMAN
DYHFKVDNDENEHQLSLR	2	1	| sp|P06748|NPM_HUMAN
MSVQPTVSLGGFEITPPVVLR	2	1	| sp|P06748|NPM_HUMAN
VTLATLK	1	1	| sp|P06748|NPM_HUMAN
SPLRPQNYLFGCELK	1	1	| sp|P06748|NPM_HUMAN
DENEHQLSLR	1	1	| sp|P06748|NPM_HUMAN
KVDNDENEHQLSLR	1	1	| sp|P06748|NPM_HUMAN
VRPPQEEQER	11	1	| sp|P06756|ITAV_HUMAN
HILLDCGEDNVCKPK	7	1	| sp|P06756|ITAV_HUMAN
IYIGDDNPLTLIVK	6	1	| sp|P06756|ITAV_HUMAN
SSASFNVIEFPYK	5	1	| sp|P06756|ITAV_HUMAN
VGTCFLQDGTK	2	1	| sp|P06756|ITAV_HUMAN
DLALSEGDIHTLGCGVAQCLK	1	1	| sp|P06756|ITAV_HUMAN
IALPTESSTPLSAIIPHISTK	3	1	| sp|P07093|GDN_HUMAN
LGSNTGIQVFNQIVK	2	1	| sp|P07093|GDN_HUMAN
SENLHVSHILQK	1	1	| sp|P07093|GDN_HUMAN
DVELLYPVK	41	1	| sp|P07099|HYEP_HUMAN
IIPLLTDPK	12	1	| sp|P07099|HYEP_HUMAN
DSCFHYGFNSNYLK	11	1	| sp|P07099|HYEP_HUMAN
EDDSIRPFK	10	1	| sp|P07099|HYEP_HUMAN
GGHFAAFEEPELLAQDIR	10	1	| sp|P07099|HYEP_HUMAN
VETSDEEIHDLHQR	5	1	| sp|P07099|HYEP_HUMAN
FSTWTNTEFR	4	1	| sp|P07099|HYEP_HUMAN
EVICPSIPGYGFSEASSK	3	1	| sp|P07099|HYEP_HUMAN
GGHFAAFEEPELLAQDIRK	3	1	| sp|P07099|HYEP_HUMAN
TLPLEDGWWGPGTR	3	1	| sp|P07099|HYEP_HUMAN
ETSDEEIHDLHQR	2	1	| sp|P07099|HYEP_HUMAN
TSDEEIHDLHQR	2	1	| sp|P07099|HYEP_HUMAN
KVETSDEEIHDLHQR	2	1	| sp|P07099|HYEP_HUMAN
VYVPTGFSAFPFE	1	1	| sp|P07099|HYEP_HUMAN
IEGLDIHFIHVKPPQLPAGHTPK	1	1	| sp|P07099|HYEP_HUMAN
THILLFLPK	287	1	| sp|P07237|PDIA1_HUMAN
DGVVLFK	167	1	| sp|P07237|PDIA1_HUMAN
HNQLPLVIEFTEQTAPK	158	1	| sp|P07237|PDIA1_HUMAN
SSEVAVIGFFK	114	1	| sp|P07237|PDIA1_HUMAN
SDLAQQYGVR	79	1	| sp|P07237|PDIA1_HUMAN
ENLLDFIK	70	1	| sp|P07237|PDIA1_HUMAN
DHENIVIAK	68	1	| sp|P07237|PDIA1_HUMAN
YKPESEELTAER	47	1	| sp|P07237|PDIA1_HUMAN
SNFAEALAAHK	45	1	| sp|P07237|PDIA1_HUMAN
YQLDKDGVVLFK	34	1	| sp|P07237|PDIA1_HUMAN
VIEFTEQTAPK	27	1	| sp|P07237|PDIA1_HUMAN
NFEDVAFDEKK	25	1	| sp|P07237|PDIA1_HUMAN
TVIDYNGER	23	1	| sp|P07237|PDIA1_HUMAN
IFIDSDHTDNQR	22	1	| sp|P07237|PDIA1_HUMAN
ILEFFGLK	22	1	| sp|P07237|PDIA1_HUMAN
NNFEGEVTK	21	1	| sp|P07237|PDIA1_HUMAN
ITEFCHR	19	1	| sp|P07237|PDIA1_HUMAN
ILFIFIDSDHTDNQR	18	1	| sp|P07237|PDIA1_HUMAN
HNQLPLVIEFTE	15	1	| sp|P07237|PDIA1_HUMAN
QLAPIWDK	11	1	| sp|P07237|PDIA1_HUMAN
MDSTANEVEAVK	11	1	| sp|P07237|PDIA1_HUMAN
EEEDHVLVLR	10	1	| sp|P07237|PDIA1_HUMAN
LGETYKDHENIVIAK	10	1	| sp|P07237|PDIA1_HUMAN
M(+15.994900)DSTANEVEAVK	9	1	| sp|P07237|PDIA1_HUMAN
KVDATEESDLAQQYGVR	9	1	| sp|P07237|PDIA1_HUMAN
YQLDKDGVVLFKK	9	1	| sp|P07237|PDIA1_HUMAN
SNFAEALAAHKYL	9	1	| sp|P07237|PDIA1_HUMAN
NVFVEFYAPWCGHCK	8	1	| sp|P07237|PDIA1_HUMAN
NQLPLVIEFTEQTAPK	8	1	| sp|P07237|PDIA1_HUMAN
DHVLVLR	7	1	| sp|P07237|PDIA1_HUMAN
VHSFPTLK	7	1	| sp|P07237|PDIA1_HUMAN
GETYKDHENIVIAK	6	1	| sp|P07237|PDIA1_HUMAN
HENIVIAK	6	1	| sp|P07237|PDIA1_HUMAN
ALAPEYAK	5	1	| sp|P07237|PDIA1_HUMAN
ILEFFGLKK	4	1	| sp|P07237|PDIA1_HUMAN
EEDHVLVLR	3	1	| sp|P07237|PDIA1_HUMAN
DAPEEEDHVLVLRK	3	1	| sp|P07237|PDIA1_HUMAN
SEELTAER	3	1	| sp|P07237|PDIA1_HUMAN
SVSDYDGKLSNFK	3	1	| sp|P07237|PDIA1_HUMAN
KSNFAEALAAHKYL	3	1	| sp|P07237|PDIA1_HUMAN
EDVAFDEKK	3	1	| sp|P07237|PDIA1_HUMAN
KSNFAEALAAHK	3	1	| sp|P07237|PDIA1_HUMAN
IFGGEIK	2	1	| sp|P07237|PDIA1_HUMAN
DLAQQYGVR	2	1	| sp|P07237|PDIA1_HUMAN
FTEQTAPK	2	1	| sp|P07237|PDIA1_HUMAN
TYKDHENIVIAK	2	1	| sp|P07237|PDIA1_HUMAN
ESDLAQQYGVR	2	1	| sp|P07237|PDIA1_HUMAN
LITLEEEM(+15.994900)TK	2	1	| sp|P07237|PDIA1_HUMAN
LITLEEEMTK	2	1	| sp|P07237|PDIA1_HUMAN
FEDVAFDEKK	1	1	| sp|P07237|PDIA1_HUMAN
SLVESSEVAVIGFFK	1	1	| sp|P07237|PDIA1_HUMAN
SQELPEDWDKQPVK	1	1	| sp|P07237|PDIA1_HUMAN
KSNFAEALAAHKYLLVE	1	1	| sp|P07237|PDIA1_HUMAN
VGENADSQIK	13	1	| sp|P07305|H10_HUMAN
SHYKVGENADSQIK	7	1	| sp|P07305|H10_HUMAN
GVGASGSFR	2	1	| sp|P07305|H10_HUMAN
YKVGENADSQIK	1	1	| sp|P07305|H10_HUMAN
LVTTGVLK	1	1	| sp|P07305|H10_HUMAN
ADHDALLFHLK	21	1	| sp|P07307|ASGR2_HUMAN
HFPVDLR	1	1	| sp|P07307|ASGR2_HUMAN
DHDALLFHLK	1	1	| sp|P07307|ASGR2_HUMAN
KAEAM(+15.994900)LGPSLSPGQDPEGGVDY	1	1	| sp|P07333|CSF1R_HUMAN
VGFAEAAR	8	1	| sp|P07339|CATD_HUMAN
YYTVFDR	5	1	| sp|P07339|CATD_HUMAN
QVFGEATK	4	1	| sp|P07339|CATD_HUMAN
QVFGEATKQPGITFIAAK	2	1	| sp|P07339|CATD_HUMAN
AIGAVPLIQGEYM(+15.994900)IPCEK	2	1	| sp|P07339|CATD_HUMAN
NYPATFWVNPQFK	27	1	| sp|P07384|CAN1_HUMAN
LPPGEYVVVPSTFEPNK	13	1	| sp|P07384|CAN1_HUMAN
KAPSDLYQIILK	12	1	| sp|P07384|CAN1_HUMAN
DFFLANASR	3	1	| sp|P07384|CAN1_HUMAN
YLGQDYEQLR	3	1	| sp|P07384|CAN1_HUMAN
GFSLESCR	2	1	| sp|P07384|CAN1_HUMAN
TELLSNPQFIVDGATR	2	1	| sp|P07384|CAN1_HUMAN
TKGFSLESCR	1	1	| sp|P07384|CAN1_HUMAN
GSYSLSHVYTPNDVR	11	1	| sp|P07686|HEXB_HUMAN
VEPLDFGGTQK	5	1	| sp|P07686|HEXB_HUMAN
SLSHVYTPNDVR	1	1	| sp|P07686|HEXB_HUMAN
STGGAPTFNVTVTK	140	1	| sp|P07737|PROF1_HUMAN
SSFYVNGLTLGGQK	138	1	| sp|P07737|PROF1_HUMAN
TFVNITPAEVGVLVGK	113	1	| sp|P07737|PROF1_HUMAN
DSPSVWAAVPGK	31	1	| sp|P07737|PROF1_HUMAN
TGGAPTFNVTVTK	26	1	| sp|P07737|PROF1_HUMAN
EGVHGGLINK	23	1	| sp|P07737|PROF1_HUMAN
TLVLLMGK	16	1	| sp|P07737|PROF1_HUMAN
YVNGLTLGGQK	16	1	| sp|P07737|PROF1_HUMAN
FVNITPAEVGVLVGK	7	1	| sp|P07737|PROF1_HUMAN
TDKTLVLLMGK	6	1	| sp|P07737|PROF1_HUMAN
FYVNGLTLGGQK	6	1	| sp|P07737|PROF1_HUMAN
TFVNITPAEVGVLVGKDR	4	1	| sp|P07737|PROF1_HUMAN
EVGVLVGK	3	1	| sp|P07737|PROF1_HUMAN
SFYVNGLTLGGQK	3	1	| sp|P07737|PROF1_HUMAN
TLVLLM(+15.994900)GK	2	1	| sp|P07737|PROF1_HUMAN
TDKTLVLLM(+15.994900)GK	2	1	| sp|P07737|PROF1_HUMAN
NITPAEVGVLVGK	2	1	| sp|P07737|PROF1_HUMAN
STGGAPTFNVTVTKTDK	2	1	| sp|P07737|PROF1_HUMAN
EGVHGGLINKK	1	1	| sp|P07737|PROF1_HUMAN
SLCIPFKPLCELQPGAK	18	1	| sp|P07814|SYEP_HUMAN
SLIGVEYKPVSATGAEDK	16	1	| sp|P07814|SYEP_HUMAN
NQGGGLSSSGAGEGQGPK	15	1	| sp|P07814|SYEP_HUMAN
LTVAENEAETK	13	1	| sp|P07814|SYEP_HUMAN
ERPTPSLNNNCTTSEDSLVLYNR	8	1	| sp|P07814|SYEP_HUMAN
TGQEYKPGNPPAEIGQNISSNSSASILESK	7	1	| sp|P07814|SYEP_HUMAN
NSEPAGLETPEAK	7	1	| sp|P07814|SYEP_HUMAN
TELAEPIAIRPTSE	5	1	| sp|P07814|SYEP_HUMAN
YYTLFGR	4	1	| sp|P07814|SYEP_HUMAN
AIQGGTSHHLGQNFSK	4	1	| sp|P07814|SYEP_HUMAN
VAVQGDVVR	3	1	| sp|P07814|SYEP_HUMAN
SCQFVAVR	3	1	| sp|P07814|SYEP_HUMAN
LNLNNTVLSK	3	1	| sp|P07814|SYEP_HUMAN
GNAAWQEQLK	3	1	| sp|P07814|SYEP_HUMAN
EAQQAFQSVGTK	2	1	| sp|P07814|SYEP_HUMAN
EAPCVLIYIPDGHTK	2	1	| sp|P07814|SYEP_HUMAN
KGDIIQLQR	2	1	| sp|P07814|SYEP_HUMAN
FPPEASGYLHIGH	1	1	| sp|P07814|SYEP_HUMAN
KDPSKNQGGGLSSSGAGEGQGPK	1	1	| sp|P07814|SYEP_HUMAN
QFIAAQGSSR	1	1	| sp|P07814|SYEP_HUMAN
QFAYQNSWGLTTR	1	1	| sp|P07814|SYEP_HUMAN
KEENLADWYSQVITK	1	1	| sp|P07814|SYEP_HUMAN
GSQFGQSCCLR	1	1	| sp|P07814|SYEP_HUMAN
TVAENEAETK	1	1	| sp|P07814|SYEP_HUMAN
QPPLSQSSDSSPTR	1	1	| sp|P07814|SYEP_HUMAN
KAPKEDVDAAVK	1	1	| sp|P07814|SYEP_HUMAN
ICEPGYSPTYK	49	1	| sp|P07858|CATB_HUMAN
GQDHCGIESEVVAGIPR	35	1	| sp|P07858|CATB_HUMAN
HYGYNSYSVSNSEK	34	1	| sp|P07858|CATB_HUMAN
GLVSGGLYESH	15	1	| sp|P07858|CATB_HUMAN
SGVYQHVTGEM(+15.994900)M(+15.994900)GGHAIR	11	1	| sp|P07858|CATB_HUMAN
SGVYQHVTGEMMGGHAIR	10	1	| sp|P07858|CATB_HUMAN
KGLVSGGLYESH	8	1	| sp|P07858|CATB_HUMAN
SGVYQHVTGEMM(+15.994900)GGHAIR	6	1	| sp|P07858|CATB_HUMAN
SEVVAGIPR	6	1	| sp|P07858|CATB_HUMAN
SGVYQHVTGEM(+15.994900)MGGHAIR	5	1	| sp|P07858|CATB_HUMAN
GLVSGGLYESHVGCRPY	5	1	| sp|P07858|CATB_HUMAN
EQWPQCPTIK	3	1	| sp|P07858|CATB_HUMAN
ILRGQDHCGIE	3	1	| sp|P07858|CATB_HUMAN
GLVSGGLYESHVGCR	2	1	| sp|P07858|CATB_HUMAN
ICEPGYSPTYKQDK	2	1	| sp|P07858|CATB_HUMAN
QDKHYGYNSYSVSNSEK	2	1	| sp|P07858|CATB_HUMAN
HHVNGSRPPCTGEGDTPK	2	1	| sp|P07858|CATB_HUMAN
YGYNSYSVSNSEK	1	1	| sp|P07858|CATB_HUMAN
NSWNTDWGDNGFFK	1	1	| sp|P07858|CATB_HUMAN
KGLVSGGLYESHVGCRPY	1	1	| sp|P07858|CATB_HUMAN
DHCGIESEVVAGIPR	1	1	| sp|P07858|CATB_HUMAN
HLEINPDHSIIETLR	129	1	| sp|P07900|HS90A_HUMAN
RAPFDLFENR	90	1	| sp|P07900|HS90A_HUMAN
DQVANSAFVER	46	1	| sp|P07900|HS90A_HUMAN
ELHINLIPNKQDR	41	1	| sp|P07900|HS90A_HUMAN
LGIHEDSQNR	36	1	| sp|P07900|HS90A_HUMAN
SLEDPQTHANR	26	1	| sp|P07900|HS90A_HUMAN
LVTSPCCIVTSTY	22	1	| sp|P07900|HS90A_HUMAN
CLELFTELAEDKENYKK	21	1	| sp|P07900|HS90A_HUMAN
TKFENLCK	17	1	| sp|P07900|HS90A_HUMAN
KHLEINPDHSIIETLR	15	1	| sp|P07900|HS90A_HUMAN
FYEQFSK	13	1	| sp|P07900|HS90A_HUMAN
LGIHEDSQNRK	10	1	| sp|P07900|HS90A_HUMAN
TALLSSGFSLEDPQTHANR	8	1	| sp|P07900|HS90A_HUMAN
KHSQFIGYPITLFVEK	6	1	| sp|P07900|HS90A_HUMAN
HSQFIGYPITLF	5	1	| sp|P07900|HS90A_HUMAN
HLEINPDHSIIE	4	1	| sp|P07900|HS90A_HUMAN
CLELFTELAEDKENYK	4	1	| sp|P07900|HS90A_HUMAN
LSSGFSLEDPQTHANR	3	1	| sp|P07900|HS90A_HUMAN
LDSGKELHINLIPNKQDR	3	1	| sp|P07900|HS90A_HUMAN
DNSTM(+15.994900)GYM(+15.994900)AAK	2	1	| sp|P07900|HS90A_HUMAN
KLGIHEDSQNR	2	1	| sp|P07900|HS90A_HUMAN
DHSIIETLR	2	1	| sp|P07900|HS90A_HUMAN
LFTELAEDKENYKK	1	1	| sp|P07900|HS90A_HUMAN
FTELAEDKENYKK	1	1	| sp|P07900|HS90A_HUMAN
FIGYPITLFVEK	1	1	| sp|P07900|HS90A_HUMAN
IEPIDEYCVQQLK	1	1	| sp|P07900|HS90A_HUMAN
ELFTELAEDKENYK	1	1	| sp|P07900|HS90A_HUMAN
ELISNSSDALDKIR	1	1	| sp|P07900|HS90A_HUMAN
TELAEDKENYKK	1	1	| sp|P07900|HS90A_HUMAN
IYELAAGGTAVGTGLNTR	25	1	| sp|P07954|FUMH_HUMAN
FSGYVQQVK	16	1	| sp|P07954|FUMH_HUMAN
ELAAGGTAVGTGLNTR	9	1	| sp|P07954|FUMH_HUMAN
YYGAQTVR	8	1	| sp|P07954|FUMH_HUMAN
THTQDAVPLTLGQEFSGYVQQVK	6	1	| sp|P07954|FUMH_HUMAN
VAALTGLPFVTAPNKFE	5	1	| sp|P07954|FUMH_HUMAN
IPVHPNDHVNK	4	1	| sp|P07954|FUMH_HUMAN
VAALTGLPFVTAPNKFEAL	2	1	| sp|P07954|FUMH_HUMAN
LAAGGTAVGTGLNTR	1	1	| sp|P07954|FUMH_HUMAN
ALTGLPFVTAPNK	1	1	| sp|P07954|FUMH_HUMAN
LLQDFFNGR	77	1	| sp|P08107|HSP71_HUMAN
NQVALNPQNTVFDAK	76	1	| sp|P08107|HSP71_HUMAN
HWPFQVINDGDKPK	76	1	| sp|P08107|HSP71_HUMAN
ELEQVCNPIISGLYQGAGGPGPGGFGAQGPK	46	1	| sp|P08107|HSP71_HUMAN
QVCNPIISGLYQGAGGPGPGGFGAQGPK	33	1	| sp|P08107|HSP71_HUMAN
LVNHFVEEFKR	31	1	| sp|P08107|HSP71_HUMAN
LVNHFVEEFK	27	1	| sp|P08107|HSP71_HUMAN
VISWLDANTLAEK	19	1	| sp|P08107|HSP71_HUMAN
NQVALNPQNTVFDAKR	12	1	| sp|P08107|HSP71_HUMAN
SAVEDEGLK	12	1	| sp|P08107|HSP71_HUMAN
AYLGYPVTNAVITVPAYFNDSQR	10	1	| sp|P08107|HSP71_HUMAN
AAAIGIDLGTTYSCVGVFQHGK	9	1	| sp|P08107|HSP71_HUMAN
NHFVEEFK	7	1	| sp|P08107|HSP71_HUMAN
LEQVCNPIISGLYQGAGGPGPGGFGAQGPK	6	1	| sp|P08107|HSP71_HUMAN
LDKAQIHDLVLVGGSTR	6	1	| sp|P08107|HSP71_HUMAN
CQEVISWLDANTLAEK	4	1	| sp|P08107|HSP71_HUMAN
EAYLGYPVTNAVITVPAYFNDSQR	1	1	| sp|P08107|HSP71_HUMAN
QVALNPQNTVFDAK	1	1	| sp|P08107|HSP71_HUMAN
VNHFVEEFK	1	1	| sp|P08107|HSP71_HUMAN
TTGKPIEASIR	3	1	| sp|P08133|ANXA6_HUMAN
SELDM(+15.994900)LDIR	1	1	| sp|P08133|ANXA6_HUMAN
KEACPTGLYTHSGECCK	4	1	| sp|P08138|TNR16_HUMAN
VCEAGSGLVFSCQDK	3	1	| sp|P08138|TNR16_HUMAN
QGANSRPVNQTPPPEGEK	2	1	| sp|P08138|TNR16_HUMAN
AGAVAEEVLAAIR	11	1	| sp|P08183|MDR1_HUMAN
TVVSLTQEQK	7	1	| sp|P08183|MDR1_HUMAN
FYDPLAGK	4	1	| sp|P08183|MDR1_HUMAN
VQSGQTVALVGNSGCGK	2	1	| sp|P08183|MDR1_HUMAN
HLEINPDHPIVETLR	168	1	| sp|P08238|HS90B_HUMAN
SIYYITGESK	77	1	| sp|P08238|HS90B_HUMAN
RAPFDLFENK	69	1	| sp|P08238|HS90B_HUMAN
IDIIPNPQER	47	1	| sp|P08238|HS90B_HUMAN
EQVANSAFVER	38	1	| sp|P08238|HS90B_HUMAN
LGIHEDSTNR	37	1	| sp|P08238|HS90B_HUMAN
AKFENLCK	37	1	| sp|P08238|HS90B_HUMAN
LVSSPCCIVTSTY	36	1	| sp|P08238|HS90B_HUMAN
RAPFDLFENKK	29	1	| sp|P08238|HS90B_HUMAN
CLELFSELAEDKENYKK	29	1	| sp|P08238|HS90B_HUMAN
LGIHEDSTNRR	28	1	| sp|P08238|HS90B_HUMAN
SLEDPQTHSNR	18	1	| sp|P08238|HS90B_HUMAN
KHLEINPDHPIVETLR	15	1	| sp|P08238|HS90B_HUMAN
CLELFSELAEDKENYK	14	1	| sp|P08238|HS90B_HUMAN
ADHGEPIGR	13	1	| sp|P08238|HS90B_HUMAN
FYEAFSK	8	1	| sp|P08238|HS90B_HUMAN
TALLSSGFSLEDPQTHSNR	6	1	| sp|P08238|HS90B_HUMAN
LFSELAEDKENYK	5	1	| sp|P08238|HS90B_HUMAN
LSSGFSLEDPQTHSNR	5	1	| sp|P08238|HS90B_HUMAN
HLEINPDHPIVE	4	1	| sp|P08238|HS90B_HUMAN
FSELAEDKENYKK	3	1	| sp|P08238|HS90B_HUMAN
SELAEDKENYK	3	1	| sp|P08238|HS90B_HUMAN
SELAEDKENYKK	3	1	| sp|P08238|HS90B_HUMAN
LFSELAEDKENYKK	3	1	| sp|P08238|HS90B_HUMAN
LFSELAEDK	3	1	| sp|P08238|HS90B_HUMAN
LVSSPCCIVTSTYGW	2	1	| sp|P08238|HS90B_HUMAN
ELFSELAEDKENYK	2	1	| sp|P08238|HS90B_HUMAN
SIYYITGESKEQVANSAFVER	1	1	| sp|P08238|HS90B_HUMAN
YESLTDPSKLDSGKELK	1	1	| sp|P08238|HS90B_HUMAN
KEGSDGPLATSKPVPAEK	7	1	| sp|P08240|SRPR_HUMAN
ELYLFDVLR	2	1	| sp|P08243|ASNS_HUMAN
YHIYSSDPPFEVR	3	1	| sp|P08559|ODPA_HUMAN
TREEIQEVR	3	1	| sp|P08559|ODPA_HUMAN
LGYHIYSSDPPFEVR	1	1	| sp|P08559|ODPA_HUMAN
GLLSSLDHTSIR	16	1	| sp|P08574|CY1_HUMAN
SDLELHPPSYPWSHR	9	1	| sp|P08574|CY1_HUMAN
HGGEDYVFSLLTGYCEPPTGVSLR	7	1	| sp|P08574|CY1_HUMAN
HLVGVCYTEDEAK	7	1	| sp|P08574|CY1_HUMAN
LFDYFPKPYPNSEAAR	6	1	| sp|P08574|CY1_HUMAN
NNGALPPDLSYIVR	1	1	| sp|P08574|CY1_HUMAN
DLELHPPSYPWSHR	1	1	| sp|P08574|CY1_HUMAN
ELGSSTNALR	1	1	| sp|P08579|RU2B_HUMAN
TVEQTATTTNK	1	1	| sp|P08579|RU2B_HUMAN
YDERPGPSPLPHR	2	1	| sp|P08621|RU17_HUMAN
HHNQPYCGIAPYIR	2	1	| sp|P08621|RU17_HUMAN
EFEVYGPIKR	1	1	| sp|P08621|RU17_HUMAN
QALISGIEAQLGDVR	7	1	| sp|P08727|K1C19_HUMAN
IQALISGIEAQLGDVR	5	1	| sp|P08727|K1C19_HUMAN
FVSSSSSGAYGGGYGGVLTASDGLLAGNEK	1	1	| sp|P08727|K1C19_HUMAN
ISQSNYIPTQQDVLR	7	1	| sp|P08754|GNAI3_HUMAN
IDFGEAAR	4	1	| sp|P08754|GNAI3_HUMAN
TTGIVETHF	1	1	| sp|P08754|GNAI3_HUMAN
GTVTDFPGFDER	20	1	| sp|P08758|ANXA5_HUMAN
SEIDLFNIR	10	1	| sp|P08758|ANXA5_HUMAN
SILTLLTSR	9	1	| sp|P08758|ANXA5_HUMAN
NFATSLYSMIK	7	1	| sp|P08758|ANXA5_HUMAN
GLGTDEESILTLLTSR	6	1	| sp|P08758|ANXA5_HUMAN
NFATSLYSM(+15.994900)IK	3	1	| sp|P08758|ANXA5_HUMAN
SEIDLFNIRK	2	1	| sp|P08758|ANXA5_HUMAN
FTPGTFTNQIQAAFR	117	1	| sp|P08865|RSSA_HUMAN
YVDIAIPCNNK	43	1	| sp|P08865|RSSA_HUMAN
SDGIYIINLK	42	1	| sp|P08865|RSSA_HUMAN
LLVVTDPR	34	1	| sp|P08865|RSSA_HUMAN
AIVAIENPADVSVISSR	33	1	| sp|P08865|RSSA_HUMAN
KSDGIYIINLK	28	1	| sp|P08865|RSSA_HUMAN
FAAATGATPIAGR	6	1	| sp|P08865|RSSA_HUMAN
AATGATPIAGR	4	1	| sp|P08865|RSSA_HUMAN
IENPADVSVISSR	3	1	| sp|P08865|RSSA_HUMAN
HIAQLAGNSDLILPVPAFNVINGGSHAGNK	14	1	| sp|P09104|ENOG_HUMAN
VNQIGSVTEAIQACK	1	1	| sp|P09104|ENOG_HUMAN
GSSQQWPGLGGEGGGTGPLSMLR	1	1	| sp|P09131|P3_HUMAN
ANFLNSNDVFVLK	31	1	| sp|P09327|VILI_HUMAN
HVETNSYDVQR	29	1	| sp|P09327|VILI_HUMAN
GDVFLLDLGK	23	1	| sp|P09327|VILI_HUMAN
MVVYQGGTSR	20	1	| sp|P09327|VILI_HUMAN
SAVFQQLFQK	18	1	| sp|P09327|VILI_HUMAN
LFQVQGTGANNTK	14	1	| sp|P09327|VILI_HUMAN
TQSCCYLWCGK	11	1	| sp|P09327|VILI_HUMAN
LYHVSDSEGNLVVR	10	1	| sp|P09327|VILI_HUMAN
LIIQWNGPESTR	10	1	| sp|P09327|VILI_HUMAN
TNNLETGPSTR	8	1	| sp|P09327|VILI_HUMAN
EVQGNESEAFR	5	1	| sp|P09327|VILI_HUMAN
GSLNITTPGLQIWR	5	1	| sp|P09327|VILI_HUMAN
FDATSMHVKPQVAAQQK	5	1	| sp|P09327|VILI_HUMAN
YNGEPVQIR	4	1	| sp|P09327|VILI_HUMAN
VGVVDGENELASPK	3	1	| sp|P09327|VILI_HUMAN
FDATSM(+15.994900)HVKPQVAAQQK	3	1	| sp|P09327|VILI_HUMAN
VVDGENELASPK	2	1	| sp|P09327|VILI_HUMAN
EVATRPLTQDLLSHEDCYILDQGGLK	2	1	| sp|P09327|VILI_HUMAN
HVSDSEGNLVVR	2	1	| sp|P09327|VILI_HUMAN
M(+15.994900)VVYQGGTSR	1	1	| sp|P09327|VILI_HUMAN
KAAATTAQEYLK	1	1	| sp|P09327|VILI_HUMAN
LQEENLVITPR	1	1	| sp|P09327|VILI_HUMAN
PLTQDLLSHEDCYILDQGGLK	1	1	| sp|P09327|VILI_HUMAN
THPSGRDPETPIIVVK	1	1	| sp|P09327|VILI_HUMAN
DSNNLCLHFNPR	84	1	| sp|P09382|LEG1_HUMAN
FNAHGDANTIVCNSK	51	1	| sp|P09382|LEG1_HUMAN
NAHGDANTIVCNSK	9	1	| sp|P09382|LEG1_HUMAN
HGDANTIVCNSK	8	1	| sp|P09382|LEG1_HUMAN
SFVLNLGK	8	1	| sp|P09382|LEG1_HUMAN
GDANTIVCNSK	8	1	| sp|P09382|LEG1_HUMAN
VRGEVAPDAK	4	1	| sp|P09382|LEG1_HUMAN
FNAHGDANTIVCN	3	1	| sp|P09382|LEG1_HUMAN
LKPGECLR	2	1	| sp|P09382|LEG1_HUMAN
VCITFDQANLTVK	1	1	| sp|P09382|LEG1_HUMAN
NRPSSGSLIQVVTTEGR	47	1	| sp|P09417|DHPR_HUMAN
QADQVTAEVGK	4	1	| sp|P09417|DHPR_HUMAN
GAVHQLCQSLAGK	2	1	| sp|P09417|DHPR_HUMAN
EGGLLTLAGAK	1	1	| sp|P09417|DHPR_HUMAN
KKHPDASVNFSEFSK	1	1	| sp|P09429|HMGB1_HUMAN
HPDASVNFSEFSK	1	1	| sp|P09429|HMGB1_HUMAN
ILVLDDTNHER	3	1	| sp|P09543|CN37_HUMAN
LSPTDNLPR	2	1	| sp|P09543|CN37_HUMAN
GEEVGELSR	1	1	| sp|P09543|CN37_HUMAN
LYSLGNGR	1	1	| sp|P09543|CN37_HUMAN
KAGQVFLEELGNHK	1	1	| sp|P09543|CN37_HUMAN
GAEEYAQQDVLKK	1	1	| sp|P09543|CN37_HUMAN
ESPVFAPVYFPEELHR	14	1	| sp|P09601|HMOX1_HUMAN
[truncated: 12,140 more rows]

## Sheet: Mapped proteins in all groups
Table S1b: Complete list of all mapped proteins, covering the four biological conditions.
Locus	Lengh	Unique peptides	Mol/WT	Sequence Count	Spectral count	NSAF	Coverage	Description
sp|P49327|FAS_HUMAN	2511	108	273236	108	1419	0.00070204	0.3648	Fatty acid synthase OS=Homo sapiens GN=FASN PE=1 SV=3
sp|Q13813|SPTN1_HUMAN	2472	88	284346	88	965	0.000484959	0.3269	Spectrin alpha chain, non-erythrocytic 1 OS=Homo sapiens GN=SPTAN1 PE=1 SV=3
sp|P10809|CH60_HUMAN	573	79	60998.4	79	2678	0.00580607	0.644	60 kDa heat shock protein, mitochondrial OS=Homo sapiens GN=HSPD1 PE=1 SV=2 : tr|E7EXB4|E7EXB4_HUMAN 60 kDa heat shock protein, mitochondrial (Fragment) OS=Homo sapiens GN=HSPD1 PE=1 SV=1
sp|P21333|FLNA_HUMAN	2647	31	280546	78	639	0.000299898	0.3094	Filamin-A OS=Homo sapiens GN=FLNA PE=1 SV=4 : tr|Q60FE5|Q60FE5_HUMAN Filamin A OS=Homo sapiens GN=FLNA PE=1 SV=1
sp|Q01082|SPTB2_HUMAN	2364	21	274421	78	780	0.000409896	0.2809	Spectrin beta chain, non-erythrocytic 1 OS=Homo sapiens GN=SPTBN1 PE=1 SV=2 : tr|F8W6C1|F8W6C1_HUMAN Spectrin beta chain, non-erythrocytic 1 (Fragment) OS=Homo sapiens GN=SPTBN1 PE=1 SV=1
sp|P11021|GRP78_HUMAN	654	33	72270.4	75	2197	0.00417329	0.5581	78 kDa glucose-regulated protein OS=Homo sapiens GN=HSPA5 PE=1 SV=2
sp|P05787|K2C8_HUMAN	483	71	53653.1	73	2170	0.00558135	0.7246	Keratin, type II cytoskeletal 8 OS=Homo sapiens GN=KRT8 PE=1 SV=7 : tr|F8VUG2|F8VUG2_HUMAN Keratin, type II cytoskeletal 8 (Fragment) OS=Homo sapiens GN=KRT8 PE=1 SV=1 : tr|F8VP67|F8VP67_HUMAN Keratin, type II cytoskeletal 8 (Fragment) OS=Homo sapiens GN=KRT8 PE=1 SV=1 : tr|F8VRG4|F8VRG4_HUMAN Keratin, type II cytoskeletal 8 (Fragment) OS=Homo sapiens GN=KRT8 PE=1 SV=1
tr|Q5HY54|Q5HY54_HUMAN	2607	1	276360	73	535	0.000254941	0.285	Filamin-A OS=Homo sapiens GN=FLNA PE=1 SV=1
tr|A0A087WUZ3|A0A087WUZ3_HUMAN	2366	3	274641	71	745	0.000391172	0.2667	Spectrin beta chain, non-erythrocytic 1 OS=Homo sapiens GN=SPTBN1 PE=4 SV=1
sp|O75369|FLNB_HUMAN	2602	45	277972	65	448	0.000213893	0.2767	Filamin-B OS=Homo sapiens GN=FLNB PE=1 SV=2
sp|P07900|HS90A_HUMAN	732	32	84588.7	65	1640	0.00278329	0.4658	Heat shock protein HSP 90-alpha OS=Homo sapiens GN=HSP90AA1 PE=1 SV=5
sp|P08238|HS90B_HUMAN	724	29	83194.1	63	1640	0.00281405	0.4572	Heat shock protein HSP 90-beta OS=Homo sapiens GN=HSP90AB1 PE=1 SV=4
sp|P63261|ACTG_HUMAN	375	49	41747.8	62	2263	0.00749686	0.5947	Actin, cytoplasmic 2 OS=Homo sapiens GN=ACTG1 PE=1 SV=1 : tr|I3L3I0|I3L3I0_HUMAN Actin, cytoplasmic 2, N-terminally processed (Fragment) OS=Homo sapiens GN=ACTG1 PE=1 SV=1 : tr|I3L1U9|I3L1U9_HUMAN Actin, cytoplasmic 2, N-terminally processed (Fragment) OS=Homo sapiens GN=ACTG1 PE=1 SV=1 : tr|I3L3R2|I3L3R2_HUMAN Actin, cytoplasmic 2, N-terminally processed (Fragment) OS=Homo sapiens GN=ACTG1 PE=1 …
tr|Q5JP53|Q5JP53_HUMAN	426	4	47718	60	1271	0.00370648	0.7394	Tubulin beta chain OS=Homo sapiens GN=TUBB PE=1 SV=1 : tr|Q5ST81|Q5ST81_HUMAN Tubulin beta chain OS=Homo sapiens GN=TUBB PE=1 SV=1
sp|P07437|TBB5_HUMAN	444	0	49621	59	1266	0.00354223	0.7095	Tubulin beta chain OS=Homo sapiens GN=TUBB PE=1 SV=2
sp|Q00610|CLH1_HUMAN	1675	8	191474	59	749	0.000555512	0.274	Clathrin heavy chain 1 OS=Homo sapiens GN=CLTC PE=1 SV=5
sp|P06733|ENOA_HUMAN	434	54	47121.3	58	793	0.00226992	0.553	Alpha-enolase OS=Homo sapiens GN=ENO1 PE=1 SV=2 : tr|K7EM90|K7EM90_HUMAN Enolase (Fragment) OS=Homo sapiens GN=ENO1 PE=1 SV=1 : tr|K7ERS8|K7ERS8_HUMAN Alpha-enolase (Fragment) OS=Homo sapiens GN=ENO1 PE=1 SV=3
sp|Q15149|PLEC_HUMAN	4684	53	531448	58	353	9.36233e-05	0.136	Plectin OS=Homo sapiens GN=PLEC PE=1 SV=3
tr|A0A087WVQ6|A0A087WVQ6_HUMAN	1679	0	191918	58	740	0.000547529	0.2734	Clathrin heavy chain 1 OS=Homo sapiens GN=CLTC PE=4 SV=1 : tr|J3KSQ2|J3KSQ2_HUMAN Clathrin heavy chain 1 (Fragment) OS=Homo sapiens GN=CLTC PE=1 SV=1
sp|P42704|LPPRC_HUMAN	1394	57	157787	57	884	0.0007878	0.3788	Leucine-rich PPR motif-containing protein, mitochondrial OS=Homo sapiens GN=LRPPRC PE=1 SV=3
sp|P30101|PDIA3_HUMAN	505	54	56728.7	56	822	0.00202212	0.5861	Protein disulfide-isomerase A3 OS=Homo sapiens GN=PDIA3 PE=1 SV=4
sp|P07237|PDIA1_HUMAN	508	53	57062.7	55	1432	0.00350191	0.5925	Protein disulfide-isomerase OS=Homo sapiens GN=P4HB PE=1 SV=3
sp|O43707|ACTN4_HUMAN	911	32	104770	52	686	0.000935475	0.4457	Alpha-actinin-4 OS=Homo sapiens GN=ACTN4 PE=1 SV=2
sp|P11142|HSP7C_HUMAN	646	32	70836.2	51	1148	0.00220768	0.4768	Heat shock cognate 71 kDa protein OS=Homo sapiens GN=HSPA8 PE=1 SV=1 : tr|E9PLF4|E9PLF4_HUMAN Heat shock cognate 71 kDa protein (Fragment) OS=Homo sapiens GN=HSPA8 PE=1 SV=1 : tr|E9PK54|E9PK54_HUMAN Heat shock cognate 71 kDa protein (Fragment) OS=Homo sapiens GN=HSPA8 PE=1 SV=3 : tr|E9PQK7|E9PQK7_HUMAN Heat shock cognate 71 kDa protein (Fragment) OS=Homo sapiens GN=HSPA8 PE=1 SV=1 : tr|E9PQQ4|E9P…
sp|P68371|TBB4B_HUMAN	445	6	49781	51	964	0.00269118	0.6292	Tubulin beta-4B chain OS=Homo sapiens GN=TUBB4B PE=1 SV=1
sp|P04406|G3P_HUMAN	335	49	36012.4	50	1320	0.00489503	0.6627	Glyceraldehyde-3-phosphate dehydrogenase OS=Homo sapiens GN=GAPDH PE=1 SV=3
sp|P13639|EF2_HUMAN	858	50	95258.9	50	763	0.00110475	0.3823	Elongation factor 2 OS=Homo sapiens GN=EEF2 PE=1 SV=4
sp|P14618|KPYM_HUMAN	531	50	57882	50	1076	0.00251735	0.5537	Pyruvate kinase PKM OS=Homo sapiens GN=PKM PE=1 SV=4
sp|Q15084|PDIA6_HUMAN	440	48	48073.3	50	1100	0.00310575	0.5477	Protein disulfide-isomerase A6 OS=Homo sapiens GN=PDIA6 PE=1 SV=1
sp|Q14204|DYHC1_HUMAN	4646	49	532054	49	343	9.17152e-05	0.1233	Cytoplasmic dynein 1 heavy chain 1 OS=Homo sapiens GN=DYNC1H1 PE=1 SV=5
sp|Q9P2E9|RRBP1_HUMAN	1410	49	152363	49	640	0.000563881	0.2709	Ribosome-binding protein 1 OS=Homo sapiens GN=RRBP1 PE=1 SV=4 : tr|A2A2S5|A2A2S5_HUMAN Ribosome-binding protein 1 (Fragment) OS=Homo sapiens GN=RRBP1 PE=1 SV=1
sp|P05783|K1C18_HUMAN	430	31	48010.5	46	1833	0.00529566	0.607	Keratin, type I cytoskeletal 18 OS=Homo sapiens GN=KRT18 PE=1 SV=2 : contaminant_KERATIN09
sp|P12814|ACTN1_HUMAN	892	26	102975	46	529	0.000736745	0.4294	Alpha-actinin-1 OS=Homo sapiens GN=ACTN1 PE=1 SV=2
sp|Q00839|HNRPU_HUMAN	825	44	90510	44	693	0.00104353	0.3321	Heterogeneous nuclear ribonucleoprotein U OS=Homo sapiens GN=HNRNPU PE=1 SV=6
sp|P04075|ALDOA_HUMAN	364	38	39377.3	43	625	0.00213307	0.7885	Fructose-bisphosphate aldolase A OS=Homo sapiens GN=ALDOA PE=1 SV=2
sp|P08107|HSP71_HUMAN	641	26	69991	43	1010	0.00195745	0.4665	Heat shock 70 kDa protein 1A/1B OS=Homo sapiens GN=HSPA1A PE=1 SV=5
sp|P68363|TBA1B_HUMAN	451	14	50101.6	43	1390	0.00382882	0.5743	Tubulin alpha-1B chain OS=Homo sapiens GN=TUBA1B PE=1 SV=1
sp|P14625|ENPL_HUMAN	803	41	92393.3	42	1125	0.00174046	0.3736	Endoplasmin OS=Homo sapiens GN=HSP90B1 PE=1 SV=1
sp|P38646|GRP75_HUMAN	679	40	73616.8	42	912	0.0016686	0.3785	Stress-70 protein, mitochondrial OS=Homo sapiens GN=HSPA9 PE=1 SV=2 : tr|D6RJI2|D6RJI2_HUMAN Stress-70 protein, mitochondrial (Fragment) OS=Homo sapiens GN=HSPA9 PE=1 SV=1 : tr|D6RA73|D6RA73_HUMAN Stress-70 protein, mitochondrial (Fragment) OS=Homo sapiens GN=HSPA9 PE=1 SV=1
sp|Q9Y490|TLN1_HUMAN	2541	42	269581	42	303	0.000148137	0.2039	Talin-1 OS=Homo sapiens GN=TLN1 PE=1 SV=3
tr|E7EN95|E7EN95_HUMAN	2409	8	256103	42	222	0.000114483	0.2142	Filamin-B OS=Homo sapiens GN=FLNB PE=1 SV=1
sp|P00558|PGK1_HUMAN	417	41	44568.1	41	571	0.00170109	0.5132	Phosphoglycerate kinase 1 OS=Homo sapiens GN=PGK1 PE=1 SV=3
sp|P02545|LMNA_HUMAN	664	39	74076.7	41	592	0.00110759	0.4322	Prelamin-A/C OS=Homo sapiens GN=LMNA PE=1 SV=1
sp|P40926|MDHM_HUMAN	338	41	35462.7	41	908	0.0033373	0.6243	Malate dehydrogenase, mitochondrial OS=Homo sapiens GN=MDH2 PE=1 SV=3 : tr|G3XAL0|G3XAL0_HUMAN Malate dehydrogenase OS=Homo sapiens GN=MDH2 PE=1 SV=1
sp|P68104|EF1A1_HUMAN	462	31	50091.1	41	1756	0.00472181	0.4221	Elongation factor 1-alpha 1 OS=Homo sapiens GN=EEF1A1 PE=1 SV=1
sp|Q71U36|TBA1A_HUMAN	451	1	50085.6	41	1218	0.00335503	0.5743	Tubulin alpha-1A chain OS=Homo sapiens GN=TUBA1A PE=1 SV=1 : tr|F8VQQ4|F8VQQ4_HUMAN Tubulin alpha-1A chain (Fragment) OS=Homo sapiens GN=TUBA1A PE=3 SV=1 : tr|F8VRZ4|F8VRZ4_HUMAN Tubulin alpha-1A chain (Fragment) OS=Homo sapiens GN=TUBA1A PE=4 SV=1 : tr|F8VWV9|F8VWV9_HUMAN Kallikrein-9 (Fragment) OS=Homo sapiens GN=KLK9 PE=4 SV=1 : tr|F8VX09|F8VX09_HUMAN Kallikrein-9 (Fragment) OS=Homo sapiens GN…
sp|P60709|ACTB_HUMAN	375	0	41691.7	40	830	0.00274962	0.512	Actin, cytoplasmic 1 OS=Homo sapiens GN=ACTB PE=1 SV=1 : tr|E7EVS6|E7EVS6_HUMAN Actin, cytoplasmic 1 (Fragment) OS=Homo sapiens GN=ACTB PE=1 SV=3
sp|Q9HC35|EMAL4_HUMAN	981	11	108830	40	420	0.000531871	0.3129	Echinoderm microtubule-associated protein-like 4 OS=Homo sapiens GN=EML4 PE=1 SV=3
tr|F8VZY9|F8VZY9_HUMAN	391	13	43729.3	40	1679	0.00533458	0.6394	Keratin, type I cytoskeletal 18 OS=Homo sapiens GN=KRT18 PE=1 SV=1
sp|P29401|TKT_HUMAN	623	39	67816.7	39	406	0.000809588	0.451	Transketolase OS=Homo sapiens GN=TKT PE=1 SV=3
sp|Q13268|DHRS2_HUMAN	280	39	29889.7	39	1179	0.00523097	0.7214	Dehydrogenase/reductase SDR family member 2, mitochondrial OS=Homo sapiens GN=DHRS2 PE=1 SV=4 : tr|C9JZP6|C9JZP6_HUMAN Dehydrogenase/reductase SDR family member 2, mitochondrial (Fragment) OS=Homo sapiens GN=DHRS2 PE=1 SV=2
sp|Q13509|TBB3_HUMAN	450	12	50382.2	39	438	0.00120917	0.5778	Tubulin beta-3 chain OS=Homo sapiens GN=TUBB3 PE=1 SV=2 : tr|G3V2A3|G3V2A3_HUMAN Tubulin beta-3 chain (Fragment) OS=Homo sapiens GN=TUBB3 PE=1 SV=1 : tr|G3V542|G3V542_HUMAN Tubulin beta-3 chain (Fragment) OS=Homo sapiens GN=TUBB3 PE=4 SV=1
sp|P02751|FINC_HUMAN	2386	38	262442	38	308	0.000160364	0.2012	Fibronectin OS=Homo sapiens GN=FN1 PE=1 SV=4
sp|P13667|PDIA4_HUMAN	645	35	72869	38	572	0.0011017	0.4124	Protein disulfide-isomerase A4 OS=Homo sapiens GN=PDIA4 PE=1 SV=2
sp|P78527|PRKDC_HUMAN	4128	38	468770	38	250	7.52362e-05	0.1034	DNA-dependent protein kinase catalytic subunit OS=Homo sapiens GN=PRKDC PE=1 SV=3 : tr|F5GX40|F5GX40_HUMAN DNA-dependent protein kinase catalytic subunit (Fragment) OS=Homo sapiens GN=PRKDC PE=1 SV=1
tr|B5MBZ0|B5MBZ0_HUMAN	992	0	110091	38	402	0.000503432	0.3004	Echinoderm microtubule-associated protein-like 4 OS=Homo sapiens GN=EML4 PE=1 SV=3
sp|P40939|ECHA_HUMAN	763	37	82928.9	37	536	0.000872703	0.3997	Trifunctional enzyme subunit alpha, mitochondrial OS=Homo sapiens GN=HADHA PE=1 SV=2
sp|Q9BQE3|TBA1C_HUMAN	449	0	49845.5	36	1038	0.00287195	0.5546	Tubulin alpha-1C chain OS=Homo sapiens GN=TUBA1C PE=1 SV=1
tr|F5H5D3|F5H5D3_HUMAN	519	0	57675.2	36	1038	0.0024846	0.4798	Tubulin alpha-1C chain OS=Homo sapiens GN=TUBA1C PE=1 SV=1
sp|P08727|K1C19_HUMAN	400	3	44061.1	35	538	0.00167089	0.63	Keratin, type I cytoskeletal 19 OS=Homo sapiens GN=KRT19 PE=1 SV=4 : tr|K7EMS3|K7EMS3_HUMAN Keratin, type I cytoskeletal 19 (Fragment) OS=Homo sapiens GN=KRT19 PE=1 SV=1
sp|P52272|HNRPM_HUMAN	730	17	77446.3	35	278	0.000473095	0.3521	Heterogeneous nuclear ribonucleoprotein M OS=Homo sapiens GN=HNRNPM PE=1 SV=3
sp|O60701|UGDH_HUMAN	494	34	54971.2	34	431	0.00108387	0.6053	UDP-glucose 6-dehydrogenase OS=Homo sapiens GN=UGDH PE=1 SV=1
sp|P15924|DESP_HUMAN	2871	34	331551	34	224	9.69262e-05	0.1351	Desmoplakin OS=Homo sapiens GN=DSP PE=1 SV=3
sp|P27797|CALR_HUMAN	417	34	48093.8	34	666	0.0019841	0.5036	Calreticulin OS=Homo sapiens GN=CALR PE=1 SV=1
sp|Q9BVA1|TBB2B_HUMAN	445	2	49902.9	34	290	0.000809588	0.5528	Tubulin beta-2B chain OS=Homo sapiens GN=TUBB2B PE=1 SV=1
sp|Q9NZI8|IF2B1_HUMAN	577	31	63423.2	34	472	0.00101623	0.4385	Insulin-like growth factor 2 mRNA-binding protein 1 OS=Homo sapiens GN=IGF2BP1 PE=1 SV=2
sp|P04843|RPN1_HUMAN	607	33	68508.8	33	496	0.00101512	0.4926	Dolichyl-diphosphooligosaccharide--protein glycosyltransferase subunit 1 OS=Homo sapiens GN=RPN1 PE=1 SV=1 : tr|B7Z4L4|B7Z4L4_HUMAN Dolichyl-diphosphooligosaccharide--protein glycosyltransferase subunit 1 OS=Homo sapiens GN=RPN1 PE=1 SV=1
sp|P11717|MPRI_HUMAN	2491	33	274181	33	217	0.000108221	0.1277	Cation-independent mannose-6-phosphate receptor OS=Homo sapiens GN=IGF2R PE=1 SV=3
sp|Q13885|TBB2A_HUMAN	445	2	49856.9	33	238	0.000664421	0.5461	Tubulin beta-2A chain OS=Homo sapiens GN=TUBB2A PE=1 SV=1
tr|A0A087X054|A0A087X054_HUMAN	937	5	104695	33	467	0.000619161	0.2711	Hypoxia up-regulated protein 1 OS=Homo sapiens GN=HYOU1 PE=4 SV=1
sp|P13010|XRCC5_HUMAN	732	32	82634.3	32	349	0.000592299	0.377	X-ray repair cross-complementing protein 5 OS=Homo sapiens GN=XRCC5 PE=1 SV=3 : tr|C9JZ81|C9JZ81_HUMAN X-ray repair cross-complementing protein 5 (Fragment) OS=Homo sapiens GN=XRCC5 PE=1 SV=1
sp|P22314|UBA1_HUMAN	1058	0	117756	32	300	0.000352259	0.2618	Ubiquitin-like modifier-activating enzyme 1 OS=Homo sapiens GN=UBA1 PE=1 SV=3 : tr|Q5JRR9|Q5JRR9_HUMAN Ubiquitin-like modifier-activating enzyme 1 (Fragment) OS=Homo sapiens GN=UBA1 PE=1 SV=3
sp|Q9Y4L1|HYOU1_HUMAN	999	0	111248	32	460	0.00057203	0.2523	Hypoxia up-regulated protein 1 OS=Homo sapiens GN=HYOU1 PE=1 SV=1
tr|Q5T8M8|Q5T8M8_HUMAN	287	1	32009.8	32	418	0.00180934	0.5157	Actin, alpha skeletal muscle OS=Homo sapiens GN=ACTA1 PE=3 SV=1
sp|P68032|ACTC_HUMAN	377	0	41973.9	31	417	0.00137411	0.3926	Actin, alpha cardiac muscle 1 OS=Homo sapiens GN=ACTC1 PE=1 SV=1
sp|P68133|ACTS_HUMAN	377	0	42005.8	31	417	0.00137411	0.3926	Actin, alpha skeletal muscle OS=Homo sapiens GN=ACTA1 PE=1 SV=1
sp|P06576|ATPB_HUMAN	529	30	56506.6	30	638	0.00149827	0.4405	ATP synthase subunit beta, mitochondrial OS=Homo sapiens GN=ATP5B PE=1 SV=3
sp|P49411|EFTU_HUMAN	452	30	49492.2	30	768	0.00211081	0.4513	Elongation factor Tu, mitochondrial OS=Homo sapiens GN=TUFM PE=1 SV=2
sp|Q06830|PRDX1_HUMAN	199	28	22078.3	30	593	0.00370193	0.7186	Peroxiredoxin-1 OS=Homo sapiens GN=PRDX1 PE=1 SV=1
sp|Q5VTE0|EF1A3_HUMAN	462	0	50135.1	30	1233	0.00331549	0.316	Putative elongation factor 1-alpha-like 3 OS=Homo sapiens GN=EEF1A1P5 PE=5 SV=1
sp|P19338|NUCL_HUMAN	710	29	76550.3	29	321	0.000561659	0.2394	Nucleolin OS=Homo sapiens GN=NCL PE=1 SV=3 : tr|C9JWL1|C9JWL1_HUMAN Nucleolin (Fragment) OS=Homo sapiens GN=NCL PE=1 SV=1 : tr|C9J1H7|C9J1H7_HUMAN Nucleolin (Fragment) OS=Homo sapiens GN=NCL PE=1 SV=1 : tr|C9JLB1|C9JLB1_HUMAN Nucleolin (Fragment) OS=Homo sapiens GN=NCL PE=1 SV=1 : tr|C9JYW2|C9JYW2_HUMAN Nucleolin (Fragment) OS=Homo sapiens GN=NCL PE=1 SV=1
sp|P22626|ROA2_HUMAN	353	27	37388.7	29	389	0.00136899	0.5524	Heterogeneous nuclear ribonucleoproteins A2/B1 OS=Homo sapiens GN=HNRNPA2B1 PE=1 SV=2
sp|P25705|ATPA_HUMAN	553	29	59695.6	29	589	0.00132317	0.4014	ATP synthase subunit alpha, mitochondrial OS=Homo sapiens GN=ATP5A1 PE=1 SV=1 : tr|K7ERX7|K7ERX7_HUMAN ATP synthase subunit alpha, mitochondrial (Fragment) OS=Homo sapiens GN=ATP5A1 PE=1 SV=1 : tr|K7EJP1|K7EJP1_HUMAN ATP synthase subunit alpha, mitochondrial (Fragment) OS=Homo sapiens GN=ATP5A1 PE=1 SV=3 : tr|K7EQH4|K7EQH4_HUMAN ATP synthase subunit alpha, mitochondrial (Fragment) OS=Homo sapiens…
sp|P35580|MYH10_HUMAN	1976	21	228840	29	278	0.000174777	0.1544	Myosin-10 OS=Homo sapiens GN=MYH10 PE=1 SV=3 : tr|E7ERA5|E7ERA5_HUMAN Myosin-10 (Fragment) OS=Homo sapiens GN=MYH10 PE=1 SV=3
sp|P54886|P5CS_HUMAN	795	29	87229.5	29	314	0.000490669	0.3333	Delta-1-pyrroline-5-carboxylate synthase OS=Homo sapiens GN=ALDH18A1 PE=1 SV=2
sp|P55072|TERA_HUMAN	806	29	89247.7	29	297	0.00045777	0.3164	Transitional endoplasmic reticulum ATPase OS=Homo sapiens GN=VCP PE=1 SV=4 : tr|C9IZA5|C9IZA5_HUMAN Transitional endoplasmic reticulum ATPase (Fragment) OS=Homo sapiens GN=VCP PE=1 SV=1 : tr|C9JUP7|C9JUP7_HUMAN Transitional endoplasmic reticulum ATPase (Fragment) OS=Homo sapiens GN=VCP PE=1 SV=1
sp|Q16822|PCKGM_HUMAN	640	29	70666.6	29	475	0.000922019	0.3922	Phosphoenolpyruvate carboxykinase [GTP], mitochondrial OS=Homo sapiens GN=PCK2 PE=1 SV=3 : tr|B4DW73|B4DW73_HUMAN Phosphoenolpyruvate carboxykinase [GTP], mitochondrial OS=Homo sapiens GN=PCK2 PE=1 SV=1
tr|A0A087X0X3|A0A087X0X3_HUMAN	730	0	77500.4	29	151	0.000256969	0.3041	Heterogeneous nuclear ribonucleoprotein M OS=Homo sapiens GN=HNRNPM PE=4 SV=1
tr|A6NLN1|A6NLN1_HUMAN	527	20	56457.3	29	468	0.00110322	0.4307	Polypyrimidine tract binding protein 1, isoform CRA_b OS=Homo sapiens GN=PTBP1 PE=1 SV=4 : tr|A0A087WUW5|A0A087WUW5_HUMAN Polypyrimidine tract-binding protein 1 (Fragment) OS=Homo sapiens GN=PTBP1 PE=4 SV=1 : tr|K7ES59|K7ES59_HUMAN Polypyrimidine tract-binding protein 1 (Fragment) OS=Homo sapiens GN=PTBP1 PE=1 SV=3
sp|P35579|MYH9_HUMAN	1960	24	226374	28	273	0.000173035	0.1439	Myosin-9 OS=Homo sapiens GN=MYH9 PE=1 SV=4
sp|Q9BUF5|TBB6_HUMAN	446	0	49807	28	310	0.000863482	0.3475	Tubulin beta-6 chain OS=Homo sapiens GN=TUBB6 PE=1 SV=1 : tr|K7ES63|K7ES63_HUMAN Tubulin beta-6 chain (Fragment) OS=Homo sapiens GN=TUBB6 PE=3 SV=1 : tr|K7EL29|K7EL29_HUMAN Tubulin beta-6 chain (Fragment) OS=Homo sapiens GN=TUBB6 PE=1 SV=1
sp|P00352|AL1A1_HUMAN	501	27	54808.9	27	293	0.000726534	0.4371	Retinal dehydrogenase 1 OS=Homo sapiens GN=ALDH1A1 PE=1 SV=2 : tr|Q5SYQ8|Q5SYQ8_HUMAN Retinal dehydrogenase 1 (Fragment) OS=Homo sapiens GN=ALDH1A1 PE=1 SV=1
sp|P00367|DHE3_HUMAN	558	27	61341.2	27	324	0.000721335	0.319	Glutamate dehydrogenase 1, mitochondrial OS=Homo sapiens GN=GLUD1 PE=1 SV=2
sp|P00505|AATM_HUMAN	430	27	47469.3	27	426	0.00123074	0.4791	Aspartate aminotransferase, mitochondrial OS=Homo sapiens GN=GOT2 PE=1 SV=3
sp|P06744|G6PI_HUMAN	558	27	63089.2	27	261	0.000581076	0.319	Glucose-6-phosphate isomerase OS=Homo sapiens GN=GPI PE=1 SV=4
sp|P07814|SYEP_HUMAN	1512	27	170465	27	127	0.000104347	0.2282	Bifunctional glutamate/proline--tRNA ligase OS=Homo sapiens GN=EPRS PE=1 SV=5
sp|P30837|AL1B1_HUMAN	517	27	57152.2	27	197	0.000473371	0.3462	Aldehyde dehydrogenase X, mitochondrial OS=Homo sapiens GN=ALDH1B1 PE=1 SV=3
sp|P60174|TPIS_HUMAN	286	27	30753.7	27	626	0.00271916	0.6364	Triosephosphate isomerase OS=Homo sapiens GN=TPI1 PE=1 SV=3 : tr|U3KPZ0|U3KPZ0_HUMAN Triosephosphate isomerase (Fragment) OS=Homo sapiens GN=TPI1 PE=1 SV=1 : tr|U3KQF3|U3KQF3_HUMAN Triosephosphate isomerase (Fragment) OS=Homo sapiens GN=TPI1 PE=1 SV=1 : tr|U3KPS5|U3KPS5_HUMAN Triosephosphate isomerase (Fragment) OS=Homo sapiens GN=TPI1 PE=1 SV=3
sp|Q04828|AK1C1_HUMAN	323	27	36747	27	352	0.00135384	0.452	Aldo-keto reductase family 1 member C1 OS=Homo sapiens GN=AKR1C1 PE=1 SV=1
sp|Q07065|CKAP4_HUMAN	602	27	65964.7	27	418	0.000862593	0.4568	Cytoskeleton-associated protein 4 OS=Homo sapiens GN=CKAP4 PE=1 SV=2
sp|Q9NYU2|UGGG1_HUMAN	1555	27	177060	27	271	0.000216504	0.1653	UDP-glucose:glycoprotein glucosyltransferase 1 OS=Homo sapiens GN=UGGT1 PE=1 SV=3
sp|P05023|AT1A1_HUMAN	1023	26	112806	26	430	0.000522179	0.2326	Sodium/potassium-transporting ATPase subunit alpha-1 OS=Homo sapiens GN=ATP1A1 PE=1 SV=1 : tr|Q5TC01|Q5TC01_HUMAN Sodium/potassium-transporting ATPase subunit alpha-1 (Fragment) OS=Homo sapiens GN=ATP1A1 PE=1 SV=1 : tr|Q5TC02|Q5TC02_HUMAN Sodium/potassium-transporting ATPase subunit alpha-1 (Fragment) OS=Homo sapiens GN=ATP1A1 PE=1 SV=1
sp|P17987|TCPA_HUMAN	556	25	60287.6	26	266	0.000594338	0.3939	T-complex protein 1 subunit alpha OS=Homo sapiens GN=TCP1 PE=1 SV=1 : tr|E7EQR6|E7EQR6_HUMAN T-complex protein 1 subunit alpha OS=Homo sapiens GN=TCP1 PE=1 SV=1 : tr|F5H282|F5H282_HUMAN T-complex protein 1 subunit alpha OS=Homo sapiens GN=TCP1 PE=1 SV=1
sp|P26599|PTBP1_HUMAN	531	0	57167.6	26	310	0.00072526	0.3974	Polypyrimidine tract-binding protein 1 OS=Homo sapiens GN=PTBP1 PE=1 SV=1
sp|P27824|CALX_HUMAN	592	26	67507.8	26	308	0.000646331	0.3294	Calnexin OS=Homo sapiens GN=CANX PE=1 SV=2 : tr|D6RDP7|D6RDP7_HUMAN Calnexin (Fragment) OS=Homo sapiens GN=CANX PE=1 SV=1 : tr|D6RB85|D6RB85_HUMAN Calnexin (Fragment) OS=Homo sapiens GN=CANX PE=1 SV=1 : tr|D6RAU8|D6RAU8_HUMAN Calnexin (Fragment) OS=Homo sapiens GN=CANX PE=1 SV=1 : tr|D6RAQ8|D6RAQ8_HUMAN Calnexin (Fragment) OS=Homo sapiens GN=CANX PE=1 SV=1
sp|P53621|COPA_HUMAN	1224	26	138240	26	161	0.000163407	0.2116	Coatomer subunit alpha OS=Homo sapiens GN=COPA PE=1 SV=2
sp|O00299|CLIC1_HUMAN	241	24	26887.7	25	306	0.00157736	0.6598	Chloride intracellular channel protein 1 OS=Homo sapiens GN=CLIC1 PE=1 SV=4
sp|P04264|K2C1_HUMAN	644	17	65981	25	196	0.000378091	0.3634	Keratin, type II cytoskeletal 1 OS=Homo sapiens GN=KRT1 PE=1 SV=6
sp|P62805|H4_HUMAN	103	25	11342.4	25	860	0.0103726	0.5728	Histone H4 OS=Homo sapiens GN=HIST1H4A PE=1 SV=2
tr|A0A087WVQ9|A0A087WVQ9_HUMAN	441	2	47834.9	25	386	0.00108736	0.4308	Elongation factor 1-alpha 1 OS=Homo sapiens GN=EEF1A1 PE=4 SV=1
tr|H3BRN4|H3BRN4_HUMAN	515	18	58085.4	25	225	0.000542752	0.3903	4-aminobutyrate aminotransferase, mitochondrial OS=Homo sapiens GN=ABAT PE=1 SV=1 : sp|P80404|GABT_HUMAN 4-aminobutyrate aminotransferase, mitochondrial OS=Homo sapiens GN=ABAT PE=1 SV=3
sp|P09327|VILI_HUMAN	827	24	92618.7	24	210	0.000315457	0.2963	Villin-1 OS=Homo sapiens GN=VIL1 PE=1 SV=4 : tr|B4DV78|B4DV78_HUMAN Villin-1 OS=Homo sapiens GN=VIL1 PE=1 SV=1
sp|P16104|H2AX_HUMAN	143	14	15117.4	24	1274	0.0110678	0.4755	Histone H2AX OS=Homo sapiens GN=H2AFX PE=1 SV=2
sp|P18124|RL7_HUMAN	248	24	29189.2	24	286	0.00143265	0.5081	60S ribosomal protein L7 OS=Homo sapiens GN=RPL7 PE=1 SV=1 : tr|A8MUD9|A8MUD9_HUMAN 60S ribosomal protein L7 OS=Homo sapiens GN=RPL7 PE=1 SV=1 : tr|C9JIJ5|C9JIJ5_HUMAN 60S ribosomal protein L7 (Fragment) OS=Homo sapiens GN=RPL7 PE=1 SV=1 : tr|C9JZ88|C9JZ88_HUMAN 60S ribosomal protein L7 (Fragment) OS=Homo sapiens GN=RPL7 PE=1 SV=1
sp|P21796|VDAC1_HUMAN	283	21	30735.6	24	354	0.00155397	0.5548	Voltage-dependent anion-selective channel protein 1 OS=Homo sapiens GN=VDAC1 PE=1 SV=2 : tr|C9JI87|C9JI87_HUMAN Voltage-dependent anion-selective channel protein 1 (Fragment) OS=Homo sapiens GN=VDAC1 PE=1 SV=1
sp|P53396|ACLY_HUMAN	1101	20	120744	24	147	0.000165866	0.248	ATP-citrate synthase OS=Homo sapiens GN=ACLY PE=1 SV=3 : tr|K7ESG8|K7ESG8_HUMAN ATP-citrate synthase (Fragment) OS=Homo sapiens GN=ACLY PE=1 SV=1 : tr|K7EIE7|K7EIE7_HUMAN ATP-citrate synthase (Fragment) OS=Homo sapiens GN=ACLY PE=1 SV=1
sp|P54652|HSP72_HUMAN	639	2	69959.9	24	428	0.000832088	0.2363	Heat shock-related 70 kDa protein 2 OS=Homo sapiens GN=HSPA2 PE=1 SV=1
sp|Q8IUE6|H2A2B_HUMAN	130	1	13968.8	24	706	0.00674664	0.5231	Histone H2A type 2-B OS=Homo sapiens GN=HIST2H2AB PE=1 SV=3
tr|K7ESM5|K7ESM5_HUMAN	338	5	37339.3	24	306	0.00112469	0.4142	Tubulin beta-6 chain (Fragment) OS=Homo sapiens GN=TUBB6 PE=1 SV=1
sp|P04844|RPN2_HUMAN	631	23	69223	23	287	0.00056504	0.3423	Dolichyl-diphosphooligosaccharide--protein glycosyltransferase subunit 2 OS=Homo sapiens GN=RPN2 PE=1 SV=3
sp|P06748|NPM_HUMAN	294	23	32536.8	23	324	0.00136906	0.3673	Nucleophosmin OS=Homo sapiens GN=NPM1 PE=1 SV=2 : tr|E5RI98|E5RI98_HUMAN Nucleophosmin (Fragment) OS=Homo sapiens GN=NPM1 PE=1 SV=1
sp|P09651|ROA1_HUMAN	372	0	38705	23	371	0.00123896	0.3629	Heterogeneous nuclear ribonucleoprotein A1 OS=Homo sapiens GN=HNRNPA1 PE=1 SV=5
sp|P16435|NCPR_HUMAN	677	22	76623.2	23	229	0.000420217	0.3205	NADPH--cytochrome P450 reductase OS=Homo sapiens GN=POR PE=1 SV=2 : tr|E7EMD0|E7EMD0_HUMAN NADPH--cytochrome P450 reductase OS=Homo sapiens GN=POR PE=1 SV=1
sp|P34897|GLYM_HUMAN	504	22	55939.7	23	203	0.000500371	0.3571	Serine hydroxymethyltransferase, mitochondrial OS=Homo sapiens GN=SHMT2 PE=1 SV=3 : tr|G3V5L0|G3V5L0_HUMAN Serine hydroxymethyltransferase, mitochondrial (Fragment) OS=Homo sapiens GN=SHMT2 PE=1 SV=1 : tr|G3V2Y4|G3V2Y4_HUMAN Serine hydroxymethyltransferase (Fragment) OS=Homo sapiens GN=SHMT2 PE=1 SV=1
sp|P34931|HS71L_HUMAN	641	1	70313.3	23	551	0.00106787	0.2605	Heat shock 70 kDa protein 1-like OS=Homo sapiens GN=HSPA1L PE=1 SV=2
sp|P43243|MATR3_HUMAN	847	0	94546.8	23	288	0.000422411	0.3058	Matrin-3 OS=Homo sapiens GN=MATR3 PE=1 SV=2 : tr|B3KM87|B3KM87_HUMAN Matrin-3 OS=Homo sapiens GN=MATR3 PE=1 SV=1
sp|P62937|PPIA_HUMAN	165	22	17982.9	23	413	0.00310951	0.6485	Peptidyl-prolyl cis-trans isomerase A OS=Homo sapiens GN=PPIA PE=1 SV=2 : tr|C9J5S7|C9J5S7_HUMAN Peptidyl-prolyl cis-trans isomerase OS=Homo sapiens GN=PPIA PE=1 SV=1 : tr|F8WE65|F8WE65_HUMAN Peptidyl-prolyl cis-trans isomerase OS=Homo sapiens GN=PPIA PE=1 SV=1
sp|P78371|TCPB_HUMAN	535	10	57434.1	23	211	0.000489954	0.4075	T-complex protein 1 subunit beta OS=Homo sapiens GN=CCT2 PE=1 SV=4
sp|Q12906|ILF3_HUMAN	894	23	95261.1	23	323	0.00044884	0.2181	Interleukin enhancer-binding factor 3 OS=Homo sapiens GN=ILF3 PE=1 SV=3 : tr|K7EKJ9|K7EKJ9_HUMAN Interleukin enhancer-binding factor 3 (Fragment) OS=Homo sapiens GN=ILF3 PE=1 SV=1 : tr|K7ER69|K7ER69_HUMAN Interleukin enhancer-binding factor 3 (Fragment) OS=Homo sapiens GN=ILF3 PE=1 SV=1 : tr|K7EM82|K7EM82_HUMAN Interleukin enhancer-binding factor 3 (Fragment) OS=Homo sapiens GN=ILF3 PE=1 SV=1 : t…
sp|Q9NR30|DDX21_HUMAN	783	23	87272.4	23	195	0.000309385	0.3474	Nucleolar RNA helicase 2 OS=Homo sapiens GN=DDX21 PE=1 SV=5
tr|A8MXP9|A8MXP9_HUMAN	895	0	99887.4	23	288	0.000399757	0.2894	Matrin-3 OS=Homo sapiens GN=MATR3 PE=1 SV=1
tr|F8VQ14|F8VQ14_HUMAN	416	4	44766.6	23	196	0.000585314	0.5144	T-complex protein 1 subunit beta OS=Homo sapiens GN=CCT2 PE=1 SV=1
tr|F8W6I7|F8W6I7_HUMAN	307	0	33116.8	23	371	0.00150128	0.4397	Heterogeneous nuclear ribonucleoprotein A1 OS=Homo sapiens GN=HNRNPA1 PE=1 SV=2
sp|P05091|ALDH2_HUMAN	517	22	56327.6	22	302	0.000725676	0.4139	Aldehyde dehydrogenase, mitochondrial OS=Homo sapiens GN=ALDH2 PE=1 SV=2
sp|P23141|EST1_HUMAN	567	22	62463.1	22	264	0.000578425	0.3086	Liver carboxylesterase 1 OS=Homo sapiens GN=CES1 PE=1 SV=2
sp|P31939|PUR9_HUMAN	592	22	64557.3	22	346	0.000726074	0.3851	Bifunctional purine biosynthesis protein PURH OS=Homo sapiens GN=ATIC PE=1 SV=3 : tr|C9JLK0|C9JLK0_HUMAN Phosphoribosylaminoimidazolecarboxamide formyltransferase (Fragment) OS=Homo sapiens GN=ATIC PE=1 SV=1
sp|P50990|TCPQ_HUMAN	548	20	59564.5	22	284	0.000643819	0.3504	T-complex protein 1 subunit theta OS=Homo sapiens GN=CCT8 PE=1 SV=4
sp|P61978|HNRPK_HUMAN	463	22	50926.4	22	725	0.00194529	0.4298	Heterogeneous nuclear ribonucleoprotein K OS=Homo sapiens GN=HNRNPK PE=1 SV=1
sp|Q14697|GANAB_HUMAN	944	21	106789	22	176	0.000231615	0.215	Neutral alpha-glucosidase AB OS=Homo sapiens GN=GANAB PE=1 SV=3 : tr|F5H6X6|F5H6X6_HUMAN Neutral alpha-glucosidase AB OS=Homo sapiens GN=GANAB PE=1 SV=1
sp|Q562R1|ACTBL_HUMAN	376	3	41958	22	365	0.00120596	0.2553	Beta-actin-like protein 2 OS=Homo sapiens GN=ACTBL2 PE=1 SV=2
sp|Q92616|GCN1L_HUMAN	2671	22	292554	22	99	4.60455e-05	0.0955	Translational activator GCN1 OS=Homo sapiens GN=GCN1L1 PE=1 SV=6
tr|F5GWF6|F5GWF6_HUMAN	530	0	56752.8	22	189	0.000443009	0.383	T-complex protein 1 subunit beta OS=Homo sapiens GN=CCT2 PE=1 SV=2
tr|J9JID7|J9JID7_HUMAN	620	20	69887.7	22	162	0.000324601	0.3	Lamin B2, isoform CRA_a OS=Homo sapiens GN=LMNB2 PE=1 SV=1 : sp|Q03252|LMNB2_HUMAN Lamin-B2 OS=Homo sapiens GN=LMNB2 PE=1 SV=3
sp|O43390|HNRPR_HUMAN	633	15	70881.2	21	246	0.000482789	0.327	Heterogeneous nuclear ribonucleoprotein R OS=Homo sapiens GN=HNRNPR PE=1 SV=1
sp|P05141|ADT2_HUMAN	298	6	32813.1	21	460	0.00191764	0.3993	ADP/ATP translocase 2 OS=Homo sapiens GN=SLC25A5 PE=1 SV=7
sp|P07858|CATB_HUMAN	339	21	37778.8	21	202	0.000740249	0.3717	Cathepsin B OS=Homo sapiens GN=CTSB PE=1 SV=3 : tr|R4GMQ5|R4GMQ5_HUMAN Cathepsin B (Fragment) OS=Homo sapiens GN=CTSB PE=1 SV=1 : tr|E9PQM1|E9PQM1_HUMAN Cathepsin B heavy chain (Fragment) OS=Homo sapiens GN=CTSB PE=4 SV=1 : tr|E9PSG5|E9PSG5_HUMAN Cathepsin B heavy chain (Fragment) OS=Homo sapiens GN=CTSB PE=4 SV=1 : tr|E9PLY3|E9PLY3_HUMAN Cathepsin B heavy chain (Fragment) OS=Homo sapiens GN=CTSB…
sp|P13804|ETFA_HUMAN	333	17	35039.6	21	338	0.00126095	0.5345	Electron transfer flavoprotein subunit alpha, mitochondrial OS=Homo sapiens GN=ETFA PE=1 SV=1
sp|P14866|HNRPL_HUMAN	589	18	64074.4	21	166	0.000350122	0.382	Heterogeneous nuclear ribonucleoprotein L OS=Homo sapiens GN=HNRNPL PE=1 SV=2
sp|P31946|1433B_HUMAN	246	14	28046.8	21	357	0.00180285	0.4106	14-3-3 protein beta/alpha OS=Homo sapiens GN=YWHAB PE=1 SV=3 : tr|Q4VY19|Q4VY19_HUMAN 14-3-3 protein beta/alpha (Fragment) OS=Homo sapiens GN=YWHAB PE=1 SV=1 : tr|Q4VY20|Q4VY20_HUMAN 14-3-3 protein beta/alpha (Fragment) OS=Homo sapiens GN=YWHAB PE=1 SV=1
sp|P34932|HSP74_HUMAN	840	19	94253.2	21	270	0.000399311	0.2381	Heat shock 70 kDa protein 4 OS=Homo sapiens GN=HSPA4 PE=1 SV=4
sp|P50454|SERPH_HUMAN	418	21	46393.2	21	477	0.00141765	0.4402	Serpin H1 OS=Homo sapiens GN=SERPINH1 PE=1 SV=2 : tr|E9PKH2|E9PKH2_HUMAN Serpin H1 OS=Homo sapiens GN=SERPINH1 PE=1 SV=1
sp|Q06210|GFPT1_HUMAN	699	21	78738.3	21	139	0.000247038	0.2361	Glutamine--fructose-6-phosphate aminotransferase [isomerizing] 1 OS=Homo sapiens GN=GFPT1 PE=1 SV=3
sp|Q08257|QOR_HUMAN	329	21	35166.5	21	329	0.0012423	0.6535	Quinone oxidoreductase OS=Homo sapiens GN=CRYZ PE=1 SV=1 : tr|A6NP24|A6NP24_HUMAN Quinone oxidoreductase (Fragment) OS=Homo sapiens GN=CRYZ PE=1 SV=1 : tr|C9JH92|C9JH92_HUMAN Quinone oxidoreductase (Fragment) OS=Homo sapiens GN=CRYZ PE=1 SV=1
sp|Q16658|FSCN1_HUMAN	493	21	54478	21	155	0.000390581	0.4057	Fascin OS=Homo sapiens GN=FSCN1 PE=1 SV=3 : tr|C9JFC0|C9JFC0_HUMAN Fascin (Fragment) OS=Homo sapiens GN=FSCN1 PE=1 SV=1 : tr|C9JPH9|C9JPH9_HUMAN Fascin (Fragment) OS=Homo sapiens GN=FSCN1 PE=1 SV=1
sp|Q92598|HS105_HUMAN	858	19	96785.6	21	293	0.000424235	0.2413	Heat shock protein 105 kDa OS=Homo sapiens GN=HSPH1 PE=1 SV=1
sp|Q99798|ACON_HUMAN	780	0	85353.9	21	130	0.00020705	0.2667	Aconitate hydratase, mitochondrial OS=Homo sapiens GN=ACO2 PE=1 SV=2
tr|A2A274|A2A274_HUMAN	805	0	87747	21	130	0.00020062	0.2584	Aconitate hydratase, mitochondrial OS=Homo sapiens GN=ACO2 PE=1 SV=1
tr|J3QQX3|J3QQX3_HUMAN	463	3	50570.2	21	235	0.000630541	0.3629	NADPH:adrenodoxin oxidoreductase, mitochondrial OS=Homo sapiens GN=FDXR PE=1 SV=2
gi|33243028|gb|AAQ01184.1|	222	20	24620.1	20	181	0.00101287	0.6622	green fluorescent protein 2 [Pontellina plumata]
sp|P00338|LDHA_HUMAN	332	20	36647.4	20	333	0.00124604	0.3705	L-lactate dehydrogenase A chain OS=Homo sapiens GN=LDHA PE=1 SV=2 : tr|F5GXY2|F5GXY2_HUMAN L-lactate dehydrogenase A chain (Fragment) OS=Homo sapiens GN=LDHA PE=1 SV=3
sp|P01024|CO3_HUMAN	1663	20	187012	20	198	0.000147911	0.1263	Complement C3 OS=Homo sapiens GN=C3 PE=1 SV=2 : tr|M0R1Q1|M0R1Q1_HUMAN Complement C3 (Fragment) OS=Homo sapiens GN=C3 PE=4 SV=1
sp|P05388|RLA0_HUMAN	317	16	34233.8	20	693	0.00271582	0.5741	60S acidic ribosomal protein P0 OS=Homo sapiens GN=RPLP0 PE=1 SV=1 : tr|F8VU65|F8VU65_HUMAN 60S acidic ribosomal protein P0 (Fragment) OS=Homo sapiens GN=RPLP0 PE=1 SV=1
sp|P08195|4F2_HUMAN	630	0	67933.7	20	347	0.000684251	0.2683	4F2 cell-surface antigen heavy chain OS=Homo sapiens GN=SLC3A2 PE=1 SV=3
sp|P12236|ADT3_HUMAN	298	5	32827.2	20	339	0.00141322	0.406	ADP/ATP translocase 3 OS=Homo sapiens GN=SLC25A6 PE=1 SV=4 : tr|I7HJJ0|I7HJJ0_HUMAN ADP/ATP translocase 3 (Fragment) OS=Homo sapiens GN=SLC25A6 PE=1 SV=1
sp|P22570|ADRO_HUMAN	491	0	53785	20	227	0.000574342	0.3157	NADPH:adrenodoxin oxidoreductase, mitochondrial OS=Homo sapiens GN=FDXR PE=1 SV=3
sp|P23526|SAHH_HUMAN	432	20	47667.2	20	220	0.000632652	0.25	Adenosylhomocysteinase OS=Homo sapiens GN=AHCY PE=1 SV=4
sp|P32119|PRDX2_HUMAN	198	16	21860.2	20	259	0.00162503	0.7576	Peroxiredoxin-2 OS=Homo sapiens GN=PRDX2 PE=1 SV=5
sp|P35222|CTNB1_HUMAN	781	18	85424.2	20	91	0.000144749	0.2433	Catenin beta-1 OS=Homo sapiens GN=CTNNB1 PE=1 SV=1 : tr|E7EMJ5|E7EMJ5_HUMAN Catenin beta-1 (Fragment) OS=Homo sapiens GN=CTNNB1 PE=1 SV=3 : tr|E7EV28|E7EV28_HUMAN Catenin beta-1 (Fragment) OS=Homo sapiens GN=CTNNB1 PE=1 SV=1 : tr|E9PDF9|E9PDF9_HUMAN Catenin beta-1 (Fragment) OS=Homo sapiens GN=CTNNB1 PE=1 SV=1 : tr|C9JV16|C9JV16_HUMAN Catenin beta-1 (Fragment) OS=Homo sapiens GN=CTNNB1 PE=4 SV=1 …
sp|P62424|RL7A_HUMAN	266	20	29959	20	426	0.00198955	0.4361	60S ribosomal protein L7a OS=Homo sapiens GN=RPL7A PE=1 SV=2
tr|B1AHC9|B1AHC9_HUMAN	559	8	64225	20	250	0.00055559	0.2308	X-ray repair cross-complementing protein 6 OS=Homo sapiens GN=XRCC6 PE=1 SV=1
tr|F5GXS0|F5GXS0_HUMAN	1698	4	187534	20	108	7.90155e-05	0.1443	Complement C4-B OS=Homo sapiens GN=C4B PE=4 SV=1
tr|F5GZS6|F5GZS6_HUMAN	599	1	64814.2	20	348	0.000721737	0.2821	4F2 cell-surface antigen heavy chain OS=Homo sapiens GN=SLC3A2 PE=1 SV=1 : tr|F5GZI0|F5GZI0_HUMAN 4F2 cell-surface antigen heavy chain OS=Homo sapiens GN=SLC3A2 PE=1 SV=1 : tr|F5H056|F5H056_HUMAN 4F2 cell-surface antigen heavy chain (Fragment) OS=Homo sapiens GN=SLC3A2 PE=4 SV=1
tr|F5H018|F5H018_HUMAN	199	4	22502.7	20	304	0.00189778	0.4774	GTP-binding nuclear protein Ran (Fragment) OS=Homo sapiens GN=RAN PE=1 SV=3
tr|J3KPF3|J3KPF3_HUMAN	631	0	68040.8	20	347	0.000683166	0.2678	4F2 cell-surface antigen heavy chain OS=Homo sapiens GN=SLC3A2 PE=1 SV=1
sp|O00151|PDLI1_HUMAN	329	19	36031	19	177	0.00066835	0.5471	PDZ and LIM domain protein 1 OS=Homo sapiens GN=PDLIM1 PE=1 SV=4
sp|O95573|ACSL3_HUMAN	720	18	80350.3	19	202	0.000348534	0.3111	Long-chain-fatty-acid--CoA ligase 3 OS=Homo sapiens GN=ACSL3 PE=1 SV=3 : tr|F5H062|F5H062_HUMAN Long-chain-fatty-acid--CoA ligase 3 (Fragment) OS=Homo sapiens GN=ACSL3 PE=1 SV=1 : tr|C9JC11|C9JC11_HUMAN Long-chain-fatty-acid--CoA ligase 3 (Fragment) OS=Homo sapiens GN=ACSL3 PE=1 SV=1 : tr|F5GWH2|F5GWH2_HUMAN Long-chain-fatty-acid--CoA ligase 3 (Fragment) OS=Homo sapiens GN=ACSL3 PE=1 SV=1
sp|P02768|ALBU_HUMAN	609	8	69303.5	19	164	0.000334544	0.2332	Serum albumin OS=Homo sapiens GN=ALB PE=1 SV=2
sp|P07737|PROF1_HUMAN	140	19	15026.5	19	541	0.0048006	0.5714	Profilin-1 OS=Homo sapiens GN=PFN1 PE=1 SV=2
sp|P0C0L4|CO4A_HUMAN	1744	3	192646	19	106	7.55067e-05	0.1422	Complement C4-A OS=Homo sapiens GN=C4A PE=1 SV=2
sp|P11766|ADHX_HUMAN	374	19	39680.4	19	158	0.000524822	0.3904	Alcohol dehydrogenase class-3 OS=Homo sapiens GN=ADH5 PE=1 SV=4 : tr|D6RFE4|D6RFE4_HUMAN Alcohol dehydrogenase class-3 OS=Homo sapiens GN=ADH5 PE=1 SV=1
sp|P26641|EF1G_HUMAN	437	19	50069.1	19	204	0.000579929	0.2975	Elongation factor 1-gamma OS=Homo sapiens GN=EEF1G PE=1 SV=3
sp|P30086|PEBP1_HUMAN	187	19	21025.7	19	286	0.00189999	0.7433	Phosphatidylethanolamine-binding protein 1 OS=Homo sapiens GN=PEBP1 PE=1 SV=3
sp|P31040|SDHA_HUMAN	664	15	72627.3	19	141	0.000263802	0.3645	Succinate dehydrogenase [ubiquinone] flavoprotein subunit, mitochondrial OS=Homo sapiens GN=SDHA PE=1 SV=2
sp|P31943|HNRH1_HUMAN	449	0	49180.4	19	400	0.00110673	0.2739	Heterogeneous nuclear ribonucleoprotein H OS=Homo sapiens GN=HNRNPH1 PE=1 SV=4
sp|P32322|P5CR1_HUMAN	319	16	33321.5	19	222	0.000864547	0.4357	Pyrroline-5-carboxylate reductase 1, mitochondrial OS=Homo sapiens GN=PYCR1 PE=1 SV=2 : tr|J3QKT4|J3QKT4_HUMAN Pyrroline-5-carboxylate reductase (Fragment) OS=Homo sapiens GN=PYCR1 PE=1 SV=1 : tr|J3KQ22|J3KQ22_HUMAN Pyrroline-5-carboxylate reductase (Fragment) OS=Homo sapiens GN=PYCR1 PE=1 SV=1 : tr|J3QL24|J3QL24_HUMAN Pyrroline-5-carboxylate reductase 1, mitochondrial (Fragment) OS=Homo sapiens …
sp|P36578|RL4_HUMAN	427	19	47649.4	19	186	0.000541142	0.3466	60S ribosomal protein L4 OS=Homo sapiens GN=RPL4 PE=1 SV=5 : tr|H3BM89|H3BM89_HUMAN 60S ribosomal protein L4 OS=Homo sapiens GN=RPL4 PE=1 SV=1
sp|P40925|MDHC_HUMAN	334	18	36385	19	228	0.000848037	0.3982	Malate dehydrogenase, cytoplasmic OS=Homo sapiens GN=MDH1 PE=1 SV=4
sp|P45880|VDAC2_HUMAN	294	15	31528.5	19	241	0.00101835	0.4558	Voltage-dependent anion-selective channel protein 2 OS=Homo sapiens GN=VDAC2 PE=1 SV=2 : tr|Q5JSD1|Q5JSD1_HUMAN Voltage-dependent anion-selective channel protein 2 (Fragment) OS=Homo sapiens GN=VDAC2 PE=1 SV=1 : tr|Q5JSD2|Q5JSD2_HUMAN Voltage-dependent anion-selective channel protein 2 (Fragment) OS=Homo sapiens GN=VDAC2 PE=1 SV=3
sp|P54136|SYRC_HUMAN	660	18	75312.9	19	139	0.000261636	0.35	Arginine--tRNA ligase, cytoplasmic OS=Homo sapiens GN=RARS PE=1 SV=2
sp|P58876|H2B1D_HUMAN	126	10	13909.6	19	547	0.00539316	0.5317	Histone H2B type 1-D OS=Homo sapiens GN=HIST1H2BD PE=1 SV=2
sp|P62826|RAN_HUMAN	216	0	24389.6	19	297	0.00170816	0.4398	GTP-binding nuclear protein Ran OS=Homo sapiens GN=RAN PE=1 SV=3 : tr|B4DV51|B4DV51_HUMAN GTP-binding nuclear protein Ran OS=Homo sapiens GN=RAN PE=1 SV=1
sp|P63104|1433Z_HUMAN	245	6	27709.7	19	353	0.00178993	0.4449	14-3-3 protein zeta/delta OS=Homo sapiens GN=YWHAZ PE=1 SV=1 : tr|E7ESK7|E7ESK7_HUMAN 14-3-3 protein zeta/delta (Fragment) OS=Homo sapiens GN=YWHAZ PE=1 SV=1 : tr|E7EVZ2|E7EVZ2_HUMAN 14-3-3 protein zeta/delta (Fragment) OS=Homo sapiens GN=YWHAZ PE=1 SV=1 : tr|E9PD24|E9PD24_HUMAN 14-3-3 protein zeta/delta (Fragment) OS=Homo sapiens GN=YWHAZ PE=1 SV=1 : tr|E5RIR4|E5RIR4_HUMAN 14-3-3 protein zeta/de…
sp|Q00341|VIGLN_HUMAN	1268	16	141350	19	150	0.00014696	0.1672	Vigilin OS=Homo sapiens GN=HDLBP PE=1 SV=2
sp|Q02878|RL6_HUMAN	288	19	32689.6	19	326	0.00140621	0.4549	60S ribosomal protein L6 OS=Homo sapiens GN=RPL6 PE=1 SV=3 : tr|F8VR69|F8VR69_HUMAN 60S ribosomal protein L6 (Fragment) OS=Homo sapiens GN=RPL6 PE=1 SV=3 : tr|U3KQR5|U3KQR5_HUMAN 60S ribosomal protein L6 (Fragment) OS=Homo sapiens GN=RPL6 PE=1 SV=1 : tr|F8VZ45|F8VZ45_HUMAN 60S ribosomal protein L6 (Fragment) OS=Homo sapiens GN=RPL6 PE=1 SV=1 : tr|F8VU16|F8VU16_HUMAN 60S ribosomal protein L6 (Frag…
sp|Q13838|DX39B_HUMAN	428	16	48941.9	19	223	0.000647273	0.3785	Spliceosome RNA helicase DDX39B OS=Homo sapiens GN=DDX39B PE=1 SV=1
sp|Q14764|MVP_HUMAN	893	19	99247.9	19	167	0.000232323	0.262	Major vault protein OS=Homo sapiens GN=MVP PE=1 SV=4 : tr|H3BQK6|H3BQK6_HUMAN Major vault protein (Fragment) OS=Homo sapiens GN=MVP PE=1 SV=1 : tr|H3BRL2|H3BRL2_HUMAN Major vault protein (Fragment) OS=Homo sapiens GN=MVP PE=1 SV=3
sp|Q9Y617|SERC_HUMAN	370	19	40378.8	19	145	0.000486847	0.4027	Phosphoserine aminotransferase OS=Homo sapiens GN=PSAT1 PE=1 SV=2
tr|B5MDF5|B5MDF5_HUMAN	233	0	26189.5	19	297	0.00158353	0.4077	GTP-binding nuclear protein Ran OS=Homo sapiens GN=RAN PE=1 SV=1
tr|E7EX29|E7EX29_HUMAN	246	0	28001	19	341	0.00172205	0.4431	14-3-3 protein zeta/delta (Fragment) OS=Homo sapiens GN=YWHAZ PE=1 SV=1
tr|F8VWS0|F8VWS0_HUMAN	281	0	30418.8	19	377	0.00166671	0.6014	60S acidic ribosomal protein P0 OS=Homo sapiens GN=RPLP0 PE=1 SV=1
tr|G8JLB6|G8JLB6_HUMAN	472	0	51179.2	19	400	0.0010528	0.2606	Heterogeneous nuclear ribonucleoprotein H OS=Homo sapiens GN=HNRNPH1 PE=1 SV=1
tr|H3BNQ7|H3BNQ7_HUMAN	515	0	57868.1	19	141	0.000340125	0.334	4-aminobutyrate aminotransferase, mitochondrial OS=Homo sapiens GN=ABAT PE=1 SV=1
tr|J3KQE5|J3KQE5_HUMAN	234	0	26781.1	19	297	0.00157676	0.406	GTP-binding nuclear protein Ran (Fragment) OS=Homo sapiens GN=RAN PE=1 SV=1
sp|O60664|PLIN3_HUMAN	434	18	47027.9	18	216	0.000618287	0.4263	Perilipin-3 OS=Homo sapiens GN=PLIN3 PE=1 SV=3 : tr|K7EL96|K7EL96_HUMAN Perilipin-3 (Fragment) OS=Homo sapiens GN=PLIN3 PE=1 SV=3
sp|O60763|USO1_HUMAN	962	15	107810	18	110	0.000142051	0.2017	General vesicular transport factor p115 OS=Homo sapiens GN=USO1 PE=1 SV=2 : tr|S4R3X6|S4R3X6_HUMAN General vesicular transport factor p115 (Fragment) OS=Homo sapiens GN=USO1 PE=4 SV=1
sp|O60814|H2B1K_HUMAN	126	0	13863.6	18	362	0.00356915	0.4365	Histone H2B type 1-K OS=Homo sapiens GN=HIST1H2BK PE=1 SV=3
sp|P01009|A1AT_HUMAN	418	18	46689	18	149	0.000442829	0.3397	Alpha-1-antitrypsin OS=Homo sapiens GN=SERPINA1 PE=1 SV=3 : tr|G3V2B9|G3V2B9_HUMAN Short peptide from AAT (Fragment) OS=Homo sapiens GN=SERPINA1 PE=1 SV=1 : tr|G3V544|G3V544_HUMAN Short peptide from AAT (Fragment) OS=Homo sapiens GN=SERPINA1 PE=1 SV=1 : tr|G3V387|G3V387_HUMAN Short peptide from AAT (Fragment) OS=Homo sapiens GN=SERPINA1 PE=1 SV=1 : tr|G3V5R8|G3V5R8_HUMAN Short peptide from AAT (F…
sp|P01023|A2MG_HUMAN	1474	18	163170	18	113	9.52373e-05	0.1682	Alpha-2-macroglobulin OS=Homo sapiens GN=A2M PE=1 SV=3 : tr|F8W7L3|F8W7L3_HUMAN Alpha-2-macroglobulin (Fragment) OS=Homo sapiens GN=A2M PE=1 SV=1 : tr|F5H1E8|F5H1E8_HUMAN Alpha-2-macroglobulin OS=Homo sapiens GN=A2M PE=4 SV=1
sp|P06899|H2B1J_HUMAN	126	0	13877.6	18	417	0.00411142	0.4365	Histone H2B type 1-J OS=Homo sapiens GN=HIST1H2BJ PE=1 SV=3
sp|P0C0L5|CO4B_HUMAN	1744	0	192612	18	103	7.33697e-05	0.1347	Complement C4-B OS=Homo sapiens GN=C4B PE=1 SV=2
sp|P11216|PYGB_HUMAN	843	18	96616.5	18	143	0.000210734	0.1945	Glycogen phosphorylase, brain form OS=Homo sapiens GN=PYGB PE=1 SV=5
sp|P11940|PABP1_HUMAN	636	0	70607.9	18	320	0.000625056	0.2107	Polyadenylate-binding protein 1 OS=Homo sapiens GN=PABPC1 PE=1 SV=2 : tr|E5RJB9|E5RJB9_HUMAN Polyadenylate-binding protein 1 (Fragment) OS=Homo sapiens GN=PABPC1 PE=1 SV=1 : tr|E5RH24|E5RH24_HUMAN Polyadenylate-binding protein 1 (Fragment) OS=Homo sapiens GN=PABPC1 PE=1 SV=1 : tr|E5RHG7|E5RHG7_HUMAN Polyadenylate-binding protein 1 (Fragment) OS=Homo sapiens GN=PABPC1 PE=1 SV=1 : tr|E5RFD8|E5RFD8_…
sp|P12956|XRCC6_HUMAN	609	0	69781	18	233	0.000475297	0.1954	X-ray repair cross-complementing protein 6 OS=Homo sapiens GN=XRCC6 PE=1 SV=2
sp|P14868|SYDC_HUMAN	501	18	57082	18	153	0.000379385	0.3253	Aspartate--tRNA ligase, cytoplasmic OS=Homo sapiens GN=DARS PE=1 SV=2 : tr|C9JLC1|C9JLC1_HUMAN Aspartate--tRNA ligase, cytoplasmic (Fragment) OS=Homo sapiens GN=DARS PE=1 SV=1 : tr|C9J7S3|C9J7S3_HUMAN Aspartate--tRNA ligase, cytoplasmic (Fragment) OS=Homo sapiens GN=DARS PE=1 SV=3 : tr|C9JQM9|C9JQM9_HUMAN Aspartate--tRNA ligase, cytoplasmic (Fragment) OS=Homo sapiens GN=DARS PE=1 SV=1
sp|P23527|H2B1O_HUMAN	126	0	13879.5	18	417	0.00411142	0.4365	Histone H2B type 1-O OS=Homo sapiens GN=HIST1H2BO PE=1 SV=3
sp|P25787|PSA2_HUMAN	234	18	25864.3	18	111	0.000589296	0.4231	Proteasome subunit alpha type-2 OS=Homo sapiens GN=PSMA2 PE=1 SV=2
sp|P33778|H2B1B_HUMAN	126	2	13923.6	18	421	0.00415086	0.4365	Histone H2B type 1-B OS=Homo sapiens GN=HIST1H2BB PE=1 SV=2
sp|P49748|ACADV_HUMAN	655	18	70327.4	18	122	0.00023139	0.3359	Very long-chain specific acyl-CoA dehydrogenase, mitochondrial OS=Homo sapiens GN=ACADVL PE=1 SV=1
sp|P51659|DHB4_HUMAN	736	16	79618.3	18	209	0.000352773	0.3519	Peroxisomal multifunctional enzyme type 2 OS=Homo sapiens GN=HSD17B4 PE=1 SV=3
sp|P57053|H2BFS_HUMAN	126	0	13917.6	18	362	0.00356915	0.4365	Histone H2B type F-S OS=Homo sapiens GN=H2BFS PE=1 SV=2
sp|P62807|H2B1C_HUMAN	126	0	13879.5	18	362	0.00356915	0.4365	Histone H2B type 1-C/E/F/G/I OS=Homo sapiens GN=HIST1H2BC PE=1 SV=4
sp|P67809|YBOX1_HUMAN	324	13	35884.7	18	279	0.00106976	0.3086	Nuclease-sensitive element-binding protein 1 OS=Homo sapiens GN=YBX1 PE=1 SV=3
sp|Q08211|DHX9_HUMAN	1270	18	140851	18	208	0.000203463	0.1693	ATP-dependent RNA helicase A OS=Homo sapiens GN=DHX9 PE=1 SV=4
sp|Q12905|ILF2_HUMAN	390	18	43017.2	18	190	0.000605223	0.359	Interleukin enhancer-binding factor 2 OS=Homo sapiens GN=ILF2 PE=1 SV=2 : tr|B4DY09|B4DY09_HUMAN Interleukin enhancer-binding factor 2 OS=Homo sapiens GN=ILF2 PE=2 SV=1 : tr|X6R6Z1|X6R6Z1_HUMAN Interleukin enhancer-binding factor 2 (Fragment) OS=Homo sapiens GN=ILF2 PE=1 SV=1
sp|Q13263|TIF1B_HUMAN	835	15	88475.4	18	59	8.77792e-05	0.3006	Transcription intermediary factor 1-beta OS=Homo sapiens GN=TRIM28 PE=1 SV=5 : tr|M0R3C0|M0R3C0_HUMAN Transcription intermediary factor 1-beta (Fragment) OS=Homo sapiens GN=TRIM28 PE=1 SV=1
sp|Q16778|H2B2E_HUMAN	126	0	13893.6	18	417	0.00411142	0.4365	Histone H2B type 2-E OS=Homo sapiens GN=HIST2H2BE PE=1 SV=3
sp|Q5QNW6|H2B2F_HUMAN	126	0	13893.6	18	362	0.00356915	0.4365	Histone H2B type 2-F OS=Homo sapiens GN=HIST2H2BF PE=1 SV=3
sp|Q92841|DDX17_HUMAN	729	2	80204	18	248	0.00042262	0.3155	Probable ATP-dependent RNA helicase DDX17 OS=Homo sapiens GN=DDX17 PE=1 SV=2
sp|Q93079|H2B1H_HUMAN	126	3	13865.5	18	367	0.00361844	0.4365	Histone H2B type 1-H OS=Homo sapiens GN=HIST1H2BH PE=1 SV=3
sp|Q99879|H2B1M_HUMAN	126	6	13962.6	18	383	0.0037762	0.4365	Histone H2B type 1-M OS=Homo sapiens GN=HIST1H2BM PE=1 SV=3
sp|Q99880|H2B1L_HUMAN	126	0	13925.6	18	362	0.00356915	0.4365	Histone H2B type 1-L OS=Homo sapiens GN=HIST1H2BL PE=1 SV=3
sp|Q9Y678|COPG1_HUMAN	874	18	97637.5	18	108	0.000153511	0.2243	Coatomer subunit gamma-1 OS=Homo sapiens GN=COPG1 PE=1 SV=1
tr|A0A087WTT1|A0A087WTT1_HUMAN	522	0	58480.8	18	320	0.000761563	0.2567	Polyadenylate-binding protein 1 OS=Homo sapiens GN=PABPC1 PE=4 SV=1 : tr|E5RGH3|E5RGH3_HUMAN Polyadenylate-binding protein 1 (Fragment) OS=Homo sapiens GN=PABPC1 PE=1 SV=1
tr|A0A087X1U6|A0A087X1U6_HUMAN	5088	4	555298	18	144	3.51594e-05	0.0421	Epiplakin OS=Homo sapiens GN=EPPK1 PE=4 SV=1 : tr|A0A075B730|A0A075B730_HUMAN Epiplakin OS=Homo sapiens GN=EPPK1 PE=1 SV=2
tr|H3BLZ8|H3BLZ8_HUMAN	731	0	80371.2	18	244	0.000414666	0.3146	Probable ATP-dependent RNA helicase DDX17 OS=Homo sapiens GN=DDX17 PE=1 SV=1
tr|H3BQN4|H3BQN4_HUMAN	361	0	39297.4	18	68	0.000234007	0.4349	Fructose-bisphosphate aldolase OS=Homo sapiens GN=ALDOA PE=1 SV=1
tr|Q86UY0|Q86UY0_HUMAN	360	6	40325.9	18	208	0.000717773	0.4083	Protein BLOC1S5-TXNDC5 OS=Homo sapiens GN=TXNDC5 PE=2 SV=1
tr|U3KQK0|U3KQK0_HUMAN	166	0	18774.3	18	362	0.00270911	0.3313	Histone H2B OS=Homo sapiens GN=HIST1H2BN PE=1 SV=1 : sp|Q99877|H2B1N_HUMAN Histone H2B type 1-N OS=Homo sapiens GN=HIST1H2BN PE=1 SV=3
sp|O00410|IPO5_HUMAN	1097	3	123532	17	111	0.000125702	0.1468	Importin-5 OS=Homo sapiens GN=IPO5 PE=1 SV=4 : tr|E7ETV3|E7ETV3_HUMAN Importin-5 (Fragment) OS=Homo sapiens GN=IPO5 PE=1 SV=1
sp|O75367|H2AY_HUMAN	372	11	39574.5	17	338	0.00112876	0.3495	Core histone macro-H2A.1 OS=Homo sapiens GN=H2AFY PE=1 SV=4
sp|P02679|FIBG_HUMAN	453	0	51460.9	17	63	0.00017277	0.2936	Fibrinogen gamma chain OS=Homo sapiens GN=FGG PE=1 SV=3 : tr|C9JU00|C9JU00_HUMAN Fibrinogen gamma chain (Fragment) OS=Homo sapiens GN=FGG PE=1 SV=1 : tr|C9JPQ9|C9JPQ9_HUMAN Fibrinogen gamma chain (Fragment) OS=Homo sapiens GN=FGG PE=1 SV=1
sp|P04040|CATA_HUMAN	527	17	59700.7	17	193	0.00045496	0.3397	Catalase OS=Homo sapiens GN=CAT PE=1 SV=3
sp|P05455|LA_HUMAN	408	17	46790.2	17	98	0.000298395	0.3088	Lupus La protein OS=Homo sapiens GN=SSB PE=1 SV=2 : tr|E7ERC4|E7ERC4_HUMAN Lupus La protein (Fragment) OS=Homo sapiens GN=SSB PE=1 SV=1 : tr|E9PGX9|E9PGX9_HUMAN Lupus La protein (Fragment) OS=Homo sapiens GN=SSB PE=1 SV=1
sp|P12268|IMDH2_HUMAN	514	9	55751.6	17	96	0.000232025	0.3152	Inosine-5'-monophosphate dehydrogenase 2 OS=Homo sapiens GN=IMPDH2 PE=1 SV=2
sp|P12270|TPR_HUMAN	2363	17	267113	17	78	4.10069e-05	0.0834	Nucleoprotein TPR OS=Homo sapiens GN=TPR PE=1 SV=3
sp|P23284|PPIB_HUMAN	216	16	23709.5	17	634	0.00364638	0.4583	Peptidyl-prolyl cis-trans isomerase B OS=Homo sapiens GN=PPIB PE=1 SV=2
sp|P23528|COF1_HUMAN	166	3	18472.6	17	241	0.00180358	0.5482	Cofilin-1 OS=Homo sapiens GN=CFL1 PE=1 SV=3 : tr|G3V1A4|G3V1A4_HUMAN Cofilin 1 (Non-muscle), isoform CRA_a OS=Homo sapiens GN=CFL1 PE=1 SV=1 : tr|E9PQB7|E9PQB7_HUMAN Cofilin-1 (Fragment) OS=Homo sapiens GN=CFL1 PE=1 SV=1 : tr|E9PLJ3|E9PLJ3_HUMAN Cofilin-1 (Fragment) OS=Homo sapiens GN=CFL1 PE=1 SV=1 : tr|E9PP50|E9PP50_HUMAN Cofilin-1 (Fragment) OS=Homo sapiens GN=CFL1 PE=1 SV=3 : tr|E9PS23|E9PS23…
sp|P30038|AL4A1_HUMAN	563	17	61662.6	17	137	0.0003023	0.2789	Delta-1-pyrroline-5-carboxylate dehydrogenase, mitochondrial OS=Homo sapiens GN=ALDH4A1 PE=1 SV=3
sp|P49368|TCPG_HUMAN	545	17	60477.3	17	199	0.00045361	0.3229	T-complex protein 1 subunit gamma OS=Homo sapiens GN=CCT3 PE=1 SV=4 : tr|B4DUR8|B4DUR8_HUMAN T-complex protein 1 subunit gamma OS=Homo sapiens GN=CCT3 PE=1 SV=1
sp|P49419|AL7A1_HUMAN	539	11	58432.1	17	118	0.000271969	0.2987	Alpha-aminoadipic semialdehyde dehydrogenase OS=Homo sapiens GN=ALDH7A1 PE=1 SV=5
sp|P50395|GDIB_HUMAN	445	17	50612.9	17	189	0.000527628	0.3685	Rab GDP dissociation inhibitor beta OS=Homo sapiens GN=GDI2 PE=1 SV=2 : tr|V9GYF8|V9GYF8_HUMAN Rab GDP dissociation inhibitor beta (Fragment) OS=Homo sapiens GN=GDI2 PE=1 SV=1
sp|P58107|EPIPL_HUMAN	5090	0	555261	17	140	3.41693e-05	0.0395	Epiplakin OS=Homo sapiens GN=EPPK1 PE=1 SV=2
sp|P63244|GBLP_HUMAN	317	0	35036.5	17	155	0.000607433	0.4795	Guanine nucleotide-binding protein subunit beta-2-like 1 OS=Homo sapiens GN=GNB2L1 PE=1 SV=3
sp|Q13200|PSMD2_HUMAN	908	17	100118	17	203	0.000277739	0.2247	26S proteasome non-ATPase regulatory subunit 2 OS=Homo sapiens GN=PSMD2 PE=1 SV=3
sp|Q7KZF4|SND1_HUMAN	910	17	101916	17	78	0.000106483	0.2143	Staphylococcal nuclease domain-containing protein 1 OS=Homo sapiens GN=SND1 PE=1 SV=1
sp|Q86UP2|KTN1_HUMAN	1357	17	156161	17	113	0.000103449	0.1525	Kinectin OS=Homo sapiens GN=KTN1 PE=1 SV=1 : tr|G3V5Q0|G3V5Q0_HUMAN Kinectin (Fragment) OS=Homo sapiens GN=KTN1 PE=4 SV=1 : tr|G3V4L8|G3V4L8_HUMAN Kinectin (Fragment) OS=Homo sapiens GN=KTN1 PE=1 SV=1 : tr|G3V475|G3V475_HUMAN Kinectin (Fragment) OS=Homo sapiens GN=KTN1 PE=1 SV=1
sp|Q99541|PLIN2_HUMAN	437	17	48027.4	17	255	0.000724912	0.4508	Perilipin-2 OS=Homo sapiens GN=PLIN2 PE=1 SV=2 : tr|Q5SYF5|Q5SYF5_HUMAN Perilipin-2 (Fragment) OS=Homo sapiens GN=PLIN2 PE=1 SV=1
sp|Q9H6R3|ACSS3_HUMAN	686	17	74712.5	17	152	0.000275262	0.2697	Acyl-CoA synthetase short-chain family member 3, mitochondrial OS=Homo sapiens GN=ACSS3 PE=1 SV=1 : tr|F8VZB4|F8VZB4_HUMAN Acyl-CoA synthetase short-chain family member 3, mitochondrial (Fragment) OS=Homo sapiens GN=ACSS3 PE=1 SV=1
tr|A0A087WZH7|A0A087WZH7_HUMAN	330	5	31559.1	17	176	0.00066256	0.5606	Myristoylated alanine-rich C-kinase substrate OS=Homo sapiens GN=MARCKS PE=4 SV=1
tr|C9JC84|C9JC84_HUMAN	461	0	52286.3	17	63	0.000169772	0.2885	Fibrinogen gamma chain OS=Homo sapiens GN=FGG PE=1 SV=1
tr|C9JEU5|C9JEU5_HUMAN	445	2	50272.4	17	66	0.000184251	0.2989	Fibrinogen gamma chain OS=Homo sapiens GN=FGG PE=1 SV=1
tr|E9PK25|E9PK25_HUMAN	204	0	22695.8	17	238	0.00144935	0.4461	Cofilin-1 OS=Homo sapiens GN=CFL1 PE=1 SV=1
sp|O43175|SERA_HUMAN	533	11	56596.4	16	150	0.000349615	0.3246	D-3-phosphoglycerate dehydrogenase OS=Homo sapiens GN=PHGDH PE=1 SV=4
sp|O75533|SF3B1_HUMAN	1304	16	145720	16	129	0.000122896	0.1695	Splicing factor 3B subunit 1 OS=Homo sapiens GN=SF3B1 PE=1 SV=3
sp|O75643|U520_HUMAN	2136	16	244335	16	63	3.66409e-05	0.0843	U5 small nuclear ribonucleoprotein 200 kDa helicase OS=Homo sapiens GN=SNRNP200 PE=1 SV=2
sp|P00387|NB5R3_HUMAN	301	16	34194.7	16	136	0.000561305	0.485	NADH-cytochrome b5 reductase 3 OS=Homo sapiens GN=CYB5R3 PE=1 SV=3 : tr|B1AHF3|B1AHF3_HUMAN NADH-cytochrome b5 reductase 3 membrane-bound form (Fragment) OS=Homo sapiens GN=CYB5R3 PE=1 SV=1
sp|P11498|PYC_HUMAN	1178	16	129533	16	134	0.000141314	0.1817	Pyruvate carboxylase, mitochondrial OS=Homo sapiens GN=PC PE=1 SV=2 : tr|E9PS68|E9PS68_HUMAN Pyruvate carboxylase, mitochondrial OS=Homo sapiens GN=PC PE=1 SV=1
sp|P15144|AMPN_HUMAN	967	16	109453	16	151	0.000193989	0.1406	Aminopeptidase N OS=Homo sapiens GN=ANPEP PE=1 SV=4 : tr|H0YKT6|H0YKT6_HUMAN Aminopeptidase N (Fragment) OS=Homo sapiens GN=ANPEP PE=4 SV=1 : tr|H0YM04|H0YM04_HUMAN Aminopeptidase N (Fragment) OS=Homo sapiens GN=ANPEP PE=4 SV=1
sp|P15531|NDKA_HUMAN	152	10	17119.7	16	322	0.00263171	0.6382	Nucleoside diphosphate kinase A OS=Homo sapiens GN=NME1 PE=1 SV=1
sp|P17844|DDX5_HUMAN	614	5	69086.7	16	271	0.000548311	0.2948	Probable ATP-dependent RNA helicase DDX5 OS=Homo sapiens GN=DDX5 PE=1 SV=1 : tr|J3KRZ1|J3KRZ1_HUMAN Probable ATP-dependent RNA helicase DDX5 (Fragment) OS=Homo sapiens GN=DDX5 PE=1 SV=1 : tr|J3QRQ7|J3QRQ7_HUMAN Probable ATP-dependent RNA helicase DDX5 (Fragment) OS=Homo sapiens GN=DDX5 PE=1 SV=1 : tr|J3QRN5|J3QRN5_HUMAN Probable ATP-dependent RNA helicase DDX5 (Fragment) OS=Homo sapiens GN=DDX5 P…
sp|P22102|PUR2_HUMAN	1010	11	107681	16	63	7.749e-05	0.1455	Trifunctional purine biosynthetic protein adenosine-3 OS=Homo sapiens GN=GART PE=1 SV=1
sp|P27816|MAP4_HUMAN	1152	2	120912	16	243	0.000262048	0.1918	Microtubule-associated protein 4 OS=Homo sapiens GN=MAP4 PE=1 SV=3
sp|P28838|AMPL_HUMAN	519	16	56112.8	16	182	0.000435643	0.3044	Cytosol aminopeptidase OS=Homo sapiens GN=LAP3 PE=1 SV=3
sp|P35232|PHB_HUMAN	272	16	29767.9	16	275	0.001256	0.5478	Prohibitin OS=Homo sapiens GN=PHB PE=1 SV=1 : tr|C9JW96|C9JW96_HUMAN Prohibitin (Fragment) OS=Homo sapiens GN=PHB PE=1 SV=2 : tr|E9PCW0|E9PCW0_HUMAN Prohibitin OS=Homo sapiens GN=PHB PE=1 SV=1 : tr|E7ESE2|E7ESE2_HUMAN Prohibitin (Fragment) OS=Homo sapiens GN=PHB PE=1 SV=2 : tr|C9JZ20|C9JZ20_HUMAN Prohibitin (Fragment) OS=Homo sapiens GN=PHB PE=1 SV=1 : tr|D6RBK0|D6RBK0_HUMAN Prohibitin (Fragment)…
sp|P47897|SYQ_HUMAN	775	15	87724.9	16	86	0.000137855	0.2142	Glutamine--tRNA ligase OS=Homo sapiens GN=QARS PE=1 SV=1
sp|P51654|GPC3_HUMAN	580	16	65501.8	16	96	0.000205622	0.1707	Glypican-3 OS=Homo sapiens GN=GPC3 PE=1 SV=1
sp|P51991|ROA3_HUMAN	378	13	39552.6	16	209	0.00068688	0.2963	Heterogeneous nuclear ribonucleoprotein A3 OS=Homo sapiens GN=HNRNPA3 PE=1 SV=2
sp|P53618|COPB_HUMAN	953	16	107056	16	180	0.000234642	0.1826	Coatomer subunit beta OS=Homo sapiens GN=COPB1 PE=1 SV=3
sp|P56192|SYMC_HUMAN	900	16	101034	16	114	0.000157358	0.2378	Methionine--tRNA ligase, cytoplasmic OS=Homo sapiens GN=MARS PE=1 SV=2
sp|P61604|CH10_HUMAN	102	16	10906.9	16	611	0.00744162	0.6961	10 kDa heat shock protein, mitochondrial OS=Homo sapiens GN=HSPE1 PE=1 SV=2
sp|Q12931|TRAP1_HUMAN	704	16	80041.7	16	171	0.000301752	0.1903	Heat shock protein 75 kDa, mitochondrial OS=Homo sapiens GN=TRAP1 PE=1 SV=3 : tr|I3L0P6|I3L0P6_HUMAN Heat shock protein 75 kDa, mitochondrial (Fragment) OS=Homo sapiens GN=TRAP1 PE=4 SV=3 : tr|I3L0K7|I3L0K7_HUMAN Heat shock protein 75 kDa, mitochondrial OS=Homo sapiens GN=TRAP1 PE=1 SV=1
sp|Q14152|EIF3A_HUMAN	1382	16	166450	16	89	8.00034e-05	0.1266	Eukaryotic translation initiation factor 3 subunit A OS=Homo sapiens GN=EIF3A PE=1 SV=1
sp|Q14690|RRP5_HUMAN	1871	16	208552	16	91	6.04218e-05	0.1032	Protein RRP5 homolog OS=Homo sapiens GN=PDCD11 PE=1 SV=3
sp|Q14847|LASP1_HUMAN	261	16	29680.2	16	167	0.000794881	0.4521	LIM and SH3 domain protein 1 OS=Homo sapiens GN=LASP1 PE=1 SV=2 : tr|C9J9W2|C9J9W2_HUMAN LIM and SH3 domain protein 1 (Fragment) OS=Homo sapiens GN=LASP1 PE=1 SV=1
sp|Q15365|PCBP1_HUMAN	356	14	37455.9	16	222	0.000774692	0.4775	Poly(rC)-binding protein 1 OS=Homo sapiens GN=PCBP1 PE=1 SV=2
sp|Q16891|MIC60_HUMAN	758	0	83608.3	16	267	0.000437591	0.2216	MICOS complex subunit MIC60 OS=Homo sapiens GN=IMMT PE=1 SV=1
sp|Q8NBS9|TXND5_HUMAN	432	0	47580.7	16	196	0.000563636	0.2986	Thioredoxin domain-containing protein 5 OS=Homo sapiens GN=TXNDC5 PE=1 SV=2
sp|Q8TEX9|IPO4_HUMAN	1081	7	118622	16	45	5.17146e-05	0.1684	Importin-4 OS=Homo sapiens GN=IPO4 PE=1 SV=2
sp|Q8WVM8|SCFD1_HUMAN	642	16	72316	16	151	0.000292192	0.2305	Sec1 family domain-containing protein 1 OS=Homo sapiens GN=SCFD1 PE=1 SV=4 : tr|G3V2M8|G3V2M8_HUMAN Sec1 family domain-containing protein 1 (Fragment) OS=Homo sapiens GN=SCFD1 PE=1 SV=1
sp|Q99497|PARK7_HUMAN	189	0	19860.5	16	119	0.000782189	0.4815	Protein DJ-1 OS=Homo sapiens GN=PARK7 PE=1 SV=2
sp|Q99536|VAT1_HUMAN	393	16	41875.4	16	181	0.000572153	0.3893	Synaptic vesicle membrane protein VAT-1 homolog OS=Homo sapiens GN=VAT1 PE=1 SV=2 : tr|K7ERT7|K7ERT7_HUMAN Synaptic vesicle membrane protein VAT-1 homolog (Fragment) OS=Homo sapiens GN=VAT1 PE=1 SV=1
sp|Q9UJS0|CMC2_HUMAN	675	16	74110.6	16	246	0.000452749	0.2607	Calcium-binding mitochondrial carrier protein Aralar2 OS=Homo sapiens GN=SLC25A13 PE=1 SV=2
sp|Q9UQ80|PA2G4_HUMAN	394	14	43741.2	16	202	0.000636915	0.3858	Proliferation-associated protein 2G4 OS=Homo sapiens GN=PA2G4 PE=1 SV=3
sp|Q9Y5B9|SP16H_HUMAN	1047	16	119820	16	138	0.000163741	0.1356	FACT complex subunit SPT16 OS=Homo sapiens GN=SUPT16H PE=1 SV=1
tr|B9A067|B9A067_HUMAN	711	0	78907	16	267	0.000466518	0.2363	MICOS complex subunit MIC60 OS=Homo sapiens GN=IMMT PE=1 SV=2
tr|E7EVA0|E7EVA0_HUMAN	2297	0	245274	16	240	0.000129801	0.0962	Microtubule-associated protein OS=Homo sapiens GN=MAP4 PE=1 SV=1
tr|E9PCA1|E9PCA1_HUMAN	520	2	57089.5	16	122	0.000291463	0.2885	T-complex protein 1 subunit epsilon OS=Homo sapiens GN=CCT5 PE=1 SV=1 : tr|B7ZAR1|B7ZAR1_HUMAN T-complex protein 1 subunit epsilon OS=Homo sapiens GN=CCT5 PE=1 SV=1
tr|H0Y8C6|H0Y8C6_HUMAN	1099	0	123763	16	108	0.000122082	0.1465	Importin-5 (Fragment) OS=Homo sapiens GN=IPO5 PE=1 SV=1
tr|I3L1L3|I3L1L3_HUMAN	1252	5	140139	16	156	0.000154791	0.139	Myb-binding protein 1A (Fragment) OS=Homo sapiens GN=MYBBP1A PE=1 SV=1
tr|J3KPE3|J3KPE3_HUMAN	273	0	30067	16	148	0.000673481	0.5275	Guanine nucleotide-binding protein subunit beta-2-like 1 OS=Homo sapiens GN=GNB2L1 PE=1 SV=1
tr|K7ELW0|K7ELW0_HUMAN	169	1	17880.5	16	120	0.000882106	0.5385	Protein DJ-1 OS=Homo sapiens GN=PARK7 PE=1 SV=1
tr|Q32Q12|Q32Q12_HUMAN	292	11	32602.9	16	268	0.00114019	0.4521	Nucleoside diphosphate kinase OS=Homo sapiens GN=NME1-NME2 PE=1 SV=1 : tr|E7ERL0|E7ERL0_HUMAN Nucleoside diphosphate kinase A OS=Homo sapiens GN=NME1 PE=1 SV=1 : tr|C9K028|C9K028_HUMAN Nucleoside diphosphate kinase A (Fragment) OS=Homo sapiens GN=NME1 PE=1 SV=1 : sp|P22392|NDKB_HUMAN Nucleoside diphosphate kinase B OS=Homo sapiens GN=NME2 PE=1 SV=1
tr|Q5TCI8|Q5TCI8_HUMAN	491	2	55710.6	16	38	9.61454e-05	0.2872	Prelamin-A/C OS=Homo sapiens GN=LMNA PE=1 SV=1 : tr|D6RB20|D6RB20_HUMAN Prelamin-A/C OS=Homo sapiens GN=LMNA PE=4 SV=1
sp|O00425|IF2B3_HUMAN	579	10	63647.6	15	53	0.000113717	0.2349	Insulin-like growth factor 2 mRNA-binding protein 3 OS=Homo sapiens GN=IGF2BP3 PE=1 SV=2
sp|O00567|NOP56_HUMAN	594	14	65990.7	15	97	0.000202867	0.2609	Nucleolar protein 56 OS=Homo sapiens GN=NOP56 PE=1 SV=4
sp|O60506|HNRPQ_HUMAN	623	8	69541.6	15	175	0.000348961	0.2119	Heterogeneous nuclear ribonucleoprotein Q OS=Homo sapiens GN=SYNCRIP PE=1 SV=2 : tr|F6UXX1|F6UXX1_HUMAN Heterogeneous nuclear ribonucleoprotein Q (Fragment) OS=Homo sapiens GN=SYNCRIP PE=1 SV=1
sp|O75874|IDHC_HUMAN	414	15	46611.5	15	277	0.0008312	0.3188	Isocitrate dehydrogenase [NADP] cytoplasmic OS=Homo sapiens GN=IDH1 PE=1 SV=2 : tr|C9J4N6|C9J4N6_HUMAN Isocitrate dehydrogenase [NADP] cytoplasmic (Fragment) OS=Homo sapiens GN=IDH1 PE=1 SV=1 : tr|C9JLU6|C9JLU6_HUMAN Isocitrate dehydrogenase [NADP] cytoplasmic (Fragment) OS=Homo sapiens GN=IDH1 PE=1 SV=3 : tr|C9JJE5|C9JJE5_HUMAN Isocitrate dehydrogenase [NADP] cytoplasmic (Fragment) OS=Homo sapie…
sp|P00441|SODC_HUMAN	154	15	15907.9	15	286	0.00230713	0.7143	Superoxide dismutase [Cu-Zn] OS=Homo sapiens GN=SOD1 PE=1 SV=2
sp|P07099|HYEP_HUMAN	455	15	52897	15	110	0.000300336	0.3341	Epoxide hydrolase 1 OS=Homo sapiens GN=EPHX1 PE=1 SV=1 : tr|B1AQP9|B1AQP9_HUMAN Epoxide hydrolase 1 (Fragment) OS=Homo sapiens GN=EPHX1 PE=1 SV=1 : tr|B1AQP8|B1AQP8_HUMAN Epoxide hydrolase 1 (Fragment) OS=Homo sapiens GN=EPHX1 PE=1 SV=1
sp|P20700|LMNB1_HUMAN	586	13	66349.6	15	153	0.000324355	0.2082	Lamin-B1 OS=Homo sapiens GN=LMNB1 PE=1 SV=2 : tr|E9PBF6|E9PBF6_HUMAN Lamin-B1 OS=Homo sapiens GN=LMNB1 PE=1 SV=1
sp|P22695|QCR2_HUMAN	453	0	48394.9	15	224	0.000614294	0.3819	Cytochrome b-c1 complex subunit 2, mitochondrial OS=Homo sapiens GN=UQCRC2 PE=1 SV=3
sp|P24752|THIL_HUMAN	427	15	45152.6	15	223	0.000648789	0.3162	Acetyl-CoA acetyltransferase, mitochondrial OS=Homo sapiens GN=ACAT1 PE=1 SV=1
sp|P26640|SYVC_HUMAN	1264	15	140369	15	147	0.000144476	0.1274	Valine--tRNA ligase OS=Homo sapiens GN=VARS PE=1 SV=4 : tr|A2ABF4|A2ABF4_HUMAN Valine--tRNA ligase (Fragment) OS=Homo sapiens GN=VARS PE=1 SV=1
sp|P27348|1433T_HUMAN	245	5	27728.8	15	181	0.00091778	0.3429	14-3-3 protein theta OS=Homo sapiens GN=YWHAQ PE=1 SV=1 : tr|E9PG15|E9PG15_HUMAN 14-3-3 protein theta (Fragment) OS=Homo sapiens GN=YWHAQ PE=1 SV=1
sp|P29966|MARCS_HUMAN	332	0	31517.9	15	171	0.000639859	0.5572	Myristoylated alanine-rich C-kinase substrate OS=Homo sapiens GN=MARCKS PE=1 SV=4
sp|P30048|PRDX3_HUMAN	256	15	27657.2	15	223	0.00108216	0.5039	Thioredoxin-dependent peroxide reductase, mitochondrial OS=Homo sapiens GN=PRDX3 PE=1 SV=3
sp|P38919|IF4A3_HUMAN	411	10	46823.2	15	150	0.000453394	0.2555	Eukaryotic initiation factor 4A-III OS=Homo sapiens GN=EIF4A3 PE=1 SV=4
sp|P48643|TCPE_HUMAN	541	0	59614.8	15	120	0.000275556	0.2551	T-complex protein 1 subunit epsilon OS=Homo sapiens GN=CCT5 PE=1 SV=1
sp|P49588|SYAC_HUMAN	968	15	106725	15	111	0.000142454	0.1591	Alanine--tRNA ligase, cytoplasmic OS=Homo sapiens GN=AARS PE=1 SV=2
sp|P49792|RBP2_HUMAN	3224	15	357956	15	68	2.62023e-05	0.054	E3 SUMO-protein ligase RanBP2 OS=Homo sapiens GN=RANBP2 PE=1 SV=2
sp|P50991|TCPD_HUMAN	539	13	57869.8	15	245	0.000564682	0.321	T-complex protein 1 subunit delta OS=Homo sapiens GN=CCT4 PE=1 SV=4
sp|P52597|HNRPF_HUMAN	415	8	45624.8	15	271	0.000811237	0.294	Heterogeneous nuclear ribonucleoprotein F OS=Homo sapiens GN=HNRNPF PE=1 SV=3
sp|P55060|XPO2_HUMAN	971	15	110328	15	105	0.000134337	0.1617	Exportin-2 OS=Homo sapiens GN=CSE1L PE=1 SV=3
sp|P55084|ECHB_HUMAN	474	9	51243.5	15	249	0.0006526	0.3143	Trifunctional enzyme subunit beta, mitochondrial OS=Homo sapiens GN=HADHB PE=1 SV=3 : tr|C9JE81|C9JE81_HUMAN Trifunctional enzyme subunit beta, mitochondrial (Fragment) OS=Homo sapiens GN=HADHB PE=1 SV=3 : tr|C9JEY0|C9JEY0_HUMAN Trifunctional enzyme subunit beta, mitochondrial (Fragment) OS=Homo sapiens GN=HADHB PE=1 SV=3 : tr|C9K0M0|C9K0M0_HUMAN Trifunctional enzyme subunit beta, mitochondrial (…
sp|Q06323|PSME1_HUMAN	249	15	28687	15	183	0.000913015	0.4538	Proteasome activator complex subunit 1 OS=Homo sapiens GN=PSME1 PE=1 SV=1 : tr|H0YKK6|H0YKK6_HUMAN Proteasome activator complex subunit 1 OS=Homo sapiens GN=PSME1 PE=1 SV=1
sp|Q15393|SF3B3_HUMAN	1217	15	135474	15	161	0.000164347	0.138	Splicing factor 3B subunit 3 OS=Homo sapiens GN=SF3B3 PE=1 SV=4 : tr|J3QL37|J3QL37_HUMAN Splicing factor 3B subunit 3 (Fragment) OS=Homo sapiens GN=SF3B3 PE=1 SV=3 : tr|J3QRB2|J3QRB2_HUMAN Splicing factor 3B subunit 3 (Fragment) OS=Homo sapiens GN=SF3B3 PE=1 SV=1 : tr|I3L4G7|I3L4G7_HUMAN Splicing factor 3B subunit 3 (Fragment) OS=Homo sapiens GN=SF3B3 PE=1 SV=1 : tr|H3BMB0|H3BMB0_HUMAN Splicing f…
sp|Q16531|DDB1_HUMAN	1140	0	126869	15	80	8.71789e-05	0.1772	DNA damage-binding protein 1 OS=Homo sapiens GN=DDB1 PE=1 SV=1 : tr|F5GZ34|F5GZ34_HUMAN DNA damage-binding protein 1 OS=Homo sapiens GN=DDB1 PE=1 SV=1 : tr|F8WF81|F8WF81_HUMAN DNA damage-binding protein 1 OS=Homo sapiens GN=DDB1 PE=1 SV=1
sp|Q16555|DPYL2_HUMAN	572	15	62236.6	15	100	0.000217185	0.2902	Dihydropyrimidinase-related protein 2 OS=Homo sapiens GN=DPYSL2 PE=1 SV=1
sp|Q6P2Q9|PRP8_HUMAN	2335	15	273408	15	57	3.03259e-05	0.0779	Pre-mRNA-processing-splicing factor 8 OS=Homo sapiens GN=PRPF8 PE=1 SV=2
sp|Q86VP6|CAND1_HUMAN	1230	15	136271	15	123	0.00012423	0.1642	Cullin-associated NEDD8-dissociated protein 1 OS=Homo sapiens GN=CAND1 PE=1 SV=2 : tr|F5H6I6|F5H6I6_HUMAN Cullin-associated NEDD8-dissociated protein 1 (Fragment) OS=Homo sapiens GN=CAND1 PE=1 SV=1
sp|Q92499|DDX1_HUMAN	740	0	82361.7	15	73	0.000122551	0.2459	ATP-dependent RNA helicase DDX1 OS=Homo sapiens GN=DDX1 PE=1 SV=2 : tr|C9JLP0|C9JLP0_HUMAN ATP-dependent RNA helicase DDX1 (Fragment) OS=Homo sapiens GN=DDX1 PE=4 SV=1
sp|Q92896|GSLG1_HUMAN	1179	15	134446	15	118	0.000124335	0.1069	Golgi apparatus protein 1 OS=Homo sapiens GN=GLG1 PE=1 SV=2
sp|Q96AE4|FUBP1_HUMAN	644	5	67500.5	15	83	0.00016011	0.2671	Far upstream element-binding protein 1 OS=Homo sapiens GN=FUBP1 PE=1 SV=3
sp|Q99714|HCD2_HUMAN	261	15	26888.1	15	154	0.000733004	0.636	3-hydroxyacyl-CoA dehydrogenase type-2 OS=Homo sapiens GN=HSD17B10 PE=1 SV=3
sp|Q9BQG0|MBB1A_HUMAN	1328	0	148744	15	150	0.00014032	0.1227	Myb-binding protein 1A OS=Homo sapiens GN=MYBBP1A PE=1 SV=2
sp|Q9BWD1|THIC_HUMAN	397	15	41306.4	15	167	0.000522579	0.3325	Acetyl-CoA acetyltransferase, cytosolic OS=Homo sapiens GN=ACAT2 PE=1 SV=2
sp|Q9NR45|SIAS_HUMAN	359	15	40263.4	15	56	0.000193785	0.3538	Sialic acid synthase OS=Homo sapiens GN=NANS PE=1 SV=2
sp|Q9UIJ7|KAD3_HUMAN	227	15	25531.5	15	118	0.000645777	0.4978	GTP:AMP phosphotransferase AK3, mitochondrial OS=Homo sapiens GN=AK3 PE=1 SV=4
tr|A0A087X2G1|A0A087X2G1_HUMAN	659	0	73910.4	15	73	0.000137614	0.2762	ATP-dependent RNA helicase DDX1 OS=Homo sapiens GN=DDX1 PE=4 SV=1
tr|B9A041|B9A041_HUMAN	210	7	23005.8	15	151	0.000893272	0.4714	Malate dehydrogenase, cytoplasmic OS=Homo sapiens GN=MDH1 PE=1 SV=1
tr|F1T0B3|F1T0B3_HUMAN	659	3	73850.4	15	76	0.00014327	0.2762	ATP-dependent RNA helicase DDX1 OS=Homo sapiens GN=DDX1 PE=2 SV=1
tr|F5GY55|F5GY55_HUMAN	1092	1	121619	15	81	9.21486e-05	0.185	Uncharacterized protein OS=Homo sapiens GN=DDB1 PE=1 SV=1 : tr|F5GZY8|F5GZY8_HUMAN DNA damage-binding protein 1 (Fragment) OS=Homo sapiens GN=DDB1 PE=1 SV=1 : tr|F5GYG8|F5GYG8_HUMAN DNA damage-binding protein 1 (Fragment) OS=Homo sapiens GN=DDB1 PE=1 SV=1 : tr|F5H2L3|F5H2L3_HUMAN DNA damage-binding protein 1 (Fragment) OS=Homo sapiens GN=DDB1 PE=1 SV=1 : tr|F5H0Y5|F5H0Y5_HUMAN DNA damage-binding …
tr|H0Y8W2|H0Y8W2_HUMAN	274	0	30228.1	15	111	0.000503267	0.4927	Guanine nucleotide-binding protein subunit beta-2-like 1 (Fragment) OS=Homo sapiens GN=GNB2L1 PE=1 SV=1
tr|H3BRG4|H3BRG4_HUMAN	412	0	44589	15	224	0.000675425	0.4199	Cytochrome b-c1 complex subunit 2, mitochondrial OS=Homo sapiens GN=UQCRC2 PE=1 SV=1
tr|H9KV75|H9KV75_HUMAN	822	0	94747.7	15	26	3.92941e-05	0.2153	Alpha-actinin-1 OS=Homo sapiens GN=ACTN1 PE=1 SV=1 : tr|G3V2W4|G3V2W4_HUMAN Alpha-actinin-1 (Fragment) OS=Homo sapiens GN=ACTN1 PE=1 SV=1 : tr|G3V2X9|G3V2X9_HUMAN Alpha-actinin-1 (Fragment) OS=Homo sapiens GN=ACTN1 PE=1 SV=1 : tr|G3V2E8|G3V2E8_HUMAN Alpha-actinin-1 (Fragment) OS=Homo sapiens GN=ACTN1 PE=1 SV=1
tr|J3KTA4|J3KTA4_HUMAN	614	0	69025.8	15	262	0.000530102	0.2948	Probable ATP-dependent RNA helicase DDX5 OS=Homo sapiens GN=DDX5 PE=1 SV=1
sp|P02786|TFR1_HUMAN	760	14	84799.9	14	203	0.000331825	0.1974	Transferrin receptor protein 1 OS=Homo sapiens GN=TFRC PE=1 SV=2 : tr|G3V0E5|G3V0E5_HUMAN Transferrin receptor (P90, CD71), isoform CRA_c OS=Homo sapiens GN=TFRC PE=1 SV=1
sp|P02787|TRFE_HUMAN	698	14	76995.6	14	159	0.000282988	0.2149	Serotransferrin OS=Homo sapiens GN=TF PE=1 SV=3 : tr|C9JB55|C9JB55_HUMAN Serotransferrin (Fragment) OS=Homo sapiens GN=TF PE=1 SV=3 : tr|C9JVG0|C9JVG0_HUMAN Serotransferrin (Fragment) OS=Homo sapiens GN=TF PE=1 SV=1
sp|P05387|RLA2_HUMAN	115	13	11639.8	14	381	0.00411579	0.6609	60S acidic ribosomal protein P2 OS=Homo sapiens GN=RPLP2 PE=1 SV=1
sp|P07910|HNRPC_HUMAN	306	0	33631.5	14	321	0.0013032	0.2843	Heterogeneous nuclear ribonucleoproteins C1/C2 OS=Homo sapiens GN=HNRNPC PE=1 SV=4
sp|P08865|RSSA_HUMAN	295	11	32815.4	14	409	0.00172237	0.3898	40S ribosomal protein SA OS=Homo sapiens GN=RPSA PE=1 SV=4 : tr|C9J9K3|C9J9K3_HUMAN 40S ribosomal protein SA (Fragment) OS=Homo sapiens GN=RPSA PE=1 SV=3
sp|P09104|ENOG_HUMAN	434	3	47221	14	169	0.000483753	0.2765	Gamma-enolase OS=Homo sapiens GN=ENO2 PE=1 SV=3
sp|P16615|AT2A2_HUMAN	1042	12	114664	14	127	0.000151413	0.1555	Sarcoplasmic/endoplasmic reticulum calcium ATPase 2 OS=Homo sapiens GN=ATP2A2 PE=1 SV=1
sp|P23246|SFPQ_HUMAN	707	13	76083.6	14	128	0.000224914	0.215	Splicing factor, proline- and glutamine-rich OS=Homo sapiens GN=SFPQ PE=1 SV=2
sp|P23396|RS3_HUMAN	243	12	26653.4	14	252	0.00128831	0.5103	40S ribosomal protein S3 OS=Homo sapiens GN=RPS3 PE=1 SV=2 : tr|F2Z2S8|F2Z2S8_HUMAN 40S ribosomal protein S3 OS=Homo sapiens GN=RPS3 PE=1 SV=1
sp|P26639|SYTC_HUMAN	723	14	83363.9	14	108	0.000185572	0.2158	Threonine--tRNA ligase, cytoplasmic OS=Homo sapiens GN=TARS PE=1 SV=3 : tr|D6R9F8|D6R9F8_HUMAN Threonine--tRNA ligase, cytoplasmic (Fragment) OS=Homo sapiens GN=TARS PE=1 SV=1
sp|P31948|STIP1_HUMAN	543	13	62581.4	14	115	0.000263102	0.2578	Stress-induced-phosphoprotein 1 OS=Homo sapiens GN=STIP1 PE=1 SV=1
sp|P46087|NOP2_HUMAN	812	3	89229.1	14	132	0.00020195	0.2032	Probable 28S rRNA (cytosine(4447)-C(5))-methyltransferase OS=Homo sapiens GN=NOP2 PE=1 SV=2 : tr|F5H709|F5H709_HUMAN Probable 28S rRNA (cytosine(4447)-C(5))-methyltransferase (Fragment) OS=Homo sapiens GN=NOP2 PE=1 SV=3 : tr|F5GYR3|F5GYR3_HUMAN Probable 28S rRNA (cytosine(4447)-C(5))-methyltransferase (Fragment) OS=Homo sapiens GN=NOP2 PE=1 SV=1
sp|P55786|PSA_HUMAN	919	0	103193	14	130	0.000175733	0.1676	Puromycin-sensitive aminopeptidase OS=Homo sapiens GN=NPEPPS PE=1 SV=2
sp|P62136|PP1A_HUMAN	330	8	37469.8	14	113	0.000425393	0.4333	Serine/threonine-protein phosphatase PP1-alpha catalytic subunit OS=Homo sapiens GN=PPP1CA PE=1 SV=1
sp|Q01518|CAP1_HUMAN	475	13	51850.7	14	141	0.000368767	0.2737	Adenylyl cyclase-associated protein 1 OS=Homo sapiens GN=CAP1 PE=1 SV=5 : tr|Q5T0R1|Q5T0R1_HUMAN Adenylyl cyclase-associated protein (Fragment) OS=Homo sapiens GN=CAP1 PE=1 SV=1 : tr|Q5T0R2|Q5T0R2_HUMAN Adenylyl cyclase-associated protein (Fragment) OS=Homo sapiens GN=CAP1 PE=1 SV=1 : tr|Q5T0R3|Q5T0R3_HUMAN Adenylyl cyclase-associated protein (Fragment) OS=Homo sapiens GN=CAP1 PE=1 SV=1 : tr|Q5T0…
sp|Q02952|AKA12_HUMAN	1782	14	191349	14	87	6.0651e-05	0.1066	A-kinase anchor protein 12 OS=Homo sapiens GN=AKAP12 PE=1 SV=4
sp|Q3LXA3|DHAK_HUMAN	575	0	58892	14	62	0.000133952	0.2713	Bifunctional ATP-dependent dihydroxyacetone kinase/FAD-AMP lyase (cyclizing) OS=Homo sapiens GN=DAK PE=1 SV=2 : tr|E9PJG8|E9PJG8_HUMAN FAD-AMP lyase (cyclizing) (Fragment) OS=Homo sapiens GN=DAK PE=1 SV=2 : tr|E9PQR1|E9PQR1_HUMAN FAD-AMP lyase (cyclizing) (Fragment) OS=Homo sapiens GN=DAK PE=1 SV=1
sp|Q86TG7|PEG10_HUMAN	708	0	80104	14	105	0.000184239	0.1935	Retrotransposon-derived protein PEG10 OS=Homo sapiens GN=PEG10 PE=1 SV=2
sp|Q8N257|H2B3B_HUMAN	126	0	13881.5	14	143	0.00140991	0.381	Histone H2B type 3-B OS=Homo sapiens GN=HIST3H2BB PE=1 SV=3
sp|Q92945|FUBP2_HUMAN	711	1	73052	14	133	0.000232385	0.2447	Far upstream element-binding protein 2 OS=Homo sapiens GN=KHSRP PE=1 SV=4 : tr|M0QYH3|M0QYH3_HUMAN Far upstream element-binding protein 2 (Fragment) OS=Homo sapiens GN=KHSRP PE=1 SV=1 : tr|M0QXW7|M0QXW7_HUMAN Far upstream element-binding protein 2 (Fragment) OS=Homo sapiens GN=KHSRP PE=1 SV=1
sp|Q99832|TCPH_HUMAN	543	13	59310.9	14	177	0.000404948	0.2468	T-complex protein 1 subunit eta OS=Homo sapiens GN=CCT7 PE=1 SV=2 : tr|F8WAM2|F8WAM2_HUMAN T-complex protein 1 subunit eta (Fragment) OS=Homo sapiens GN=CCT7 PE=1 SV=1
sp|Q9BSJ8|ESYT1_HUMAN	1104	14	122762	14	88	9.90239e-05	0.1757	Extended synaptotagmin-1 OS=Homo sapiens GN=ESYT1 PE=1 SV=1 : tr|F8VZB1|F8VZB1_HUMAN Extended synaptotagmin-1 (Fragment) OS=Homo sapiens GN=ESYT1 PE=1 SV=1
tr|A0A087WUL0|A0A087WUL0_HUMAN	576	0	59002.1	14	62	0.00013372	0.2708	Bifunctional ATP-dependent dihydroxyacetone kinase/FAD-AMP lyase (cyclizing) OS=Homo sapiens GN=DAK PE=4 SV=1
tr|A0A087WV73|A0A087WV73_HUMAN	855	0	94020.4	14	128	0.000185982	0.193	Probable 28S rRNA (cytosine(4447)-C(5))-methyltransferase OS=Homo sapiens GN=NOP2 PE=4 SV=1
tr|A0A087WVV2|A0A087WVV2_HUMAN	934	4	102695	14	32	4.25627e-05	0.1734	Ribosome-binding protein 1 OS=Homo sapiens GN=RRBP1 PE=4 SV=1 : tr|F8W7S5|F8W7S5_HUMAN Ribosome-binding protein 1 OS=Homo sapiens GN=RRBP1 PE=1 SV=1
tr|A0A087WX23|A0A087WX23_HUMAN	783	0	88136.1	14	105	0.000166592	0.175	Retrotransposon-derived protein PEG10 OS=Homo sapiens GN=PEG10 PE=4 SV=1 : tr|A0A087WUL4|A0A087WUL4_HUMAN Retrotransposon-derived protein PEG10 OS=Homo sapiens GN=PEG10 PE=4 SV=1 : tr|A0A087WXK2|A0A087WXK2_HUMAN Retrotransposon-derived protein PEG10 OS=Homo sapiens GN=PEG10 PE=4 SV=1
tr|B4DY08|B4DY08_HUMAN	288	0	31934	14	321	0.00138465	0.3021	Heterogeneous nuclear ribonucleoproteins C1/C2 OS=Homo sapiens GN=HNRNPC PE=1 SV=1 : tr|G3V4W0|G3V4W0_HUMAN Heterogeneous nuclear ribonucleoproteins C1/C2 (Fragment) OS=Homo sapiens GN=HNRNPC PE=1 SV=1 : tr|G3V251|G3V251_HUMAN Heterogeneous nuclear ribonucleoproteins C1/C2 (Fragment) OS=Homo sapiens GN=HNRNPC PE=1 SV=1 : tr|G3V3K6|G3V3K6_HUMAN Heterogeneous nuclear ribonucleoproteins C1/C2 (Fragm…
tr|B4E3P0|B4E3P0_HUMAN	830	2	91022.8	14	94	0.000140694	0.2229	ATP-citrate synthase OS=Homo sapiens GN=ACLY PE=1 SV=1
tr|B7WNR0|B7WNR0_HUMAN	494	0	56157.3	14	80	0.000201182	0.2105	Serum albumin OS=Homo sapiens GN=ALB PE=1 SV=1
tr|C9J406|C9J406_HUMAN	659	0	73191	14	139	0.000262033	0.2215	MICOS complex subunit MIC60 OS=Homo sapiens GN=IMMT PE=1 SV=1
tr|D6RHD5|D6RHD5_HUMAN	459	0	52007.1	14	80	0.000216523	0.2266	Serum albumin OS=Homo sapiens GN=ALB PE=1 SV=1
tr|E7ENZ3|E7ENZ3_HUMAN	486	3	53796	14	114	0.000291404	0.2634	T-complex protein 1 subunit epsilon OS=Homo sapiens GN=CCT5 PE=1 SV=1
tr|E9PCY7|E9PCY7_HUMAN	429	0	47039.4	14	281	0.000813721	0.2448	Heterogeneous nuclear ribonucleoprotein H OS=Homo sapiens GN=HNRNPH1 PE=1 SV=1 : tr|H0YBG7|H0YBG7_HUMAN Heterogeneous nuclear ribonucleoprotein H (Fragment) OS=Homo sapiens GN=HNRNPH1 PE=1 SV=1 : tr|D6RBM0|D6RBM0_HUMAN Heterogeneous nuclear ribonucleoprotein H (Fragment) OS=Homo sapiens GN=HNRNPH1 PE=1 SV=1 : tr|E5RGH4|E5RGH4_HUMAN Heterogeneous nuclear ribonucleoprotein H (Fragment) OS=Homo sapi…
tr|E9PEB5|E9PEB5_HUMAN	655	0	68843.1	14	77	0.000146041	0.2611	Far upstream element-binding protein 1 OS=Homo sapiens GN=FUBP1 PE=1 SV=1
tr|E9PIR7|E9PIR7_HUMAN	482	4	53115.1	14	141	0.000363411	0.2178	Glycosyl-phosphatidylinositol-anchored molecule-like protein OS=Homo sapiens GN=GML PE=3 SV=1 : tr|E9PKD3|E9PKD3_HUMAN Glycosyl-phosphatidylinositol-anchored molecule-like protein (Fragment) OS=Homo sapiens GN=GML PE=4 SV=1
tr|E9PLK3|E9PLK3_HUMAN	915	1	102904	14	131	0.000177859	0.1683	Puromycin-sensitive aminopeptidase OS=Homo sapiens GN=NPEPPS PE=1 SV=1 : tr|E9PJ74|E9PJ74_HUMAN Puromycin-sensitive aminopeptidase (Fragment) OS=Homo sapiens GN=NPEPPS PE=4 SV=1
tr|F8VVM2|F8VVM2_HUMAN	324	11	36119.5	14	183	0.000701669	0.2901	Phosphate carrier protein, mitochondrial OS=Homo sapiens GN=SLC25A3 PE=1 SV=1
tr|G3V2Q1|G3V2Q1_HUMAN	305	0	33532.5	14	321	0.00130747	0.2852	Heterogeneous nuclear ribonucleoproteins C1/C2 OS=Homo sapiens GN=HNRNPC PE=1 SV=1
tr|G3V4C1|G3V4C1_HUMAN	292	0	32200.8	14	321	0.00136568	0.2979	Heterogeneous nuclear ribonucleoproteins C1/C2 OS=Homo sapiens GN=HNRNPC PE=1 SV=1
tr|G3V576|G3V576_HUMAN	231	0	25223.1	14	321	0.00172631	0.3766	Heterogeneous nuclear ribonucleoproteins C1/C2 OS=Homo sapiens GN=HNRNPC PE=1 SV=1 : tr|G3V575|G3V575_HUMAN Heterogeneous nuclear ribonucleoproteins C1/C2 (Fragment) OS=Homo sapiens GN=HNRNPC PE=1 SV=1 : tr|G3V555|G3V555_HUMAN Heterogeneous nuclear ribonucleoproteins C1/C2 (Fragment) OS=Homo sapiens GN=HNRNPC PE=1 SV=1
tr|H0Y4R1|H0Y4R1_HUMAN	470	2	51020.3	14	87	0.000229958	0.2702	Inosine-5'-monophosphate dehydrogenase 2 (Fragment) OS=Homo sapiens GN=IMPDH2 PE=1 SV=1
tr|H0YA55|H0YA55_HUMAN	454	0	51520.9	14	80	0.000218907	0.2291	Serum albumin (Fragment) OS=Homo sapiens GN=ALB PE=1 SV=1
tr|H0YAM7|H0YAM7_HUMAN	247	0	27382.8	14	94	0.000472778	0.502	Guanine nucleotide-binding protein subunit beta-2-like 1 (Fragment) OS=Homo sapiens GN=GNB2L1 PE=1 SV=1
tr|M0QXS5|M0QXS5_HUMAN	530	0	58420.4	14	73	0.000171109	0.3302	Heterogeneous nuclear ribonucleoprotein L (Fragment) OS=Homo sapiens GN=HNRNPL PE=1 SV=1
sp|B5ME19|EIFCL_HUMAN	914	0	105389	13	109	0.000148152	0.1411	Eukaryotic translation initiation factor 3 subunit C-like protein OS=Homo sapiens GN=EIF3CL PE=3 SV=1
sp|O43143|DHX15_HUMAN	795	13	90857.2	13	88	0.000137512	0.1623	Putative pre-mRNA-splicing factor ATP-dependent RNA helicase DHX15 OS=Homo sapiens GN=DHX15 PE=1 SV=2
sp|O60716|CTND1_HUMAN	968	0	108085	13	116	0.000148871	0.1767	Catenin delta-1 OS=Homo sapiens GN=CTNND1 PE=1 SV=1
sp|O75083|WDR1_HUMAN	606	13	66133.9	13	145	0.00029725	0.2624	WD repeat-containing protein 1 OS=Homo sapiens GN=WDR1 PE=1 SV=4
sp|O94925|GLSK_HUMAN	669	12	73395.9	13	135	0.000250688	0.2227	Glutaminase kidney isoform, mitochondrial OS=Homo sapiens GN=GLS PE=1 SV=1 : tr|C9JIJ6|C9JIJ6_HUMAN Glutaminase kidney isoform, mitochondrial (Fragment) OS=Homo sapiens GN=GLS PE=1 SV=1 : tr|B7Z509|B7Z509_HUMAN Glutaminase kidney isoform, mitochondrial OS=Homo sapiens GN=GLS PE=1 SV=1
sp|O94979|SC31A_HUMAN	1220	0	132913	13	81	8.24805e-05	0.1516	Protein transport protein Sec31A OS=Homo sapiens GN=SEC31A PE=1 SV=3
sp|P02649|APOE_HUMAN	317	13	36113.7	13	227	0.000889596	0.3407	Apolipoprotein E OS=Homo sapiens GN=APOE PE=1 SV=1
sp|P10253|LYAG_HUMAN	952	13	105239	13	152	0.00019835	0.1775	Lysosomal alpha-glucosidase OS=Homo sapiens GN=GAA PE=1 SV=4 : tr|I3L3L3|I3L3L3_HUMAN Lysosomal alpha-glucosidase (Fragment) OS=Homo sapiens GN=GAA PE=4 SV=3 : tr|I3L0S5|I3L0S5_HUMAN 76 kDa lysosomal alpha-glucosidase (Fragment) OS=Homo sapiens GN=GAA PE=4 SV=1
sp|P11387|TOP1_HUMAN	765	13	90650.9	13	111	0.000180255	0.1608	DNA topoisomerase 1 OS=Homo sapiens GN=TOP1 PE=1 SV=2
sp|P11413|G6PD_HUMAN	515	13	59201	13	138	0.000332888	0.2214	Glucose-6-phosphate 1-dehydrogenase OS=Homo sapiens GN=G6PD PE=1 SV=4 : tr|E9PD92|E9PD92_HUMAN Glucose-6-phosphate 1-dehydrogenase (Fragment) OS=Homo sapiens GN=G6PD PE=1 SV=1
sp|P17174|AATC_HUMAN	413	13	46200.5	13	201	0.000604606	0.4334	Aspartate aminotransferase, cytoplasmic OS=Homo sapiens GN=GOT1 PE=1 SV=3
sp|P17301|ITA2_HUMAN	1181	9	129196	13	50	5.25952e-05	0.1439	Integrin alpha-2 OS=Homo sapiens GN=ITGA2 PE=1 SV=1
sp|P30050|RL12_HUMAN	165	13	17789.5	13	214	0.00161122	0.4788	60S ribosomal protein L12 OS=Homo sapiens GN=RPL12 PE=1 SV=1
sp|P35241|RADI_HUMAN	583	9	68503.4	13	120	0.000255705	0.2178	Radixin OS=Homo sapiens GN=RDX PE=1 SV=1 : tr|E9PKN5|E9PKN5_HUMAN Radixin OS=Homo sapiens GN=RDX PE=1 SV=1 : tr|E9PNV3|E9PNV3_HUMAN Radixin (Fragment) OS=Homo sapiens GN=RDX PE=1 SV=1 : tr|E9PQ82|E9PQ82_HUMAN Radixin (Fragment) OS=Homo sapiens GN=RDX PE=1 SV=1
sp|P40227|TCPZ_HUMAN	531	13	57969.6	13	164	0.000383686	0.2392	T-complex protein 1 subunit zeta OS=Homo sapiens GN=CCT6A PE=1 SV=3
sp|P41250|SYG_HUMAN	739	13	83094.6	13	45	7.56475e-05	0.2192	Glycine--tRNA ligase OS=Homo sapiens GN=GARS PE=1 SV=3
sp|P41252|SYIC_HUMAN	1262	13	144388	13	39	3.83912e-05	0.1236	Isoleucine--tRNA ligase, cytoplasmic OS=Homo sapiens GN=IARS PE=1 SV=2 : tr|Q5TCD1|Q5TCD1_HUMAN Isoleucine--tRNA ligase, cytoplasmic (Fragment) OS=Homo sapiens GN=IARS PE=1 SV=1 : tr|J3KR24|J3KR24_HUMAN Isoleucine--tRNA ligase, cytoplasmic OS=Homo sapiens GN=IARS PE=1 SV=1 : tr|Q5TCC4|Q5TCC4_HUMAN Isoleucine--tRNA ligase, cytoplasmic (Fragment) OS=Homo sapiens GN=IARS PE=1 SV=1
sp|P42330|AK1C3_HUMAN	323	0	36811.8	13	59	0.000226922	0.2941	Aldo-keto reductase family 1 member C3 OS=Homo sapiens GN=AKR1C3 PE=1 SV=4
sp|P42765|THIM_HUMAN	397	13	41879.6	13	69	0.000215916	0.2796	3-ketoacyl-CoA thiolase, mitochondrial OS=Homo sapiens GN=ACAA2 PE=1 SV=2 : tr|K7EME0|K7EME0_HUMAN 3-ketoacyl-CoA thiolase, mitochondrial OS=Homo sapiens GN=ACAA2 PE=1 SV=1 : tr|K7EJ68|K7EJ68_HUMAN 3-ketoacyl-CoA thiolase, mitochondrial (Fragment) OS=Homo sapiens GN=ACAA2 PE=1 SV=1 : tr|K7EJB1|K7EJB1_HUMAN 3-ketoacyl-CoA thiolase, mitochondrial (Fragment) OS=Homo sapiens GN=ACAA2 PE=1 SV=1 : tr|K…
sp|P46777|RL5_HUMAN	297	13	34322.7	13	202	0.000844931	0.3333	60S ribosomal protein L5 OS=Homo sapiens GN=RPL5 PE=1 SV=3 : tr|R4GNJ2|R4GNJ2_HUMAN 60S ribosomal protein L5 OS=Homo sapiens GN=RPL5 PE=1 SV=1 : tr|Q5T7N0|Q5T7N0_HUMAN 60S ribosomal protein L5 (Fragment) OS=Homo sapiens GN=RPL5 PE=1 SV=2
sp|P49773|HINT1_HUMAN	126	10	13775.1	13	127	0.00125216	0.6667	Histidine triad nucleotide-binding protein 1 OS=Homo sapiens GN=HINT1 PE=1 SV=2
sp|P60842|IF4A1_HUMAN	406	6	46106.5	13	222	0.000679287	0.2537	Eukaryotic initiation factor 4A-I OS=Homo sapiens GN=EIF4A1 PE=1 SV=1
sp|P61247|RS3A_HUMAN	264	0	29907.7	13	153	0.000719969	0.3598	40S ribosomal protein S3a OS=Homo sapiens GN=RPS3A PE=1 SV=2 : tr|D6RAT0|D6RAT0_HUMAN 40S ribosomal protein S3a OS=Homo sapiens GN=RPS3A PE=1 SV=1
sp|P62158|CALM_HUMAN	149	1	16808.8	13	147	0.00122562	0.3691	Calmodulin OS=Homo sapiens GN=CALM1 PE=1 SV=2 : tr|Q96HY3|Q96HY3_HUMAN CALM1 protein OS=Homo sapiens GN=CALM3 PE=1 SV=1 : tr|G3V361|G3V361_HUMAN Calmodulin (Fragment) OS=Homo sapiens GN=CALM1 PE=1 SV=1
sp|P62241|RS8_HUMAN	208	9	24172.2	13	188	0.00112285	0.5	40S ribosomal protein S8 OS=Homo sapiens GN=RPS8 PE=1 SV=2
sp|P62258|1433E_HUMAN	255	8	29137.4	13	281	0.00136897	0.3255	14-3-3 protein epsilon OS=Homo sapiens GN=YWHAE PE=1 SV=1
sp|P62829|RL23_HUMAN	140	7	14838.1	13	263	0.00233375	0.5571	60S ribosomal protein L23 OS=Homo sapiens GN=RPL23 PE=1 SV=1 : tr|J3KTJ3|J3KTJ3_HUMAN 60S ribosomal protein L23 OS=Homo sapiens GN=RPL23 PE=1 SV=1 : tr|J3QQT9|J3QQT9_HUMAN 60S ribosomal protein L23 (Fragment) OS=Homo sapiens GN=RPL23 PE=1 SV=1
sp|P67936|TPM4_HUMAN	248	10	28486.5	13	116	0.000581076	0.2823	Tropomyosin alpha-4 chain OS=Homo sapiens GN=TPM4 PE=1 SV=3 : tr|K7EMU5|K7EMU5_HUMAN Tropomyosin alpha-4 chain (Fragment) OS=Homo sapiens GN=TPM4 PE=1 SV=1 : tr|K7EPV9|K7EPV9_HUMAN Tropomyosin alpha-4 chain (Fragment) OS=Homo sapiens GN=TPM4 PE=1 SV=1 : tr|K7ELJ3|K7ELJ3_HUMAN Tropomyosin alpha-4 chain (Fragment) OS=Homo sapiens GN=TPM4 PE=4 SV=1
sp|Q07021|C1QBP_HUMAN	282	13	31324.6	13	205	0.00090309	0.383	Complement component 1 Q subcomponent-binding protein, mitochondrial OS=Homo sapiens GN=C1QBP PE=1 SV=1 : tr|I3L3B0|I3L3B0_HUMAN Complement component 1 Q subcomponent-binding protein, mitochondrial OS=Homo sapiens GN=C1QBP PE=1 SV=1 : tr|I3L3Q7|I3L3Q7_HUMAN Complement component 1 Q subcomponent-binding protein, mitochondrial (Fragment) OS=Homo sapiens GN=C1QBP PE=1 SV=1
sp|Q13724|MOGS_HUMAN	837	13	91842.6	13	145	0.000215213	0.1613	Mannosyl-oligosaccharide glucosidase OS=Homo sapiens GN=MOGS PE=1 SV=5 : tr|C9J8D4|C9J8D4_HUMAN Mannosyl-oligosaccharide glucosidase (Fragment) OS=Homo sapiens GN=MOGS PE=1 SV=3 : tr|C9JDQ1|C9JDQ1_HUMAN Mannosyl-oligosaccharide glucosidase (Fragment) OS=Homo sapiens GN=MOGS PE=1 SV=1
sp|Q15029|U5S1_HUMAN	972	12	109348	13	46	5.87919e-05	0.1595	116 kDa U5 small nuclear ribonucleoprotein component OS=Homo sapiens GN=EFTUD2 PE=1 SV=1 : tr|K7EIT3|K7EIT3_HUMAN 116 kDa U5 small nuclear ribonucleoprotein component (Fragment) OS=Homo sapiens GN=EFTUD2 PE=1 SV=1 : tr|K7EIV5|K7EIV5_HUMAN 116 kDa U5 small nuclear ribonucleoprotein component (Fragment) OS=Homo sapiens GN=EFTUD2 PE=1 SV=1
sp|Q15942|ZYX_HUMAN	572	4	61220.2	13	136	0.000295372	0.3899	Zyxin OS=Homo sapiens GN=ZYX PE=1 SV=1 : tr|C9IZ41|C9IZ41_HUMAN Zyxin (Fragment) OS=Homo sapiens GN=ZYX PE=1 SV=1 : tr|B4DQX7|B4DQX7_HUMAN Zyxin OS=Homo sapiens GN=ZYX PE=1 SV=1
sp|Q16881|TRXR1_HUMAN	649	0	70844.2	13	135	0.000258414	0.1618	Thioredoxin reductase 1, cytoplasmic OS=Homo sapiens GN=TXNRD1 PE=1 SV=3
sp|Q96HE7|ERO1A_HUMAN	468	13	54340	13	62	0.000164578	0.2564	ERO1-like protein alpha OS=Homo sapiens GN=ERO1L PE=1 SV=2 : tr|G3V2H0|G3V2H0_HUMAN ERO1-like protein alpha (Fragment) OS=Homo sapiens GN=ERO1L PE=1 SV=1
sp|Q96QV6|H2A1A_HUMAN	131	0	14206.9	13	232	0.0022001	0.2977	Histone H2A type 1-A OS=Homo sapiens GN=HIST1H2AA PE=1 SV=3
sp|Q99613|EIF3C_HUMAN	913	3	105260	13	115	0.000156478	0.1413	Eukaryotic translation initiation factor 3 subunit C OS=Homo sapiens GN=EIF3C PE=1 SV=1 : tr|H3BPE3|H3BPE3_HUMAN Eukaryotic translation initiation factor 3 subunit C (Fragment) OS=Homo sapiens GN=EIF3C PE=4 SV=3 : tr|H3BTY8|H3BTY8_HUMAN Eukaryotic translation initiation factor 3 subunit C (Fragment) OS=Homo sapiens GN=EIF3C PE=4 SV=3 : tr|H3BPE4|H3BPE4_HUMAN Eukaryotic translation initiation fact…
sp|Q9Y277|VDAC3_HUMAN	283	11	30621.3	13	123	0.000539939	0.3039	Voltage-dependent anion-selective channel protein 3 OS=Homo sapiens GN=VDAC3 PE=1 SV=1 : tr|E5RHZ6|E5RHZ6_HUMAN Voltage-dependent anion-selective channel protein 3 (Fragment) OS=Homo sapiens GN=VDAC3 PE=1 SV=1 : tr|E5RJN6|E5RJN6_HUMAN Voltage-dependent anion-selective channel protein 3 (Fragment) OS=Homo sapiens GN=VDAC3 PE=1 SV=3
tr|A0A087WSW9|A0A087WSW9_HUMAN	548	0	60022.8	13	135	0.000306041	0.1916	Glycosyl-phosphatidylinositol-anchored molecule-like protein OS=Homo sapiens GN=GML PE=4 SV=1 : tr|F8W809|F8W809_HUMAN Glycosyl-phosphatidylinositol-anchored molecule-like protein OS=Homo sapiens GN=GML PE=4 SV=1 : tr|E2QRB9|E2QRB9_HUMAN Glycosyl-phosphatidylinositol-anchored molecule-like protein OS=Homo sapiens GN=GML PE=3 SV=2 : tr|E9PRI8|E9PRI8_HUMAN Glycosyl-phosphatidylinositol-anchored mol…
tr|A0A087WSY9|A0A087WSY9_HUMAN	651	0	71089.5	13	135	0.00025762	0.1613	Glycosyl-phosphatidylinositol-anchored molecule-like protein OS=Homo sapiens GN=GML PE=4 SV=1
tr|A0A087WTP3|A0A087WTP3_HUMAN	711	0	72964.3	13	132	0.000230638	0.2447	Far upstream element-binding protein 2 OS=Homo sapiens GN=KHSRP PE=4 SV=1
tr|B4DLN1|B4DLN1_HUMAN	442	4	48050.7	13	93	0.000261389	0.2828	Mitochondrial dicarboxylate carrier OS=Homo sapiens GN=SLC25A10 PE=1 SV=1
tr|C9JZR2|C9JZR2_HUMAN	938	1	104766	13	117	0.000154956	0.1823	Catenin delta-1 OS=Homo sapiens GN=CTNND1 PE=1 SV=2 : tr|E9PKY0|E9PKY0_HUMAN Catenin delta-1 (Fragment) OS=Homo sapiens GN=CTNND1 PE=1 SV=1 : tr|E9PKL1|E9PKL1_HUMAN Catenin delta-1 (Fragment) OS=Homo sapiens GN=CTNND1 PE=1 SV=3
tr|D6REX3|D6REX3_HUMAN	1251	0	136123	13	81	8.04367e-05	0.1479	Protein transport protein Sec31A OS=Homo sapiens GN=SEC31A PE=1 SV=1
tr|D6RFM5|D6RFM5_HUMAN	583	0	63508.7	13	58	0.000123591	0.3431	Succinate dehydrogenase [ubiquinone] flavoprotein subunit, mitochondrial OS=Homo sapiens GN=SDHA PE=1 SV=1
tr|D6RG13|D6RG13_HUMAN	223	0	25573.3	13	153	0.00085234	0.426	40S ribosomal protein S3a (Fragment) OS=Homo sapiens GN=RPS3A PE=1 SV=1 : tr|D6RB09|D6RB09_HUMAN 40S ribosomal protein S3a (Fragment) OS=Homo sapiens GN=RPS3A PE=1 SV=3
tr|E7EMB3|E7EMB3_HUMAN	196	0	21657.2	13	146	0.000925386	0.2806	Calmodulin OS=Homo sapiens GN=CALM2 PE=1 SV=1
tr|E7ETZ0|E7ETZ0_HUMAN	150	0	16936.9	13	146	0.00120917	0.3667	Calmodulin OS=Homo sapiens GN=CALM1 PE=1 SV=1
tr|E7EUT5|E7EUT5_HUMAN	260	1	27835.1	13	50	0.000238904	0.4308	Glyceraldehyde-3-phosphate dehydrogenase OS=Homo sapiens GN=GAPDH PE=1 SV=1
tr|E9PNQ6|E9PNQ6_HUMAN	568	0	61978.5	13	135	0.000295265	0.1849	Glycosyl-phosphatidylinositol-anchored molecule-like protein OS=Homo sapiens GN=GML PE=3 SV=1 : tr|E9PJU2|E9PJU2_HUMAN Glycosyl-phosphatidylinositol-anchored molecule-like protein (Fragment) OS=Homo sapiens GN=GML PE=4 SV=1
tr|F8W914|F8W914_HUMAN	345	7	37103.4	13	198	0.000712972	0.4406	Reticulon OS=Homo sapiens GN=RTN4 PE=1 SV=1
tr|H0Y7A7|H0Y7A7_HUMAN	187	0	20730.8	13	146	0.000969924	0.2941	Calmodulin (Fragment) OS=Homo sapiens GN=CALM2 PE=1 SV=1
tr|H0YKF0|H0YKF0_HUMAN	289	0	30183.9	13	226	0.000971487	0.5571	Electron transfer flavoprotein subunit alpha, mitochondrial (Fragment) OS=Homo sapiens GN=ETFA PE=1 SV=1
tr|H0YLU7|H0YLU7_HUMAN	303	0	31701.7	13	226	0.0009266	0.5314	Electron transfer flavoprotein subunit alpha, mitochondrial (Fragment) OS=Homo sapiens GN=ETFA PE=1 SV=1
tr|Q5STU3|Q5STU3_HUMAN	425	0	48775.8	13	36	0.00010523	0.2847	Spliceosome RNA helicase DDX39B OS=Homo sapiens GN=DDX39B PE=1 SV=2 : tr|F6WLT2|F6WLT2_HUMAN Spliceosome RNA helicase DDX39B (Fragment) OS=Homo sapiens GN=DDX39B PE=1 SV=1 : tr|F6TRA5|F6TRA5_HUMAN Spliceosome RNA helicase DDX39B (Fragment) OS=Homo sapiens GN=DDX39B PE=1 SV=1 : tr|F6S4E6|F6S4E6_HUMAN Spliceosome RNA helicase DDX39B (Fragment) OS=Homo sapiens GN=DDX39B PE=1 SV=1
tr|Q5T8M7|Q5T8M7_HUMAN	342	0	37781.8	13	26	9.44438e-05	0.2164	Actin, alpha skeletal muscle OS=Homo sapiens GN=ACTA1 PE=3 SV=1
tr|S4R3Z2|S4R3Z2_HUMAN	300	1	34299.7	13	60	0.00024846	0.3167	Aldo-keto reductase family 1 member C3 OS=Homo sapiens GN=AKR1C3 PE=1 SV=1 : tr|S4R3D5|S4R3D5_HUMAN Aldo-keto reductase family 1 member C3 (Fragment) OS=Homo sapiens GN=AKR1C3 PE=4 SV=1
sp|O43795|MYO1B_HUMAN	1136	0	131884	12	48	5.24915e-05	0.1232	Unconventional myosin-Ib OS=Homo sapiens GN=MYO1B PE=1 SV=3
sp|O60488|ACSL4_HUMAN	711	8	79118.7	12	68	0.000118813	0.1842	Long-chain-fatty-acid--CoA ligase 4 OS=Homo sapiens GN=ACSL4 PE=1 SV=2 : tr|D6RD96|D6RD96_HUMAN Long-chain-fatty-acid--CoA ligase 4 (Fragment) OS=Homo sapiens GN=ACSL4 PE=1 SV=1 : tr|D6RDA8|D6RDA8_HUMAN Long-chain-fatty-acid--CoA ligase 4 (Fragment) OS=Homo sapiens GN=ACSL4 PE=1 SV=1 : tr|D6RFW9|D6RFW9_HUMAN Long-chain-fatty-acid--CoA ligase 4 (Fragment) OS=Homo sapiens GN=ACSL4 PE=1 SV=1 : tr|D6…
sp|P00491|PNPH_HUMAN	289	11	32079.1	12	145	0.000623299	0.4152	Purine nucleoside phosphorylase OS=Homo sapiens GN=PNP PE=1 SV=2 : tr|G3V2H3|G3V2H3_HUMAN Purine nucleoside phosphorylase (Fragment) OS=Homo sapiens GN=PNP PE=1 SV=1
sp|P08758|ANXA5_HUMAN	320	12	35896.4	12	145	0.000562917	0.2844	Annexin A5 OS=Homo sapiens GN=ANXA5 PE=1 SV=2
sp|P09429|HMGB1_HUMAN	215	9	24860.2	12	175	0.00101117	0.307	High mobility group protein B1 OS=Homo sapiens GN=HMGB1 PE=1 SV=3
sp|P0C0S8|H2A1_HUMAN	130	0	14064.9	12	100	0.000955615	0.4615	Histone H2A type 1 OS=Homo sapiens GN=HIST1H2AG PE=1 SV=2 : sp|Q96KK5|H2A1H_HUMAN Histone H2A type 1-H OS=Homo sapiens GN=HIST1H2AH PE=1 SV=3
sp|P14314|GLU2B_HUMAN	528	3	59369.8	12	92	0.000216461	0.2917	Glucosidase 2 subunit beta OS=Homo sapiens GN=PRKCSH PE=1 SV=2 : tr|K7EPW7|K7EPW7_HUMAN Glucosidase 2 subunit beta (Fragment) OS=Homo sapiens GN=PRKCSH PE=1 SV=1 : tr|K7EJ70|K7EJ70_HUMAN Glucosidase 2 subunit beta (Fragment) OS=Homo sapiens GN=PRKCSH PE=1 SV=1 : tr|K7EKX1|K7EKX1_HUMAN Glucosidase 2 subunit beta (Fragment) OS=Homo sapiens GN=PRKCSH PE=1 SV=1 : tr|K7EIP3|K7EIP3_HUMAN Glucosidase 2 …
sp|P18669|PGAM1_HUMAN	254	12	28767.8	12	123	0.000601586	0.2992	Phosphoglycerate mutase 1 OS=Homo sapiens GN=PGAM1 PE=1 SV=2
sp|P20671|H2A1D_HUMAN	130	0	14080.9	12	100	0.000955615	0.4615	Histone H2A type 1-D OS=Homo sapiens GN=HIST1H2AD PE=1 SV=2
sp|P22087|FBRL_HUMAN	321	12	33745.4	12	154	0.000595994	0.3769	rRNA 2'-O-methyltransferase fibrillarin OS=Homo sapiens GN=FBL PE=1 SV=2 : tr|M0R299|M0R299_HUMAN rRNA 2'-O-methyltransferase fibrillarin (Fragment) OS=Homo sapiens GN=FBL PE=1 SV=1
sp|P28799|GRN_HUMAN	593	11	63481.8	12	103	0.000215779	0.2192	Granulins OS=Homo sapiens GN=GRN PE=1 SV=2 : tr|K7EJY4|K7EJY4_HUMAN Paragranulin (Fragment) OS=Homo sapiens GN=GRN PE=4 SV=1 : tr|K7EM89|K7EM89_HUMAN Paragranulin (Fragment) OS=Homo sapiens GN=GRN PE=4 SV=1 : tr|K7EQK6|K7EQK6_HUMAN Paragranulin (Fragment) OS=Homo sapiens GN=GRN PE=4 SV=1 : tr|K7EK92|K7EK92_HUMAN Paragranulin (Fragment) OS=Homo sapiens GN=GRN PE=4 SV=1 : tr|K7ENN1|K7ENN1_HUMAN Par…
sp|P31930|QCR1_HUMAN	480	12	52594.4	12	130	0.000336456	0.2417	Cytochrome b-c1 complex subunit 1, mitochondrial OS=Homo sapiens GN=UQCRC1 PE=1 SV=3
sp|P35527|K1C9_HUMAN	623	6	62008.8	12	36	7.17862e-05	0.2071	Keratin, type I cytoskeletal 9 OS=Homo sapiens GN=KRT9 PE=1 SV=3
sp|P41091|IF2G_HUMAN	472	11	51059.2	12	54	0.000142127	0.2881	Eukaryotic translation initiation factor 2 subunit 3 OS=Homo sapiens GN=EIF2S3 PE=1 SV=3
sp|P45954|ACDSB_HUMAN	432	12	47437.3	12	100	0.000287569	0.2315	Short/branched chain specific acyl-CoA dehydrogenase, mitochondrial OS=Homo sapiens GN=ACADSB PE=1 SV=1
sp|P48735|IDHP_HUMAN	452	11	50858.9	12	192	0.000527702	0.2655	Isocitrate dehydrogenase [NADP], mitochondrial OS=Homo sapiens GN=IDH2 PE=1 SV=2
sp|P52209|6PGD_HUMAN	483	12	53087.9	12	49	0.00012603	0.236	6-phosphogluconate dehydrogenase, decarboxylating OS=Homo sapiens GN=PGD PE=1 SV=3 : tr|K7EM49|K7EM49_HUMAN 6-phosphogluconate dehydrogenase, decarboxylating (Fragment) OS=Homo sapiens GN=PGD PE=1 SV=1 : tr|K7EMN2|K7EMN2_HUMAN 6-phosphogluconate dehydrogenase, decarboxylating (Fragment) OS=Homo sapiens GN=PGD PE=1 SV=1
sp|P54577|SYYC_HUMAN	528	12	59088.1	12	53	0.000124701	0.2481	Tyrosine--tRNA ligase, cytoplasmic OS=Homo sapiens GN=YARS PE=1 SV=4
sp|P61981|1433G_HUMAN	247	7	28266.9	12	269	0.00135295	0.2955	14-3-3 protein gamma OS=Homo sapiens GN=YWHAG PE=1 SV=2
sp|P62917|RL8_HUMAN	257	12	27989.3	12	149	0.000720244	0.284	60S ribosomal protein L8 OS=Homo sapiens GN=RPL8 PE=1 SV=2 : tr|E9PKZ0|E9PKZ0_HUMAN 60S ribosomal protein L8 (Fragment) OS=Homo sapiens GN=RPL8 PE=1 SV=1 : tr|G3V1A1|G3V1A1_HUMAN 60S ribosomal protein L8 OS=Homo sapiens GN=RPL8 PE=1 SV=1
sp|P68431|H31_HUMAN	136	5	15376.5	12	475	0.00433891	0.3603	Histone H3.1 OS=Homo sapiens GN=HIST1H3A PE=1 SV=2
sp|P84243|H33_HUMAN	136	0	15300.5	12	470	0.00429324	0.3603	Histone H3.3 OS=Homo sapiens GN=H3F3A PE=1 SV=2 : tr|K7EK07|K7EK07_HUMAN Histone H3 (Fragment) OS=Homo sapiens GN=H3F3B PE=1 SV=1
sp|Q02809|PLOD1_HUMAN	727	12	83479.4	12	122	0.000208474	0.2215	Procollagen-lysine,2-oxoglutarate 5-dioxygenase 1 OS=Homo sapiens GN=PLOD1 PE=1 SV=2
sp|Q13435|SF3B2_HUMAN	895	0	100147	12	73	0.000101327	0.1274	Splicing factor 3B subunit 2 OS=Homo sapiens GN=SF3B2 PE=1 SV=2
sp|Q14240|IF4A2_HUMAN	407	0	46354.8	12	281	0.000857706	0.199	Eukaryotic initiation factor 4A-II OS=Homo sapiens GN=EIF4A2 PE=1 SV=2
sp|Q15046|SYK_HUMAN	597	8	67986.6	12	59	0.000122773	0.1826	Lysine--tRNA ligase OS=Homo sapiens GN=KARS PE=1 SV=3 : tr|J3KRL2|J3KRL2_HUMAN Lysine--tRNA ligase (Fragment) OS=Homo sapiens GN=KARS PE=1 SV=1
sp|Q15274|NADC_HUMAN	297	12	30808.1	12	130	0.000543767	0.3569	Nicotinate-nucleotide pyrophosphorylase [carboxylating] OS=Homo sapiens GN=QPRT PE=1 SV=3 : tr|C9JCJ5|C9JCJ5_HUMAN Uncharacterized protein (Fragment) OS=Homo sapiens PE=4 SV=5
sp|Q15436|SC23A_HUMAN	765	0	86087.2	12	52	8.44439e-05	0.1516	Protein transport protein Sec23A OS=Homo sapiens GN=SEC23A PE=1 SV=2 : tr|G3V2R6|G3V2R6_HUMAN Protein transport protein Sec23A (Fragment) OS=Homo sapiens GN=SEC23A PE=1 SV=1 : tr|G3V3G5|G3V3G5_HUMAN Protein transport protein Sec23A (Fragment) OS=Homo sapiens GN=SEC23A PE=1 SV=1
sp|Q71DI3|H32_HUMAN	136	0	15360.5	12	470	0.00429324	0.3603	Histone H3.2 OS=Homo sapiens GN=HIST2H3A PE=1 SV=3
sp|Q7L7L0|H2A3_HUMAN	130	1	14094.9	12	84	0.000802717	0.4615	Histone H2A type 3 OS=Homo sapiens GN=HIST3H2A PE=1 SV=3
sp|Q99623|PHB2_HUMAN	299	0	33257.9	12	165	0.00068555	0.3645	Prohibitin-2 OS=Homo sapiens GN=PHB2 PE=1 SV=2
sp|Q99878|H2A1J_HUMAN	128	1	13909.8	12	102	0.000989957	0.4688	Histone H2A type 1-J OS=Homo sapiens GN=HIST1H2AJ PE=1 SV=3
sp|Q9BSE5|SPEB_HUMAN	352	12	37618.2	12	96	0.000338809	0.3608	Agmatinase, mitochondrial OS=Homo sapiens GN=AGMAT PE=1 SV=2
sp|Q9BTM1|H2AJ_HUMAN	129	0	13992.9	12	100	0.000963023	0.4651	Histone H2A.J OS=Homo sapiens GN=H2AFJ PE=1 SV=1 : tr|H0YFX9|H0YFX9_HUMAN Histone H2A (Fragment) OS=Homo sapiens GN=H2AFJ PE=3 SV=1
sp|Q9HCC0|MCCB_HUMAN	563	11	61276.4	12	74	0.000163286	0.2575	Methylcrotonoyl-CoA carboxylase beta chain, mitochondrial OS=Homo sapiens GN=MCCC2 PE=1 SV=1
sp|Q9HDC9|APMAP_HUMAN	416	11	46432.8	12	212	0.000633095	0.2692	Adipocyte plasma membrane-associated protein OS=Homo sapiens GN=APMAP PE=1 SV=2
sp|Q9NQC3|RTN4_HUMAN	1192	5	129833	12	172	0.000179258	0.1242	Reticulon-4 OS=Homo sapiens GN=RTN4 PE=1 SV=2 : tr|C9J685|C9J685_HUMAN Reticulon-4 (Fragment) OS=Homo sapiens GN=RTN4 PE=4 SV=1
sp|Q9ULC5|ACSL5_HUMAN	683	12	75924.2	12	138	0.000251006	0.2416	Long-chain-fatty-acid--CoA ligase 5 OS=Homo sapiens GN=ACSL5 PE=1 SV=1
sp|Q9Y265|RUVB1_HUMAN	456	11	50178.3	12	86	0.000234293	0.3268	RuvB-like 1 OS=Homo sapiens GN=RUVBL1 PE=1 SV=1 : tr|J3QLR1|J3QLR1_HUMAN RuvB-like 1 (Fragment) OS=Homo sapiens GN=RUVBL1 PE=1 SV=1
sp|Q9Y2X3|NOP58_HUMAN	529	12	59522.5	12	82	0.000192568	0.2325	Nucleolar protein 58 OS=Homo sapiens GN=NOP58 PE=1 SV=1
sp|Q9Y6N5|SQRD_HUMAN	450	12	49910.8	12	163	0.000449988	0.2489	Sulfide:quinone oxidoreductase, mitochondrial OS=Homo sapiens GN=SQRDL PE=1 SV=1
tr|A0A087WZZ5|A0A087WZZ5_HUMAN	871	0	97506.7	12	73	0.000104119	0.1309	Splicing factor 3B subunit 2 OS=Homo sapiens GN=SF3B2 PE=4 SV=1
tr|B4DLR8|B4DLR8_HUMAN	202	4	22760.9	12	204	0.0012546	0.3861	NAD(P)H dehydrogenase [quinone] 1 OS=Homo sapiens GN=NQO1 PE=1 SV=1
tr|B4DT28|B4DT28_HUMAN	494	0	55665.7	12	54	0.000135798	0.2287	Heterogeneous nuclear ribonucleoprotein R OS=Homo sapiens GN=HNRNPR PE=1 SV=1
tr|C9JFV4|C9JFV4_HUMAN	1180	11	124847	12	51	5.36926e-05	0.1475	Proline-, glutamic acid- and leucine-rich protein 1 OS=Homo sapiens GN=PELP1 PE=1 SV=2 : sp|Q8IZL8|PELP1_HUMAN Proline-, glutamic acid- and leucine-rich protein 1 OS=Homo sapiens GN=PELP1 PE=1 SV=2
tr|D6RAC2|D6RAC2_HUMAN	269	0	29713.7	12	66	0.000304802	0.4126	Guanine nucleotide-binding protein subunit beta-2-like 1 OS=Homo sapiens GN=GNB2L1 PE=1 SV=1
tr|D6REE5|D6REE5_HUMAN	321	0	34910.2	12	66	0.000255426	0.3458	Guanine nucleotide-binding protein subunit beta-2-like 1 (Fragment) OS=Homo sapiens GN=GNB2L1 PE=1 SV=1
tr|E2QRB3|E2QRB3_HUMAN	288	0	30175.8	12	44	0.000189796	0.3507	Pyrroline-5-carboxylate reductase 1, isoform CRA_c OS=Homo sapiens GN=PYCR1 PE=1 SV=2
tr|E7EQG2|E7EQG2_HUMAN	362	1	41246.1	12	283	0.00097119	0.2238	Eukaryotic initiation factor 4A-II OS=Homo sapiens GN=EIF4A2 PE=1 SV=1 : tr|E7EMV8|E7EMV8_HUMAN Eukaryotic initiation factor 4A-II (Fragment) OS=Homo sapiens GN=EIF4A2 PE=1 SV=1 : tr|J3KSN7|J3KSN7_HUMAN Eukaryotic initiation factor 4A-II (Fragment) OS=Homo sapiens GN=EIF4A2 PE=1 SV=1
tr|E7EWE5|E7EWE5_HUMAN	712	0	77520	12	38	6.63025e-05	0.2598	Peroxisomal multifunctional enzyme type 2 OS=Homo sapiens GN=HSD17B4 PE=1 SV=1 : tr|E7ET17|E7ET17_HUMAN Peroxisomal multifunctional enzyme type 2 OS=Homo sapiens GN=HSD17B4 PE=1 SV=1
tr|E9PDF6|E9PDF6_HUMAN	1107	0	128382	12	48	5.38666e-05	0.1265	Unconventional myosin-Ib OS=Homo sapiens GN=MYO1B PE=1 SV=1 : tr|E7EQD9|E7EQD9_HUMAN Unconventional myosin-Ib (Fragment) OS=Homo sapiens GN=MYO1B PE=1 SV=1 : tr|C9JYW1|C9JYW1_HUMAN Unconventional myosin-Ib (Fragment) OS=Homo sapiens GN=MYO1B PE=4 SV=1 : tr|C9JUP5|C9JUP5_HUMAN Unconventional myosin-Ib (Fragment) OS=Homo sapiens GN=MYO1B PE=4 SV=1 : tr|C9K0I9|C9K0I9_HUMAN Unconventional myosin-Ib (…
tr|F5GY37|F5GY37_HUMAN	267	0	29687	12	165	0.000767713	0.4082	Prohibitin-2 OS=Homo sapiens GN=PHB2 PE=1 SV=1
tr|F5GZQ3|F5GZQ3_HUMAN	459	1	49547.6	12	218	0.000590025	0.2832	3-ketoacyl-CoA thiolase OS=Homo sapiens GN=HADHB PE=1 SV=1
tr|F5H365|F5H365_HUMAN	736	2	82897.6	12	54	9.1147e-05	0.1576	Protein transport protein Sec23A OS=Homo sapiens GN=SEC23A PE=1 SV=1
tr|H0Y449|H0Y449_HUMAN	374	0	41975	12	111	0.000368704	0.2059	Nuclease-sensitive element-binding protein 1 (Fragment) OS=Homo sapiens GN=YBX1 PE=1 SV=1
tr|H0YN14|H0YN14_HUMAN	911	0	101407	12	29	3.95463e-05	0.1405	Importin-4 OS=Homo sapiens GN=IPO4 PE=1 SV=1
tr|H3BSJ9|H3BSJ9_HUMAN	336	1	36348.8	12	72	0.000266207	0.4673	Cytochrome b-c1 complex subunit 2, mitochondrial OS=Homo sapiens GN=UQCRC2 PE=1 SV=1
tr|J3KN36|J3KN36_HUMAN	1267	1	139275	12	149	0.000146095	0.1208	Nodal modulator 3 OS=Homo sapiens GN=NOMO3 PE=4 SV=1 : sp|P69849|NOMO3_HUMAN Nodal modulator 3 OS=Homo sapiens GN=NOMO3 PE=2 SV=2 : tr|A0A087WTD5|A0A087WTD5_HUMAN Nodal modulator 2 OS=Homo sapiens GN=NOMO2 PE=4 SV=1
tr|J3KPX7|J3KPX7_HUMAN	298	0	33200.9	12	165	0.00068785	0.3658	Prohibitin-2 OS=Homo sapiens GN=PHB2 PE=1 SV=2
tr|K7ELL7|K7ELL7_HUMAN	535	0	60136.2	12	88	0.000204341	0.2879	Glucosidase 2 subunit beta OS=Homo sapiens GN=PRKCSH PE=1 SV=1
tr|M0QZM1|M0QZM1_HUMAN	383	2	40001.4	12	23	7.46028e-05	0.2193	Heterogeneous nuclear ribonucleoprotein M (Fragment) OS=Homo sapiens GN=HNRNPM PE=1 SV=1
tr|Q5JR95|Q5JR95_HUMAN	188	3	21848	12	118	0.000779741	0.4734	40S ribosomal protein S8 OS=Homo sapiens GN=RPS8 PE=1 SV=1
tr|Q5VU59|Q5VU59_HUMAN	232	8	27139.8	12	98	0.000524764	0.3534	Uncharacterized protein OS=Homo sapiens GN=TPM3 PE=1 SV=1
sp|O00571|DDX3X_HUMAN	662	10	73180	11	100	0.000187659	0.1692	ATP-dependent RNA helicase DDX3X OS=Homo sapiens GN=DDX3X PE=1 SV=3
sp|O15230|LAMA5_HUMAN	3695	11	399460	11	55	1.84916e-05	0.0411	Laminin subunit alpha-5 OS=Homo sapiens GN=LAMA5 PE=1 SV=8
sp|O95831|AIFM1_HUMAN	613	11	66840.9	11	91	0.00018442	0.1566	Apoptosis-inducing factor 1, mitochondrial OS=Homo sapiens GN=AIFM1 PE=1 SV=1 : tr|E9PMA0|E9PMA0_HUMAN Apoptosis-inducing factor 1, mitochondrial OS=Homo sapiens GN=AIFM1 PE=1 SV=1
sp|P04908|H2A1B_HUMAN	130	0	14108.9	11	81	0.000774048	0.4615	Histone H2A type 1-B/E OS=Homo sapiens GN=HIST1H2AB PE=1 SV=2
sp|P05362|ICAM1_HUMAN	532	8	57770.9	11	45	0.000105082	0.2387	Intercellular adhesion molecule 1 OS=Homo sapiens GN=ICAM1 PE=1 SV=2
sp|P05556|ITB1_HUMAN	798	11	88339	11	138	0.000214834	0.1642	Integrin beta-1 OS=Homo sapiens GN=ITGB1 PE=1 SV=2 : tr|E7EQW5|E7EQW5_HUMAN Integrin beta (Fragment) OS=Homo sapiens GN=ITGB1 PE=1 SV=1 : tr|C9JPK5|C9JPK5_HUMAN Integrin beta (Fragment) OS=Homo sapiens GN=ITGB1 PE=1 SV=1 : tr|E9PLR6|E9PLR6_HUMAN Integrin beta (Fragment) OS=Homo sapiens GN=ITGB1 PE=1 SV=1 : tr|Q5T3E6|Q5T3E6_HUMAN Integrin beta (Fragment) OS=Homo sapiens GN=ITGB1 PE=1 SV=1 : tr|E7E…
sp|P08133|ANXA6_HUMAN	673	9	75807.6	11	178	0.000328573	0.1947	Annexin A6 OS=Homo sapiens GN=ANXA6 PE=1 SV=3 : tr|E5RK63|E5RK63_HUMAN Annexin (Fragment) OS=Homo sapiens GN=ANXA6 PE=1 SV=1 : tr|E5RJF5|E5RJF5_HUMAN Annexin (Fragment) OS=Homo sapiens GN=ANXA6 PE=1 SV=3
sp|P11166|GTR1_HUMAN	492	11	54030.5	11	350	0.00088375	0.1565	Solute carrier family 2, facilitated glucose transporter member 1 OS=Homo sapiens GN=SLC2A1 PE=1 SV=2
sp|P13489|RINI_HUMAN	461	9	49923.1	11	64	0.000172467	0.2625	Ribonuclease inhibitor OS=Homo sapiens GN=RNH1 PE=1 SV=2 : tr|E9PIM9|E9PIM9_HUMAN Ribonuclease inhibitor (Fragment) OS=Homo sapiens GN=RNH1 PE=1 SV=1 : tr|E9PLZ3|E9PLZ3_HUMAN Ribonuclease inhibitor (Fragment) OS=Homo sapiens GN=RNH1 PE=1 SV=1 : tr|E9PMJ3|E9PMJ3_HUMAN Ribonuclease inhibitor (Fragment) OS=Homo sapiens GN=RNH1 PE=1 SV=1
sp|P13645|K1C10_HUMAN	584	1	58773.7	11	45	9.57251e-05	0.1524	Keratin, type I cytoskeletal 10 OS=Homo sapiens GN=KRT10 PE=1 SV=6
sp|P15559|NQO1_HUMAN	274	0	30830	11	200	0.000906788	0.2847	NAD(P)H dehydrogenase [quinone] 1 OS=Homo sapiens GN=NQO1 PE=1 SV=1 : tr|H3BNV2|H3BNV2_HUMAN NAD(P)H dehydrogenase [quinone] 1 OS=Homo sapiens GN=NQO1 PE=1 SV=1
sp|P16403|H12_HUMAN	213	10	21333.7	11	359	0.00209383	0.2817	Histone H1.2 OS=Homo sapiens GN=HIST1H1C PE=1 SV=2
sp|P17066|HSP76_HUMAN	643	0	70966.2	11	283	0.000546766	0.1291	Heat shock 70 kDa protein 6 OS=Homo sapiens GN=HSPA6 PE=1 SV=2
sp|P17858|PFKAL_HUMAN	780	11	84946.1	11	54	8.60053e-05	0.1962	ATP-dependent 6-phosphofructokinase, liver type OS=Homo sapiens GN=PFKL PE=1 SV=6
sp|P18206|VINC_HUMAN	1134	11	123704	11	41	4.49156e-05	0.1146	Vinculin OS=Homo sapiens GN=VCL PE=1 SV=4 : tr|Q5JQ13|Q5JQ13_HUMAN Vinculin (Fragment) OS=Homo sapiens GN=VCL PE=1 SV=1
sp|P19823|ITIH2_HUMAN	946	0	106379	11	81	0.00010637	0.167	Inter-alpha-trypsin inhibitor heavy chain H2 OS=Homo sapiens GN=ITIH2 PE=1 SV=2
sp|P25685|DNJB1_HUMAN	340	10	38002.4	11	73	0.000266729	0.2412	DnaJ homolog subfamily B member 1 OS=Homo sapiens GN=DNAJB1 PE=1 SV=4 : tr|M0R080|M0R080_HUMAN DnaJ homolog subfamily B member 1 (Fragment) OS=Homo sapiens GN=DNAJB1 PE=1 SV=1
sp|P27695|APEX1_HUMAN	318	9	35514.2	11	45	0.000175797	0.327	DNA-(apurinic or apyrimidinic site) lyase OS=Homo sapiens GN=APEX1 PE=1 SV=2 : tr|G3V3M6|G3V3M6_HUMAN DNA-(apurinic or apyrimidinic site) lyase (Fragment) OS=Homo sapiens GN=APEX1 PE=1 SV=1 : tr|G3V3C7|G3V3C7_HUMAN DNA-(apurinic or apyrimidinic site) lyase (Fragment) OS=Homo sapiens GN=APEX1 PE=1 SV=1 : tr|G3V5D9|G3V5D9_HUMAN DNA-(apurinic or apyrimidinic site) lyase (Fragment) OS=Homo sapiens GN…
sp|P28331|NDUS1_HUMAN	727	11	79398.5	11	96	0.000164045	0.1527	NADH-ubiquinone oxidoreductase 75 kDa subunit, mitochondrial OS=Homo sapiens GN=NDUFS1 PE=1 SV=3 : tr|C9JPQ5|C9JPQ5_HUMAN NADH-ubiquinone oxidoreductase 75 kDa subunit, mitochondrial (Fragment) OS=Homo sapiens GN=NDUFS1 PE=1 SV=1 : tr|B4DJ81|B4DJ81_HUMAN NADH-ubiquinone oxidoreductase 75 kDa subunit, mitochondrial OS=Homo sapiens GN=NDUFS1 PE=1 SV=1
sp|P35606|COPB2_HUMAN	906	11	102404	11	51	6.99308e-05	0.1523	Coatomer subunit beta' OS=Homo sapiens GN=COPB2 PE=1 SV=2 : tr|D6RBT6|D6RBT6_HUMAN Coatomer subunit beta' (Fragment) OS=Homo sapiens GN=COPB2 PE=1 SV=1 : tr|D6RBG7|D6RBG7_HUMAN Coatomer subunit beta' (Fragment) OS=Homo sapiens GN=COPB2 PE=1 SV=1 : tr|D6RCL6|D6RCL6_HUMAN Coatomer subunit beta' (Fragment) OS=Homo sapiens GN=COPB2 PE=1 SV=1 : tr|D6RBZ7|D6RBZ7_HUMAN Coatomer subunit beta' (Fragment) …
sp|P36873|PP1G_HUMAN	323	0	36941.7	11	62	0.00023846	0.3437	Serine/threonine-protein phosphatase PP1-gamma catalytic subunit OS=Homo sapiens GN=PPP1CC PE=1 SV=1
sp|P46781|RS9_HUMAN	194	10	22559.5	11	330	0.00211319	0.4072	40S ribosomal protein S9 OS=Homo sapiens GN=RPS9 PE=1 SV=3
sp|P46940|IQGA1_HUMAN	1657	10	189116	11	30	2.24918e-05	0.0803	Ras GTPase-activating-like protein IQGAP1 OS=Homo sapiens GN=IQGAP1 PE=1 SV=1 : tr|H0YKA5|H0YKA5_HUMAN Ras GTPase-activating-like protein IQGAP1 (Fragment) OS=Homo sapiens GN=IQGAP1 PE=1 SV=1
sp|P48444|COPD_HUMAN	511	3	57156.1	11	120	0.000291734	0.2094	Coatomer subunit delta OS=Homo sapiens GN=ARCN1 PE=1 SV=1
sp|P49257|LMAN1_HUMAN	510	11	57495	11	97	0.00023628	0.2667	Protein ERGIC-53 OS=Homo sapiens GN=LMAN1 PE=1 SV=2
sp|P51149|RAB7A_HUMAN	207	6	23456.8	11	93	0.000558135	0.4831	Ras-related protein Rab-7a OS=Homo sapiens GN=RAB7A PE=1 SV=1 : tr|C9J592|C9J592_HUMAN Ras-related protein Rab-7a (Fragment) OS=Homo sapiens GN=RAB7A PE=1 SV=1
sp|P53597|SUCA_HUMAN	346	11	36208.8	11	80	0.000287237	0.2919	Succinyl-CoA ligase [ADP/GDP-forming] subunit alpha, mitochondrial OS=Homo sapiens GN=SUCLG1 PE=1 SV=4
sp|P55145|MANF_HUMAN	182	11	20668.8	11	121	0.000825924	0.4505	Mesencephalic astrocyte-derived neurotrophic factor OS=Homo sapiens GN=MANF PE=1 SV=3
sp|P56537|IF6_HUMAN	245	11	26564.2	11	174	0.000882286	0.4898	Eukaryotic translation initiation factor 6 OS=Homo sapiens GN=EIF6 PE=1 SV=1 : tr|B7ZBH1|B7ZBH1_HUMAN Eukaryotic translation initiation factor 6 (Fragment) OS=Homo sapiens GN=EIF6 PE=1 SV=1
sp|P62701|RS4X_HUMAN	263	11	29561	11	173	0.000817178	0.2776	40S ribosomal protein S4, X isoform OS=Homo sapiens GN=RPS4X PE=1 SV=2
sp|P62906|RL10A_HUMAN	217	11	24797.5	11	124	0.000709885	0.341	60S ribosomal protein L10a OS=Homo sapiens GN=RPL10A PE=1 SV=2
sp|P63010|AP2B1_HUMAN	937	6	104468	11	43	5.70105e-05	0.1078	AP-2 complex subunit beta OS=Homo sapiens GN=AP2B1 PE=1 SV=1
sp|Q05639|EF1A2_HUMAN	463	2	50420.3	11	272	0.000729817	0.1706	Elongation factor 1-alpha 2 OS=Homo sapiens GN=EEF1A2 PE=1 SV=1
sp|Q15067|ACOX1_HUMAN	660	11	74358.2	11	157	0.000295517	0.2288	Peroxisomal acyl-coenzyme A oxidase 1 OS=Homo sapiens GN=ACOX1 PE=1 SV=3
sp|Q15233|NONO_HUMAN	471	8	54179.3	11	126	0.000332335	0.2123	Non-POU domain-containing octamer-binding protein OS=Homo sapiens GN=NONO PE=1 SV=4 : tr|C9IZL7|C9IZL7_HUMAN Non-POU domain-containing octamer-binding protein (Fragment) OS=Homo sapiens GN=NONO PE=1 SV=1
sp|Q5JPE7|NOMO2_HUMAN	1267	0	139333	11	148	0.000145115	0.1097	Nodal modulator 2 OS=Homo sapiens GN=NOMO2 PE=1 SV=1
sp|Q8NC51|PAIRB_HUMAN	408	11	44920.4	11	158	0.000481087	0.2426	Plasminogen activator inhibitor 1 RNA-binding protein OS=Homo sapiens GN=SERBP1 PE=1 SV=2
sp|Q93077|H2A1C_HUMAN	130	0	14078.9	11	81	0.000774048	0.4615	Histone H2A type 1-C OS=Homo sapiens GN=HIST1H2AC PE=1 SV=3
sp|Q96AG4|LRC59_HUMAN	307	11	34890.9	11	179	0.000724337	0.3322	Leucine-rich repeat-containing protein 59 OS=Homo sapiens GN=LRRC59 PE=1 SV=1
sp|Q96AY3|FKB10_HUMAN	582	11	64186.2	11	105	0.000224126	0.1821	Peptidyl-prolyl cis-trans isomerase FKBP10 OS=Homo sapiens GN=FKBP10 PE=1 SV=1 : tr|K7ELI6|K7ELI6_HUMAN Peptidyl-prolyl cis-trans isomerase (Fragment) OS=Homo sapiens GN=FKBP10 PE=1 SV=1 : tr|C9JPC3|C9JPC3_HUMAN Peptidyl-prolyl cis-trans isomerase (Fragment) OS=Homo sapiens GN=FKBP10 PE=1 SV=1 : tr|K7ESG6|K7ESG6_HUMAN Peptidyl-prolyl cis-trans isomerase (Fragment) OS=Homo sapiens GN=FKBP10 PE=1 S…
sp|Q96KP4|CNDP2_HUMAN	475	11	52826.9	11	36	9.41532e-05	0.2968	Cytosolic non-specific dipeptidase OS=Homo sapiens GN=CNDP2 PE=1 SV=2 : tr|J3QKT2|J3QKT2_HUMAN Cytosolic non-specific dipeptidase (Fragment) OS=Homo sapiens GN=CNDP2 PE=1 SV=1
sp|Q96QK1|VPS35_HUMAN	796	11	91630.9	11	51	7.95946e-05	0.1332	Vacuolar protein sorting-associated protein 35 OS=Homo sapiens GN=VPS35 PE=1 SV=2
sp|Q9HB71|CYBP_HUMAN	228	11	26175.6	11	40	0.000217947	0.4035	Calcyclin-binding protein OS=Homo sapiens GN=CACYBP PE=1 SV=2 : tr|B2ZWH1|B2ZWH1_HUMAN Calcyclin-binding protein (Fragment) OS=Homo sapiens GN=CACYBP PE=1 SV=1
sp|Q9UBX3|DIC_HUMAN	287	7	31244.3	11	118	0.000510771	0.3902	Mitochondrial dicarboxylate carrier OS=Homo sapiens GN=SLC25A10 PE=1 SV=2
sp|Q9UHD8|SEPT9_HUMAN	586	9	65342.8	11	54	0.000114478	0.2116	Septin-9 OS=Homo sapiens GN=SEPT9 PE=1 SV=2 : tr|K7EL40|K7EL40_HUMAN Septin-9 (Fragment) OS=Homo sapiens GN=SEPT9 PE=1 SV=1 : tr|K7EK18|K7EK18_HUMAN Septin-9 (Fragment) OS=Homo sapiens GN=SEPT9 PE=1 SV=1 : tr|K7EQD7|K7EQD7_HUMAN Septin-9 (Fragment) OS=Homo sapiens GN=SEPT9 PE=1 SV=1 : tr|K7EIE4|K7EIE4_HUMAN Septin-9 (Fragment) OS=Homo sapiens GN=SEPT9 PE=1 SV=1 : tr|K7ER52|K7ER52_HUMAN Septin-9 (…
sp|Q9ULV4|COR1C_HUMAN	474	11	53197.1	11	61	0.000159874	0.27	Coronin-1C OS=Homo sapiens GN=CORO1C PE=1 SV=1 : tr|F8VVB7|F8VVB7_HUMAN Coronin (Fragment) OS=Homo sapiens GN=CORO1C PE=1 SV=1 : tr|F8VTT6|F8VTT6_HUMAN Coronin (Fragment) OS=Homo sapiens GN=CORO1C PE=1 SV=1 : tr|F8VRE9|F8VRE9_HUMAN Coronin (Fragment) OS=Homo sapiens GN=CORO1C PE=1 SV=1 : tr|F8VSA4|F8VSA4_HUMAN Coronin (Fragment) OS=Homo sapiens GN=CORO1C PE=1 SV=1 : tr|B4E3S0|B4E3S0_HUMAN Coronin…
sp|Q9UMS4|PRP19_HUMAN	504	10	55128.3	11	43	0.00010599	0.2837	Pre-mRNA-processing factor 19 OS=Homo sapiens GN=PRPF19 PE=1 SV=1
sp|Q9Y6C9|MTCH2_HUMAN	303	11	33290.9	11	145	0.0005945	0.3894	Mitochondrial carrier homolog 2 OS=Homo sapiens GN=MTCH2 PE=1 SV=1
tr|A0A087WTE1|A0A087WTE1_HUMAN	945	0	106572	11	81	0.000106483	0.1672	Inter-alpha-trypsin inhibitor heavy chain H2 OS=Homo sapiens GN=ITIH2 PE=4 SV=1
tr|A0A087WYC1|A0A087WYC1_HUMAN	699	0	78538.2	11	164	0.000291469	0.206	Heat shock 70 kDa protein 4 OS=Homo sapiens GN=HSPA4 PE=4 SV=1
tr|A0A087X117|A0A087X117_HUMAN	1267	0	139363	11	148	0.000145115	0.1097	Nodal modulator 1 OS=Homo sapiens GN=NOMO1 PE=4 SV=1 : sp|Q15155|NOMO1_HUMAN Nodal modulator 1 OS=Homo sapiens GN=NOMO1 PE=1 SV=5
tr|D6R9L0|D6R9L0_HUMAN	300	0	32535.2	11	61	0.000252601	0.3133	Guanine nucleotide-binding protein subunit beta-2-like 1 (Fragment) OS=Homo sapiens GN=GNB2L1 PE=1 SV=1
tr|D6R9Z1|D6R9Z1_HUMAN	237	0	26385.3	11	61	0.000319748	0.3966	Guanine nucleotide-binding protein subunit beta-2-like 1 (Fragment) OS=Homo sapiens GN=GNB2L1 PE=1 SV=3 : tr|D6RFX4|D6RFX4_HUMAN Guanine nucleotide-binding protein subunit beta-2-like 1 (Fragment) OS=Homo sapiens GN=GNB2L1 PE=1 SV=1
tr|E9PRY8|E9PRY8_HUMAN	697	7	76504.8	11	183	0.00032617	0.1521	Elongation factor 1-delta OS=Homo sapiens GN=EEF1D PE=1 SV=1 : sp|P29692|EF1D_HUMAN Elongation factor 1-delta OS=Homo sapiens GN=EEF1D PE=1 SV=5 : tr|E9PK01|E9PK01_HUMAN Elongation factor 1-delta (Fragment) OS=Homo sapiens GN=EEF1D PE=1 SV=1 : tr|E9PI39|E9PI39_HUMAN Elongation factor 1-delta (Fragment) OS=Homo sapiens GN=EEF1D PE=1 SV=1 : tr|E9PQ49|E9PQ49_HUMAN Elongation factor 1-delta (Fragment…
tr|F8VS02|F8VS02_HUMAN	475	1	51360.4	11	75	0.000196153	0.2253	Alpha-aminoadipic semialdehyde dehydrogenase OS=Homo sapiens GN=ALDH7A1 PE=1 SV=1
tr|F8VYE8|F8VYE8_HUMAN	304	0	34909.3	11	62	0.000253364	0.3651	Serine/threonine-protein phosphatase OS=Homo sapiens GN=PPP1CC PE=1 SV=1
tr|F8W0W8|F8W0W8_HUMAN	332	0	38207.3	11	62	0.000231996	0.3343	Serine/threonine-protein phosphatase OS=Homo sapiens GN=PPP1CC PE=1 SV=1
tr|H0Y2Y8|H0Y2Y8_HUMAN	540	1	57588.3	11	129	0.000296772	0.3352	Zyxin (Fragment) OS=Homo sapiens GN=ZYX PE=1 SV=1
tr|H0YCY6|H0YCY6_HUMAN	533	0	54608.8	11	48	0.000111877	0.2589	FAD-AMP lyase (cyclizing) (Fragment) OS=Homo sapiens GN=DAK PE=1 SV=1
tr|H7C2I1|H7C2I1_HUMAN	371	9	42415.9	11	56	0.000187517	0.3315	Protein arginine N-methyltransferase 1 OS=Homo sapiens GN=PRMT1 PE=1 SV=1 : sp|Q99873|ANM1_HUMAN Protein arginine N-methyltransferase 1 OS=Homo sapiens GN=PRMT1 PE=1 SV=2 : tr|E9PKG1|E9PKG1_HUMAN Protein arginine N-methyltransferase 1 OS=Homo sapiens GN=PRMT1 PE=1 SV=1
tr|H7C463|H7C463_HUMAN	613	1	68118.4	11	58	0.000117542	0.2202	MICOS complex subunit MIC60 (Fragment) OS=Homo sapiens GN=IMMT PE=1 SV=1
tr|H7C4C8|H7C4C8_HUMAN	323	1	35441.2	11	36	0.000138461	0.257	T-complex protein 1 subunit theta (Fragment) OS=Homo sapiens GN=CCT8 PE=1 SV=1
tr|J3KT29|J3KT29_HUMAN	122	1	13166.3	11	96	0.000977547	0.5	60S ribosomal protein L23 OS=Homo sapiens GN=RPL23 PE=1 SV=1
tr|J3QSV6|J3QSV6_HUMAN	430	1	48161.1	11	104	0.000300463	0.2465	Ribosomal L1 domain-containing protein 1 (Fragment) OS=Homo sapiens GN=RSL1D1 PE=1 SV=1
tr|K7EJE8|K7EJE8_HUMAN	829	2	93220	11	87	0.000130374	0.1206	Lon protease homolog, mitochondrial OS=Homo sapiens GN=LONP1 PE=1 SV=1
tr|Q5T985|Q5T985_HUMAN	935	2	105132	11	83	0.000110279	0.169	Inter-alpha-trypsin inhibitor heavy chain H2 OS=Homo sapiens GN=ITIH2 PE=1 SV=1
sp|A6NNZ2|TBB8L_HUMAN	444	0	49522.6	10	63	0.000176272	0.1847	Tubulin beta-8 chain-like protein LOC260334 OS=Homo sapiens PE=1 SV=1
sp|O00231|PSD11_HUMAN	422	10	47416	10	126	0.000370924	0.2701	26S proteasome non-ATPase regulatory subunit 11 OS=Homo sapiens GN=PSMD11 PE=1 SV=3 : tr|J3KSW3|J3KSW3_HUMAN 26S proteasome non-ATPase regulatory subunit 11 (Fragment) OS=Homo sapiens GN=PSMD11 PE=1 SV=1
sp|O15143|ARC1B_HUMAN	372	9	40905.4	10	83	0.00027718	0.2151	Actin-related protein 2/3 complex subunit 1B OS=Homo sapiens GN=ARPC1B PE=1 SV=3 : tr|C9JFG9|C9JFG9_HUMAN Actin-related protein 2/3 complex subunit 1B (Fragment) OS=Homo sapiens GN=ARPC1B PE=1 SV=3 : tr|C9J6C8|C9J6C8_HUMAN Actin-related protein 2/3 complex subunit 1B (Fragment) OS=Homo sapiens GN=ARPC1B PE=1 SV=3 : tr|C9JQM8|C9JQM8_HUMAN Actin-related protein 2/3 complex subunit 1B (Fragment) OS=…
sp|O60547|GMDS_HUMAN	372	10	41905.2	10	125	0.000417439	0.2231	GDP-mannose 4,6 dehydratase OS=Homo sapiens GN=GMDS PE=1 SV=1
sp|O76021|RL1D1_HUMAN	490	0	54920.9	10	103	0.000261136	0.1796	Ribosomal L1 domain-containing protein 1 OS=Homo sapiens GN=RSL1D1 PE=1 SV=3
sp|P04792|HSPB1_HUMAN	205	9	22750.5	10	119	0.00072114	0.4244	Heat shock protein beta-1 OS=Homo sapiens GN=HSPB1 PE=1 SV=2 : tr|C9J3N8|C9J3N8_HUMAN Heat shock protein beta-1 OS=Homo sapiens GN=HSPB1 PE=1 SV=1
sp|P07339|CATD_HUMAN	412	9	44505.6	10	72	0.000217101	0.3083	Cathepsin D OS=Homo sapiens GN=CTSD PE=1 SV=1 : tr|F8WD96|F8WD96_HUMAN Cathepsin D light chain OS=Homo sapiens GN=CTSD PE=3 SV=1 : tr|F8W787|F8W787_HUMAN Cathepsin D light chain (Fragment) OS=Homo sapiens GN=CTSD PE=3 SV=1
sp|P07954|FUMH_HUMAN	510	10	54584.2	10	77	0.000187563	0.1549	Fumarate hydratase, mitochondrial OS=Homo sapiens GN=FH PE=1 SV=3
sp|P09382|LEG1_HUMAN	135	10	14688.2	10	178	0.00163799	0.4889	Galectin-1 OS=Homo sapiens GN=LGALS1 PE=1 SV=2
sp|P09960|LKHA4_HUMAN	611	10	69223.2	10	35	7.11628e-05	0.216	Leukotriene A-4 hydrolase OS=Homo sapiens GN=LTA4H PE=1 SV=2
sp|P10412|H14_HUMAN	219	9	21834	10	113	0.000641004	0.2466	Histone H1.4 OS=Homo sapiens GN=HIST1H1E PE=1 SV=2
sp|P12004|PCNA_HUMAN	261	10	28732.3	10	110	0.000523574	0.3218	Proliferating cell nuclear antigen OS=Homo sapiens GN=PCNA PE=1 SV=1
sp|P16989|YBOX3_HUMAN	372	3	40048	10	18	6.01113e-05	0.3038	Y-box-binding protein 3 OS=Homo sapiens GN=YBX3 PE=1 SV=4
sp|P21281|VATB2_HUMAN	511	10	56446.9	10	89	0.000216369	0.2387	V-type proton ATPase subunit B, brain isoform OS=Homo sapiens GN=ATP6V1B2 PE=1 SV=3
sp|P23378|GCSP_HUMAN	1020	10	112639	10	62	7.55123e-05	0.151	Glycine dehydrogenase (decarboxylating), mitochondrial OS=Homo sapiens GN=GLDC PE=1 SV=2
sp|P24539|AT5F1_HUMAN	256	5	28872.3	10	135	0.000655119	0.3047	ATP synthase F(0) complex subunit B1, mitochondrial OS=Homo sapiens GN=ATP5F1 PE=1 SV=2
sp|P30153|2AAA_HUMAN	589	9	65248.9	10	77	0.000162406	0.1834	Serine/threonine-protein phosphatase 2A 65 kDa regulatory subunit A alpha isoform OS=Homo sapiens GN=PPP2R1A PE=1 SV=4 : tr|B3KQV6|B3KQV6_HUMAN Serine/threonine-protein phosphatase 2A 65 kDa regulatory subunit A alpha isoform OS=Homo sapiens GN=PPP2R1A PE=1 SV=1
sp|P32754|HPPD_HUMAN	393	10	44887.8	10	102	0.000322429	0.313	4-hydroxyphenylpyruvate dioxygenase OS=Homo sapiens GN=HPD PE=1 SV=2
sp|P36776|LONM_HUMAN	959	0	106404	10	85	0.00011011	0.0949	Lon protease homolog, mitochondrial OS=Homo sapiens GN=LONP1 PE=1 SV=2 : tr|K7EKE6|K7EKE6_HUMAN Lon protease homolog, mitochondrial OS=Homo sapiens GN=LONP1 PE=1 SV=1
sp|P38117|ETFB_HUMAN	255	10	27808.1	10	100	0.000487176	0.3882	Electron transfer flavoprotein subunit beta OS=Homo sapiens GN=ETFB PE=1 SV=3
sp|P38159|RBMX_HUMAN	391	0	42288.3	10	129	0.000409864	0.1867	RNA-binding motif protein, X chromosome OS=Homo sapiens GN=RBMX PE=1 SV=3 : tr|H3BUY5|H3BUY5_HUMAN RNA-binding motif protein, X chromosome, N-terminally processed OS=Homo sapiens GN=RBMX PE=1 SV=1
sp|P48047|ATPO_HUMAN	213	10	23244.6	10	143	0.000834032	0.4507	ATP synthase subunit O, mitochondrial OS=Homo sapiens GN=ATP5O PE=1 SV=1
sp|P51648|AL3A2_HUMAN	485	0	54794.9	10	75	0.000192108	0.1588	Fatty aldehyde dehydrogenase OS=Homo sapiens GN=ALDH3A2 PE=1 SV=1
sp|P52565|GDIR1_HUMAN	204	2	23174.7	10	75	0.000456728	0.3922	Rho GDP-dissociation inhibitor 1 OS=Homo sapiens GN=ARHGDIA PE=1 SV=3
sp|P61158|ARP3_HUMAN	418	10	47323	10	94	0.000279369	0.2895	Actin-related protein 3 OS=Homo sapiens GN=ACTR3 PE=1 SV=3 : tr|B4DXW1|B4DXW1_HUMAN Actin-related protein 3 OS=Homo sapiens GN=ACTR3 PE=1 SV=1 : tr|F8WDR7|F8WDR7_HUMAN Actin-related protein 3 (Fragment) OS=Homo sapiens GN=ACTR3 PE=4 SV=2
sp|P61221|ABCE1_HUMAN	599	10	67253	10	33	6.84405e-05	0.227	ATP-binding cassette sub-family E member 1 OS=Homo sapiens GN=ABCE1 PE=1 SV=1 : tr|D6R9I9|D6R9I9_HUMAN ATP-binding cassette sub-family E member 1 OS=Homo sapiens GN=ABCE1 PE=1 SV=1 : tr|D6RGF4|D6RGF4_HUMAN ATP-binding cassette sub-family E member 1 (Fragment) OS=Homo sapiens GN=ABCE1 PE=1 SV=1
sp|Q10713|MPPA_HUMAN	525	10	58197.6	10	59	0.000139611	0.221	Mitochondrial-processing peptidase subunit alpha OS=Homo sapiens GN=PMPCA PE=1 SV=2
sp|Q13310|PABP4_HUMAN	644	0	70720.1	10	35	6.75163e-05	0.1351	Polyadenylate-binding protein 4 OS=Homo sapiens GN=PABPC4 PE=1 SV=1
sp|Q13423|NNTM_HUMAN	1086	10	113804	10	34	3.88934e-05	0.1234	NAD(P) transhydrogenase, mitochondrial OS=Homo sapiens GN=NNT PE=1 SV=3 : tr|D6RAI5|D6RAI5_HUMAN NAD(P) transhydrogenase, mitochondrial (Fragment) OS=Homo sapiens GN=NNT PE=1 SV=1 : tr|D6RHU2|D6RHU2_HUMAN NAD(P) transhydrogenase, mitochondrial (Fragment) OS=Homo sapiens GN=NNT PE=1 SV=1 : tr|D6RCR6|D6RCR6_HUMAN NAD(P) transhydrogenase, mitochondrial (Fragment) OS=Homo sapiens GN=NNT PE=1 SV=1 : t…
sp|Q14126|DSG2_HUMAN	1118	10	122200	10	79	8.77832e-05	0.1145	Desmoglein-2 OS=Homo sapiens GN=DSG2 PE=1 SV=2
sp|Q14974|IMB1_HUMAN	876	9	97090	10	118	0.000167342	0.1027	Importin subunit beta-1 OS=Homo sapiens GN=KPNB1 PE=1 SV=2 : tr|J3QR48|J3QR48_HUMAN Importin subunit beta-1 (Fragment) OS=Homo sapiens GN=KPNB1 PE=1 SV=3
sp|Q15019|SEPT2_HUMAN	361	9	41443.2	10	91	0.000313156	0.3241	Septin-2 OS=Homo sapiens GN=SEPT2 PE=1 SV=1 : tr|C9JB25|C9JB25_HUMAN Septin-2 (Fragment) OS=Homo sapiens GN=SEPT2 PE=1 SV=1 : tr|C9IY94|C9IY94_HUMAN Septin-2 (Fragment) OS=Homo sapiens GN=SEPT2 PE=1 SV=1 : tr|C9J938|C9J938_HUMAN Septin-2 (Fragment) OS=Homo sapiens GN=SEPT2 PE=1 SV=1 : tr|C9IZU3|C9IZU3_HUMAN Septin-2 (Fragment) OS=Homo sapiens GN=SEPT2 PE=1 SV=1 : tr|C9JZI2|C9JZI2_HUMAN Septin-2 (…
sp|Q15075|EEA1_HUMAN	1411	10	162349	10	58	5.10655e-05	0.1049	Early endosome antigen 1 OS=Homo sapiens GN=EEA1 PE=1 SV=2
sp|Q15366|PCBP2_HUMAN	365	0	38537.6	10	123	0.000418638	0.3205	Poly(rC)-binding protein 2 OS=Homo sapiens GN=PCBP2 PE=1 SV=1
sp|Q15459|SF3A1_HUMAN	793	10	88812.5	10	105	0.000164491	0.1917	Splicing factor 3A subunit 1 OS=Homo sapiens GN=SF3A1 PE=1 SV=1
sp|Q16851|UGPA_HUMAN	508	0	56886.7	10	57	0.000139392	0.2382	UTP--glucose-1-phosphate uridylyltransferase OS=Homo sapiens GN=UGP2 PE=1 SV=5 : tr|C9J6Q0|C9J6Q0_HUMAN UTP--glucose-1-phosphate uridylyltransferase (Fragment) OS=Homo sapiens GN=UGP2 PE=1 SV=1 : tr|C9JNZ1|C9JNZ1_HUMAN UTP--glucose-1-phosphate uridylyltransferase (Fragment) OS=Homo sapiens GN=UGP2 PE=1 SV=3 : tr|C9JVG3|C9JVG3_HUMAN UTP--glucose-1-phosphate uridylyltransferase (Fragment) OS=Homo s…
sp|Q53GQ0|DHB12_HUMAN	312	10	34284.2	10	144	0.000573369	0.2276	Estradiol 17-beta-dehydrogenase 12 OS=Homo sapiens GN=HSD17B12 PE=1 SV=2
sp|Q7Z4W1|DCXR_HUMAN	244	0	25878.5	10	117	0.000595693	0.373	L-xylulose reductase OS=Homo sapiens GN=DCXR PE=1 SV=2
sp|Q8NBQ5|DHB11_HUMAN	300	0	32896.7	10	75	0.000310575	0.32	Estradiol 17-beta-dehydrogenase 11 OS=Homo sapiens GN=HSD17B11 PE=1 SV=3
sp|Q96PK6|RBM14_HUMAN	669	10	69430.9	10	51	9.47044e-05	0.2093	RNA-binding protein 14 OS=Homo sapiens GN=RBM14 PE=1 SV=2
sp|Q9NSE4|SYIM_HUMAN	1012	10	113701	10	73	8.96125e-05	0.1206	Isoleucine--tRNA ligase, mitochondrial OS=Homo sapiens GN=IARS2 PE=1 SV=2
sp|Q9NVS9|PNPO_HUMAN	261	10	29950.8	10	65	0.000309385	0.2261	Pyridoxine-5'-phosphate oxidase OS=Homo sapiens GN=PNPO PE=1 SV=1 : tr|J3QQV6|J3QQV6_HUMAN Pyridoxine-5'-phosphate oxidase (Fragment) OS=Homo sapiens GN=PNPO PE=1 SV=1
sp|Q9UJZ1|STML2_HUMAN	356	6	38492.2	10	100	0.000348961	0.2865	Stomatin-like protein 2, mitochondrial OS=Homo sapiens GN=STOML2 PE=1 SV=1
sp|Q9Y6M1|IF2B2_HUMAN	599	0	66062.6	10	25	5.18489e-05	0.217	Insulin-like growth factor 2 mRNA-binding protein 2 OS=Homo sapiens GN=IGF2BP2 PE=1 SV=2
tr|A0A087WTS8|A0A087WTS8_HUMAN	475	4	52548	10	142	0.000371382	0.2632	Heat shock 70 kDa protein 4 OS=Homo sapiens GN=HSPA4 PE=4 SV=1
tr|A0A087WWY3|A0A087WWY3_HUMAN	2315	0	245679	10	23	1.23425e-05	0.0708	Filamin-A OS=Homo sapiens GN=FLNA PE=4 SV=1
tr|A0A087WYS1|A0A087WYS1_HUMAN	508	0	56913.7	10	57	0.000139392	0.2382	UTP--glucose-1-phosphate uridylyltransferase OS=Homo sapiens GN=UGP2 PE=4 SV=1
tr|B0YIW6|B0YIW6_HUMAN	552	0	61569.3	10	116	0.000261063	0.192	Archain 1, isoform CRA_a OS=Homo sapiens GN=ARCN1 PE=1 SV=1
tr|B1ANR0|B1ANR0_HUMAN	615	0	67909.9	10	35	7.07e-05	0.1415	Poly(A) binding protein, cytoplasmic 4 (Inducible form), isoform CRA_e OS=Homo sapiens GN=PABPC4 PE=1 SV=1 : tr|B1ANR1|B1ANR1_HUMAN Polyadenylate-binding protein 4 (Fragment) OS=Homo sapiens GN=PABPC4 PE=1 SV=1
tr|D6RCD0|D6RCD0_HUMAN	256	0	28066.3	10	75	0.000363955	0.375	Estradiol 17-beta-dehydrogenase 11 OS=Homo sapiens GN=HSD17B11 PE=1 SV=2
tr|E7EUC7|E7EUC7_HUMAN	517	0	57751.2	10	57	0.000136965	0.234	UTP--glucose-1-phosphate uridylyltransferase OS=Homo sapiens GN=UGP2 PE=1 SV=1
tr|E7EUU4|E7EUU4_HUMAN	1560	1	171517	10	59	4.69844e-05	0.0788	Eukaryotic translation initiation factor 4 gamma 1 OS=Homo sapiens GN=EIF4G1 PE=1 SV=1 : tr|E9PGM1|E9PGM1_HUMAN Eukaryotic translation initiation factor 4 gamma 1 OS=Homo sapiens GN=EIF4G1 PE=1 SV=1 : tr|E7EX73|E7EX73_HUMAN Eukaryotic translation initiation factor 4 gamma 1 OS=Homo sapiens GN=EIF4G1 PE=1 SV=1
tr|E7EX44|E7EX44_HUMAN	557	0	64112.7	10	32	7.13709e-05	0.1813	Caldesmon OS=Homo sapiens GN=CALD1 PE=1 SV=1
tr|E9PKU7|E9PKU7_HUMAN	852	2	96465.1	10	13	1.89553e-05	0.1268	Neutral alpha-glucosidase AB OS=Homo sapiens GN=GANAB PE=1 SV=1
tr|F8W930|F8W930_HUMAN	605	0	66727	10	25	5.13347e-05	0.2149	Insulin-like growth factor 2 mRNA-binding protein 2 OS=Homo sapiens GN=IGF2BP2 PE=1 SV=1
tr|H0Y394|H0Y394_HUMAN	973	0	108761	10	38	4.85173e-05	0.1151	Vigilin (Fragment) OS=Homo sapiens GN=HDLBP PE=1 SV=1
tr|H0Y4R2|H0Y4R2_HUMAN	725	0	81626.6	10	33	5.6546e-05	0.1752	NADPH--cytochrome P450 reductase (Fragment) OS=Homo sapiens GN=POR PE=1 SV=1
tr|H0Y512|H0Y512_HUMAN	409	2	45361.2	10	36	0.000109347	0.2103	Adipocyte plasma membrane-associated protein (Fragment) OS=Homo sapiens GN=APMAP PE=1 SV=1
tr|H0Y8R5|H0Y8R5_HUMAN	138	1	15175.5	10	48	0.000432104	0.6377	Guanine nucleotide-binding protein subunit beta-2-like 1 (Fragment) OS=Homo sapiens GN=GNB2L1 PE=1 SV=1
tr|H3BUX2|H3BUX2_HUMAN	140	2	15688.9	10	143	0.00126892	0.5	Cytochrome b5 type B OS=Homo sapiens GN=CYB5B PE=1 SV=1
tr|H7BXG7|H7BXG7_HUMAN	969	0	105620	10	71	9.1025e-05	0.16	Protein transport protein Sec31A OS=Homo sapiens GN=SEC31A PE=1 SV=1
tr|H7C5W9|H7C5W9_HUMAN	933	2	102508	10	62	8.25537e-05	0.1329	Sarcoplasmic/endoplasmic reticulum calcium ATPase 2 (Fragment) OS=Homo sapiens GN=ATP2A2 PE=1 SV=1
tr|I3L2F9|I3L2F9_HUMAN	410	0	45351.6	10	63	0.00019089	0.2	Uncharacterized protein OS=Homo sapiens PE=3 SV=1
tr|J3KNF8|J3KNF8_HUMAN	150	0	16666.1	10	141	0.00116776	0.4667	Cytochrome b5 type B OS=Homo sapiens GN=CYB5B PE=1 SV=1 : sp|O43169|CYB5B_HUMAN Cytochrome b5 type B OS=Homo sapiens GN=CYB5B PE=1 SV=2
tr|J3KS22|J3KS22_HUMAN	224	0	23926.7	10	117	0.00064888	0.4062	L-xylulose reductase (Fragment) OS=Homo sapiens GN=DCXR PE=1 SV=3
tr|J3QQX2|J3QQX2_HUMAN	235	0	25797.4	10	73	0.000385906	0.3404	Rho GDP-dissociation inhibitor 1 OS=Homo sapiens GN=ARHGDIA PE=1 SV=1 : tr|J3KTF8|J3KTF8_HUMAN Rho GDP-dissociation inhibitor 1 (Fragment) OS=Homo sapiens GN=ARHGDIA PE=1 SV=3 : tr|J3KS60|J3KS60_HUMAN Rho GDP-dissociation inhibitor 1 OS=Homo sapiens GN=ARHGDIA PE=1 SV=1
tr|J3QRD1|J3QRD1_HUMAN	393	0	44601.7	10	75	0.00023708	0.1959	Fatty aldehyde dehydrogenase OS=Homo sapiens GN=ALDH3A2 PE=1 SV=1 : tr|J3KTD9|J3KTD9_HUMAN Fatty aldehyde dehydrogenase (Fragment) OS=Homo sapiens GN=ALDH3A2 PE=1 SV=1 : tr|C9JGJ2|C9JGJ2_HUMAN Fatty aldehyde dehydrogenase (Fragment) OS=Homo sapiens GN=ALDH3A2 PE=1 SV=1 : tr|K7EN73|K7EN73_HUMAN Fatty aldehyde dehydrogenase (Fragment) OS=Homo sapiens GN=ALDH3A2 PE=1 SV=3 : tr|J3KTG1|J3KTG1_HUMAN Fa…
tr|J3QS36|J3QS36_HUMAN	225	0	23562.5	10	117	0.000645996	0.4044	L-xylulose reductase (Fragment) OS=Homo sapiens GN=DCXR PE=1 SV=1
tr|J3QT77|J3QT77_HUMAN	342	1	37938.6	10	102	0.00037051	0.2164	Serum paraoxonase/arylesterase 2 OS=Homo sapiens GN=PON2 PE=1 SV=1
tr|Q5SZU1|Q5SZU1_HUMAN	499	0	53033.4	10	46	0.000114521	0.2064	D-3-phosphoglycerate dehydrogenase OS=Homo sapiens GN=PHGDH PE=1 SV=1
tr|Q5T6W5|Q5T6W5_HUMAN	428	0	47509.6	10	192	0.000557293	0.3224	Heterogeneous nuclear ribonucleoprotein K OS=Homo sapiens GN=HNRNPK PE=1 SV=1
tr|S4R3N1|S4R3N1_HUMAN	261	2	29699.7	10	109	0.000518815	0.2375	Protein HSPE1-MOB4 OS=Homo sapiens GN=HSPE1-MOB4 PE=3 SV=1
tr|X6R5C5|X6R5C5_HUMAN	481	1	54203	10	84	0.00021695	0.2557	Carboxypeptidase OS=Homo sapiens GN=CTSA PE=1 SV=1
tr|X6R8A1|X6R8A1_HUMAN	498	0	56178.9	10	83	0.00020705	0.247	Carboxypeptidase OS=Homo sapiens GN=CTSA PE=1 SV=1 : sp|P10619|PPGB_HUMAN Lysosomal protective protein OS=Homo sapiens GN=CTSA PE=1 SV=2 : tr|Q5JZG9|Q5JZG9_HUMAN Lysosomal protective protein 20 kDa chain (Fragment) OS=Homo sapiens GN=CTSA PE=1 SV=1
sp|O14744|ANM5_HUMAN	637	5	72619.5	9	46	8.97108e-05	0.1821	Protein arginine N-methyltransferase 5 OS=Homo sapiens GN=PRMT5 PE=1 SV=4 : tr|G3V5L5|G3V5L5_HUMAN Protein arginine N-methyltransferase 5 (Fragment) OS=Homo sapiens GN=PRMT5 PE=1 SV=3
sp|O14979|HNRDL_HUMAN	420	0	46391.1	9	79	0.000233671	0.1619	Heterogeneous nuclear ribonucleoprotein D-like OS=Homo sapiens GN=HNRNPDL PE=1 SV=3
sp|O14980|XPO1_HUMAN	1071	9	123288	9	32	3.71182e-05	0.113	Exportin-1 OS=Homo sapiens GN=XPO1 PE=1 SV=1 : tr|C9JKM9|C9JKM9_HUMAN Exportin-1 (Fragment) OS=Homo sapiens GN=XPO1 PE=1 SV=1 : tr|C9J673|C9J673_HUMAN Exportin-1 (Fragment) OS=Homo sapiens GN=XPO1 PE=1 SV=1 : tr|C9JV99|C9JV99_HUMAN Exportin-1 (Fragment) OS=Homo sapiens GN=XPO1 PE=1 SV=1 : tr|C9JQ02|C9JQ02_HUMAN Exportin-1 (Fragment) OS=Homo sapiens GN=XPO1 PE=1 SV=1 : tr|C9IZS4|C9IZS4_HUMAN Uncha…
sp|O43852|CALU_HUMAN	315	9	37065.5	9	70	0.000276067	0.2762	Calumenin OS=Homo sapiens GN=CALU PE=1 SV=2
sp|O60218|AK1BA_HUMAN	316	7	35978.8	9	22	8.64892e-05	0.2342	Aldo-keto reductase family 1 member B10 OS=Homo sapiens GN=AKR1B10 PE=1 SV=2
sp|O60832|DKC1_HUMAN	514	9	57619.8	9	75	0.000181269	0.2218	H/ACA ribonucleoprotein complex subunit 4 OS=Homo sapiens GN=DKC1 PE=1 SV=3
sp|P01892|1A02_HUMAN	365	3	40878.2	9	59	0.00020081	0.2685	HLA class I histocompatibility antigen, A-2 alpha chain OS=Homo sapiens GN=HLA-A PE=1 SV=1
sp|P02533|K1C14_HUMAN	472	0	51511.4	9	82	0.000215823	0.1398	Keratin, type I cytoskeletal 14 OS=Homo sapiens GN=KRT14 PE=1 SV=4 : tr|K7ENV3|K7ENV3_HUMAN Keratin, type I cytoskeletal 16 (Fragment) OS=Homo sapiens GN=KRT16 PE=4 SV=3
sp|P02765|FETUA_HUMAN	367	7	39281.7	9	108	0.000365581	0.2589	Alpha-2-HS-glycoprotein OS=Homo sapiens GN=AHSG PE=1 SV=1
sp|P07602|SAP_HUMAN	524	3	58055.8	9	88	0.00020863	0.1546	Prosaposin OS=Homo sapiens GN=PSAP PE=1 SV=2
sp|P08559|ODPA_HUMAN	390	8	43249.6	9	86	0.000273943	0.2359	Pyruvate dehydrogenase E1 component subunit alpha, somatic form, mitochondrial OS=Homo sapiens GN=PDHA1 PE=1 SV=3 : tr|Q5JPU3|Q5JPU3_HUMAN Pyruvate dehydrogenase E1 component subunit alpha, somatic form, mitochondrial OS=Homo sapiens GN=PDHA1 PE=1 SV=1
sp|P10768|ESTD_HUMAN	282	8	31424.4	9	80	0.000352425	0.3511	S-formylglutathione hydrolase OS=Homo sapiens GN=ESD PE=1 SV=2 : tr|X6RA14|X6RA14_HUMAN S-formylglutathione hydrolase OS=Homo sapiens GN=ESD PE=1 SV=1
sp|P11586|C1TC_HUMAN	935	1	101477	9	62	8.23771e-05	0.1262	C-1-tetrahydrofolate synthase, cytoplasmic OS=Homo sapiens GN=MTHFD1 PE=1 SV=3
sp|P15121|ALDR_HUMAN	316	8	35812.5	9	46	0.000180841	0.2405	Aldose reductase OS=Homo sapiens GN=AKR1B1 PE=1 SV=3
sp|P15170|ERF3A_HUMAN	499	3	55702.3	9	51	0.000126968	0.1924	Eukaryotic peptide chain release factor GTP-binding subunit ERF3A OS=Homo sapiens GN=GSPT1 PE=1 SV=1
sp|P15311|EZRI_HUMAN	586	1	69351.7	9	124	0.000262876	0.1587	Ezrin OS=Homo sapiens GN=EZR PE=1 SV=4
sp|P15880|RS2_HUMAN	293	0	31286.6	9	157	0.000665669	0.2491	40S ribosomal protein S2 OS=Homo sapiens GN=RPS2 PE=1 SV=2 : tr|E9PMM9|E9PMM9_HUMAN 40S ribosomal protein S2 (Fragment) OS=Homo sapiens GN=RPS2 PE=1 SV=1
sp|P21964|COMT_HUMAN	271	9	29999.6	9	39	0.000178781	0.3469	Catechol O-methyltransferase OS=Homo sapiens GN=COMT PE=1 SV=2 : tr|E7EMS6|E7EMS6_HUMAN Catechol O-methyltransferase (Fragment) OS=Homo sapiens GN=COMT PE=1 SV=1
sp|P30041|PRDX6_HUMAN	224	9	25001.2	9	117	0.00064888	0.4196	Peroxiredoxin-6 OS=Homo sapiens GN=PRDX6 PE=1 SV=3
sp|P30405|PPIF_HUMAN	207	9	22008.2	9	70	0.000420101	0.3961	Peptidyl-prolyl cis-trans isomerase F, mitochondrial OS=Homo sapiens GN=PPIF PE=1 SV=1
sp|P32969|RL9_HUMAN	192	3	21831.8	9	126	0.000815259	0.4479	60S ribosomal protein L9 OS=Homo sapiens GN=RPL9 PE=1 SV=1 : tr|E7ESE0|E7ESE0_HUMAN 60S ribosomal protein L9 (Fragment) OS=Homo sapiens GN=RPL9 PE=1 SV=1
sp|P36542|ATPG_HUMAN	298	9	32957.3	9	245	0.00102135	0.2752	ATP synthase subunit gamma, mitochondrial OS=Homo sapiens GN=ATP5C1 PE=1 SV=1
sp|P37837|TALDO_HUMAN	337	0	37498.5	9	159	0.000586129	0.2285	Transaldolase OS=Homo sapiens GN=TALDO1 PE=1 SV=2
sp|P39656|OST48_HUMAN	456	9	50751	9	275	0.000749194	0.2632	Dolichyl-diphosphooligosaccharide--protein glycosyltransferase 48 kDa subunit OS=Homo sapiens GN=DDOST PE=1 SV=4
sp|P46459|NSF_HUMAN	744	9	82524.1	9	21	3.50649e-05	0.1156	Vesicle-fusing ATPase OS=Homo sapiens GN=NSF PE=1 SV=3 : tr|I3L0N3|I3L0N3_HUMAN Vesicle-fusing ATPase OS=Homo sapiens GN=NSF PE=1 SV=1 : tr|I3L2G1|I3L2G1_HUMAN Vesicle-fusing ATPase (Fragment) OS=Homo sapiens GN=NSF PE=1 SV=1 : tr|I3L0L3|I3L0L3_HUMAN Vesicle-fusing ATPase (Fragment) OS=Homo sapiens GN=NSF PE=1 SV=1
sp|P49448|DHE4_HUMAN	558	0	61377.4	9	15	3.33951e-05	0.1505	Glutamate dehydrogenase 2, mitochondrial OS=Homo sapiens GN=GLUD2 PE=1 SV=2
sp|P49591|SYSC_HUMAN	514	1	58722	9	45	0.000108762	0.2198	Serine--tRNA ligase, cytoplasmic OS=Homo sapiens GN=SARS PE=1 SV=3
sp|P50225|ST1A1_HUMAN	295	2	34125.2	9	77	0.000324261	0.2237	Sulfotransferase 1A1 OS=Homo sapiens GN=SULT1A1 PE=1 SV=3 : tr|H3BRY5|H3BRY5_HUMAN Sulfotransferase (Fragment) OS=Homo sapiens GN=SULT1A1 PE=1 SV=1
sp|P51649|SSDH_HUMAN	535	2	57160.3	9	47	0.000109137	0.1925	Succinate-semialdehyde dehydrogenase, mitochondrial OS=Homo sapiens GN=ALDH5A1 PE=1 SV=2
sp|P53007|TXTP_HUMAN	311	9	33973	9	150	0.00059918	0.2412	Tricarboxylate transport protein, mitochondrial OS=Homo sapiens GN=SLC25A1 PE=1 SV=2 : tr|B4DP62|B4DP62_HUMAN Solute carrier family 25 (Mitochondrial carrier citrate transporter), member 1, isoform CRA_b OS=Homo sapiens GN=SLC25A1 PE=1 SV=1
sp|P54819|KAD2_HUMAN	239	0	26442.8	9	143	0.000743301	0.2803	Adenylate kinase 2, mitochondrial OS=Homo sapiens GN=AK2 PE=1 SV=2 : tr|F8W1A4|F8W1A4_HUMAN Adenylate kinase 2, mitochondrial OS=Homo sapiens GN=AK2 PE=1 SV=1
sp|P61160|ARP2_HUMAN	394	9	44714.2	9	83	0.000261703	0.2284	Actin-related protein 2 OS=Homo sapiens GN=ACTR2 PE=1 SV=1 : tr|F5H6T1|F5H6T1_HUMAN ARP2 actin-related protein 2 homolog (Yeast), isoform CRA_d OS=Homo sapiens GN=ACTR2 PE=1 SV=2
sp|P61254|RL26_HUMAN	145	4	17229.5	9	135	0.00115662	0.4828	60S ribosomal protein L26 OS=Homo sapiens GN=RPL26 PE=1 SV=1 : tr|J3QRI7|J3QRI7_HUMAN 60S ribosomal protein L26 (Fragment) OS=Homo sapiens GN=RPL26 PE=4 SV=1 : tr|J3KTJ8|J3KTJ8_HUMAN 60S ribosomal protein L26 (Fragment) OS=Homo sapiens GN=RPL26 PE=4 SV=3
sp|P62081|RS7_HUMAN	194	4	22095.2	9	49	0.000313777	0.3814	40S ribosomal protein S7 OS=Homo sapiens GN=RPS7 PE=1 SV=1
sp|P62280|RS11_HUMAN	158	9	18401	9	139	0.00109291	0.4494	40S ribosomal protein S11 OS=Homo sapiens GN=RPS11 PE=1 SV=3 : tr|M0R1H5|M0R1H5_HUMAN 40S ribosomal protein S11 OS=Homo sapiens GN=RPS11 PE=1 SV=1 : tr|M0QZC5|M0QZC5_HUMAN 40S ribosomal protein S11 OS=Homo sapiens GN=RPS11 PE=1 SV=1
sp|P62495|ERF1_HUMAN	437	2	48982.1	9	45	0.000127926	0.2998	Eukaryotic peptide chain release factor subunit 1 OS=Homo sapiens GN=ETF1 PE=1 SV=3
sp|Q02978|M2OM_HUMAN	314	0	34021.8	9	143	0.000565761	0.3089	Mitochondrial 2-oxoglutarate/malate carrier protein OS=Homo sapiens GN=SLC25A11 PE=1 SV=3
sp|Q04637|IF4G1_HUMAN	1599	0	175364	9	58	4.50615e-05	0.0713	Eukaryotic translation initiation factor 4 gamma 1 OS=Homo sapiens GN=EIF4G1 PE=1 SV=4
sp|Q04695|K1C17_HUMAN	432	0	48058	9	118	0.000339332	0.1829	Keratin, type I cytoskeletal 17 OS=Homo sapiens GN=KRT17 PE=1 SV=2 : contaminant_KERATIN12
sp|Q07955|SRSF1_HUMAN	248	0	27709.8	9	82	0.00041076	0.2863	Serine/arginine-rich splicing factor 1 OS=Homo sapiens GN=SRSF1 PE=1 SV=2
sp|Q13283|G3BP1_HUMAN	466	9	52114.1	9	122	0.000325237	0.2725	Ras GTPase-activating protein-binding protein 1 OS=Homo sapiens GN=G3BP1 PE=1 SV=1
sp|Q14103|HNRPD_HUMAN	355	5	38392.3	9	108	0.000377939	0.1944	Heterogeneous nuclear ribonucleoprotein D0 OS=Homo sapiens GN=HNRNPD PE=1 SV=1 : tr|D6RAF8|D6RAF8_HUMAN Heterogeneous nuclear ribonucleoprotein D0 (Fragment) OS=Homo sapiens GN=HNRNPD PE=1 SV=1
sp|Q14247|SRC8_HUMAN	550	9	61530.5	9	31	7.00205e-05	0.1691	Src substrate cortactin OS=Homo sapiens GN=CTTN PE=1 SV=2 : tr|E9PP90|E9PP90_HUMAN Src substrate cortactin (Fragment) OS=Homo sapiens GN=CTTN PE=1 SV=1 : tr|E9PKG3|E9PKG3_HUMAN Src substrate cortactin (Fragment) OS=Homo sapiens GN=CTTN PE=1 SV=1
sp|Q14568|HS902_HUMAN	343	1	39322.4	9	23	8.33029e-05	0.2041	Putative heat shock protein HSP 90-alpha A2 OS=Homo sapiens GN=HSP90AA2 PE=1 SV=2
sp|Q14573|ITPR3_HUMAN	2671	9	303894	9	34	1.58136e-05	0.0427	Inositol 1,4,5-trisphosphate receptor type 3 OS=Homo sapiens GN=ITPR3 PE=1 SV=2
sp|Q15165|PON2_HUMAN	354	0	39354.3	9	101	0.000354441	0.209	Serum paraoxonase/arylesterase 2 OS=Homo sapiens GN=PON2 PE=1 SV=3
sp|Q16643|DREB_HUMAN	649	9	71367.4	9	29	5.55111e-05	0.1664	Drebrin OS=Homo sapiens GN=DBN1 PE=1 SV=4 : tr|D6RFI1|D6RFI1_HUMAN Drebrin (Fragment) OS=Homo sapiens GN=DBN1 PE=1 SV=1
sp|Q16777|H2A2C_HUMAN	129	0	13961.8	9	33	0.000317798	0.4806	Histone H2A type 2-C OS=Homo sapiens GN=HIST2H2AC PE=1 SV=4
sp|Q6FI13|H2A2A_HUMAN	130	0	14068.9	9	33	0.000315353	0.4769	Histone H2A type 2-A OS=Homo sapiens GN=HIST2H2AA3 PE=1 SV=3
sp|Q8IYD1|ERF3B_HUMAN	628	8	68821.6	9	80	0.000158255	0.1433	Eukaryotic peptide chain release factor GTP-binding subunit ERF3B OS=Homo sapiens GN=GSPT2 PE=1 SV=2
sp|Q8N163|CCAR2_HUMAN	923	8	102820	9	50	6.72968e-05	0.1289	Cell cycle and apoptosis regulator protein 2 OS=Homo sapiens GN=CCAR2 PE=1 SV=2 : tr|E5RFJ3|E5RFJ3_HUMAN Cell cycle and apoptosis regulator protein 2 (Fragment) OS=Homo sapiens GN=CCAR2 PE=1 SV=1 : tr|E5RGU7|E5RGU7_HUMAN Cell cycle and apoptosis regulator protein 2 (Fragment) OS=Homo sapiens GN=CCAR2 PE=1 SV=1
sp|Q96CM8|ACSF2_HUMAN	615	0	68062.8	9	63	0.00012726	0.1951	Acyl-CoA synthetase family member 2, mitochondrial OS=Homo sapiens GN=ACSF2 PE=1 SV=2
sp|Q9H9B4|SFXN1_HUMAN	322	9	35578.3	9	94	0.000362659	0.2857	Sideroflexin-1 OS=Homo sapiens GN=SFXN1 PE=1 SV=4 : tr|D6RFI0|D6RFI0_HUMAN Sideroflexin-1 (Fragment) OS=Homo sapiens GN=SFXN1 PE=1 SV=3
sp|Q9P0L0|VAPA_HUMAN	249	8	27857.2	9	102	0.000508894	0.257	Vesicle-associated membrane protein-associated protein A OS=Homo sapiens GN=VAPA PE=1 SV=3
sp|Q9UHG3|PCYOX_HUMAN	505	7	56585.7	9	57	0.00014022	0.2	Prenylcysteine oxidase 1 OS=Homo sapiens GN=PCYOX1 PE=1 SV=3
sp|Q9Y266|NUDC_HUMAN	331	9	38201.1	9	115	0.000431615	0.2326	Nuclear migration protein nudC OS=Homo sapiens GN=NUDC PE=1 SV=1
sp|Q9Y5M8|SRPRB_HUMAN	271	7	29665.8	9	116	0.000531759	0.3395	Signal recognition particle receptor subunit beta OS=Homo sapiens GN=SRPRB PE=1 SV=3 : tr|C9J5Z8|C9J5Z8_HUMAN Signal recognition particle receptor subunit beta (Fragment) OS=Homo sapiens GN=SRPRB PE=1 SV=1
tr|A0A024QZX5|A0A024QZX5_HUMAN	380	1	42978.2	9	100	0.000326921	0.2263	Serpin B6 OS=Homo sapiens GN=SERPINB6 PE=3 SV=1 : sp|P35237|SPB6_HUMAN Serpin B6 OS=Homo sapiens GN=SERPINB6 PE=1 SV=3
tr|A0A087WUK2|A0A087WUK2_HUMAN	363	0	39997.6	9	79	0.000270363	0.1873	Heterogeneous nuclear ribonucleoprotein D-like OS=Homo sapiens GN=HNRNPDL PE=4 SV=1
tr|A0A087WW46|A0A087WW46_HUMAN	1100	2	122013	9	61	6.88912e-05	0.1045	Nodal modulator 1 OS=Homo sapiens GN=NOMO1 PE=4 SV=1
tr|A0A087WWI4|A0A087WWI4_HUMAN	677	0	75124.5	9	45	8.25753e-05	0.1802	Hypoxia up-regulated protein 1 OS=Homo sapiens GN=HYOU1 PE=4 SV=1 : tr|E9PJ21|E9PJ21_HUMAN Hypoxia up-regulated protein 1 (Fragment) OS=Homo sapiens GN=HYOU1 PE=1 SV=1 : tr|J3KTF1|J3KTF1_HUMAN Hypoxia up-regulated protein 1 (Fragment) OS=Homo sapiens GN=HYOU1 PE=1 SV=1 : tr|J3QL06|J3QL06_HUMAN Hypoxia up-regulated protein 1 (Fragment) OS=Homo sapiens GN=HYOU1 PE=1 SV=1 : tr|J3QLE9|J3QLE9_HUMAN Hy…
tr|A0A087WYB4|A0A087WYB4_HUMAN	310	0	33370.4	9	65	0.000260482	0.2742	Stomatin-like protein 2, mitochondrial OS=Homo sapiens GN=STOML2 PE=4 SV=1
tr|A0A087X1N8|A0A087X1N8_HUMAN	395	0	44775.2	9	99	0.000311361	0.2177	Serpin B6 OS=Homo sapiens GN=SERPINB6 PE=4 SV=1
tr|B0QZ18|B0QZ18_HUMAN	542	0	59661.8	9	99	0.000226914	0.1531	Copine-1 OS=Homo sapiens GN=CPNE1 PE=1 SV=1 : sp|Q99829|CPNE1_HUMAN Copine-1 OS=Homo sapiens GN=CPNE1 PE=1 SV=1
tr|B1AVU8|B1AVU8_HUMAN	559	0	61633.6	9	83	0.000184456	0.1449	Saposin-D OS=Homo sapiens GN=PSAP PE=1 SV=1
tr|B5MD38|B5MD38_HUMAN	351	2	37881.5	9	145	0.000513201	0.2934	3-ketoacyl-CoA thiolase OS=Homo sapiens GN=HADHB PE=1 SV=1
tr|B7Z645|B7Z645_HUMAN	464	0	51996.1	9	123	0.000329316	0.1961	Heterogeneous nuclear ribonucleoprotein Q OS=Homo sapiens GN=SYNCRIP PE=2 SV=1
tr|B7Z9I1|B7Z9I1_HUMAN	385	2	42381.5	9	54	0.000174245	0.2338	Medium-chain-specific acyl-CoA dehydrogenase, mitochondrial OS=Homo sapiens GN=ACADM PE=1 SV=1
tr|B9ZVP7|B9ZVP7_HUMAN	114	0	12073.6	9	69	0.000751918	0.4211	60S ribosomal protein L23 OS=Homo sapiens GN=RPL23 PE=1 SV=1
tr|C9J4V0|C9J4V0_HUMAN	134	0	15110.7	9	57	0.000528441	0.5299	Ras-related protein Rab-7a OS=Homo sapiens GN=RAB7A PE=1 SV=1
tr|C9J8S3|C9J8S3_HUMAN	160	0	17997.1	9	57	0.000442569	0.4438	Ras-related protein Rab-7a OS=Homo sapiens GN=RAB7A PE=1 SV=1
tr|C9JD32|C9JD32_HUMAN	91	1	9645.4	9	73	0.00099657	0.5275	60S ribosomal protein L23 (Fragment) OS=Homo sapiens GN=RPL23 PE=1 SV=1
tr|C9JIZ6|C9JIZ6_HUMAN	527	0	58384	9	83	0.000195656	0.1537	Prosaposin OS=Homo sapiens GN=PSAP PE=1 SV=2
tr|E5RK69|E5RK69_HUMAN	460	1	51726.2	9	157	0.000424002	0.2413	Annexin OS=Homo sapiens GN=ANXA6 PE=1 SV=1
tr|E7EQR4|E7EQR4_HUMAN	586	0	69310.7	9	123	0.000260756	0.1587	Ezrin OS=Homo sapiens GN=EZR PE=1 SV=3
tr|E7ER77|E7ER77_HUMAN	841	4	93082.2	9	85	0.000125559	0.1153	Endoplasmic reticulum metallopeptidase 1 OS=Homo sapiens GN=ERMP1 PE=1 SV=1
tr|E9PF16|E9PF16_HUMAN	572	3	63593.4	9	66	0.000143342	0.2098	Acyl-CoA synthetase family member 2, mitochondrial OS=Homo sapiens GN=ACSF2 PE=4 SV=1
tr|E9PGZ1|E9PGZ1_HUMAN	536	0	61650.5	9	24	5.56253e-05	0.1698	Caldesmon OS=Homo sapiens GN=CALD1 PE=1 SV=1
tr|F2Z2V0|F2Z2V0_HUMAN	533	0	58579.3	9	99	0.000230746	0.1557	Copine-1 (Fragment) OS=Homo sapiens GN=CPNE1 PE=1 SV=1
tr|F2Z393|F2Z393_HUMAN	318	2	35288.4	9	163	0.000636776	0.2421	Transaldolase OS=Homo sapiens GN=TALDO1 PE=1 SV=1
tr|F5GWP8|F5GWP8_HUMAN	349	0	40244.4	9	118	0.000420032	0.2264	Keratin, type I cytoskeletal 17 OS=Homo sapiens GN=KRT17 PE=1 SV=2 : tr|K7ESE1|K7ESE1_HUMAN Keratin, type I cytoskeletal 17 (Fragment) OS=Homo sapiens GN=KRT17 PE=1 SV=1
tr|F5H2F4|F5H2F4_HUMAN	1020	0	110526	9	60	7.30764e-05	0.1157	C-1-tetrahydrofolate synthase, cytoplasmic OS=Homo sapiens GN=MTHFD1 PE=1 SV=1 : tr|V9GY75|V9GY75_HUMAN C-1-tetrahydrofolate synthase, cytoplasmic (Fragment) OS=Homo sapiens GN=MTHFD1 PE=4 SV=1 : tr|V9GZ78|V9GZ78_HUMAN C-1-tetrahydrofolate synthase, cytoplasmic (Fragment) OS=Homo sapiens GN=MTHFD1 PE=4 SV=1 : tr|V9GZ32|V9GZ32_HUMAN C-1-tetrahydrofolate synthase, cytoplasmic (Fragment) OS=Homo sap…
tr|F8VR82|F8VR82_HUMAN	270	0	30948.6	9	55	0.000253061	0.3444	Serine/threonine-protein phosphatase OS=Homo sapiens GN=PPP1CC PE=1 SV=1 : tr|A0A087WYY5|A0A087WYY5_HUMAN Serine/threonine-protein phosphatase PP1-gamma catalytic subunit OS=Homo sapiens GN=PPP1CC PE=4 SV=1
tr|F8VY04|F8VY04_HUMAN	190	1	21195.1	9	147	0.000961147	0.3526	Adenylate kinase 2, mitochondrial OS=Homo sapiens GN=AK2 PE=1 SV=1
tr|F8WD69|F8WD69_HUMAN	306	0	32244.3	9	43	0.000174571	0.3399	Trifunctional purine biosynthetic protein adenosine-3 OS=Homo sapiens GN=GART PE=1 SV=1 : tr|C9JTV6|C9JTV6_HUMAN Trifunctional purine biosynthetic protein adenosine-3 (Fragment) OS=Homo sapiens GN=GART PE=1 SV=1 : tr|C9JBJ1|C9JBJ1_HUMAN Trifunctional purine biosynthetic protein adenosine-3 (Fragment) OS=Homo sapiens GN=GART PE=1 SV=3 : tr|C9JKQ7|C9JKQ7_HUMAN Trifunctional purine biosynthetic prot…
tr|G5E9S2|G5E9S2_HUMAN	596	0	64534.4	9	29	6.04475e-05	0.2483	Hydroxysteroid (17-beta) dehydrogenase 4, isoform CRA_a OS=Homo sapiens GN=HSD17B4 PE=1 SV=1
tr|H0Y6E7|H0Y6E7_HUMAN	292	2	31821.4	9	128	0.00054457	0.2123	RNA-binding motif protein, X chromosome, N-terminally processed (Fragment) OS=Homo sapiens GN=RBMX PE=1 SV=2
tr|H0Y7C0|H0Y7C0_HUMAN	638	0	71701.5	9	17	3.3102e-05	0.1567	General vesicular transport factor p115 (Fragment) OS=Homo sapiens GN=USO1 PE=1 SV=1
tr|H0YEN5|H0YEN5_HUMAN	195	1	21122.4	9	158	0.00100658	0.3744	40S ribosomal protein S2 (Fragment) OS=Homo sapiens GN=RPS2 PE=1 SV=1
tr|H0YH81|H0YH81_HUMAN	362	0	38210	9	13	4.4613e-05	0.2569	ATP synthase subunit beta (Fragment) OS=Homo sapiens GN=ATP5B PE=1 SV=1
tr|H3BT71|H3BT71_HUMAN	296	0	32159.8	9	125	0.00052462	0.2095	RNA-binding motif protein, X chromosome, N-terminally processed OS=Homo sapiens GN=RBMX PE=1 SV=1
tr|I3L1P8|I3L1P8_HUMAN	296	5	32143.8	9	151	0.000633741	0.3277	Mitochondrial 2-oxoglutarate/malate carrier protein (Fragment) OS=Homo sapiens GN=SLC25A11 PE=1 SV=1
tr|J3KTL2|J3KTL2_HUMAN	253	0	28294	9	82	0.000402643	0.2806	Serine/arginine-rich-splicing factor 1 OS=Homo sapiens GN=SRSF1 PE=1 SV=1
tr|K7EQK2|K7EQK2_HUMAN	678	0	75290.7	9	45	8.24535e-05	0.1799	Hypoxia up-regulated protein 1 OS=Homo sapiens GN=HYOU1 PE=4 SV=1
tr|Q5T7C4|Q5T7C4_HUMAN	158	3	18281.3	9	170	0.00133665	0.3608	High mobility group protein B1 OS=Homo sapiens GN=HMGB1 PE=1 SV=1
tr|Q5T7C6|Q5T7C6_HUMAN	162	0	18777.6	9	161	0.00123463	0.3519	High mobility group protein B1 (Fragment) OS=Homo sapiens GN=HMGB1 PE=1 SV=1
tr|Q5T8U3|Q5T8U3_HUMAN	191	0	21513.4	9	42	0.000273176	0.3089	60S ribosomal protein L7a (Fragment) OS=Homo sapiens GN=RPL7A PE=1 SV=1
sp|O00148|DX39A_HUMAN	427	1	49079.9	8	16	4.65499e-05	0.185	ATP-dependent RNA helicase DDX39A OS=Homo sapiens GN=DDX39A PE=1 SV=2
sp|O00754|MA2B1_HUMAN	1011	8	113654	8	54	6.63543e-05	0.1118	Lysosomal alpha-mannosidase OS=Homo sapiens GN=MAN2B1 PE=1 SV=3
sp|O15523|DDX3Y_HUMAN	660	2	73090.1	8	45	8.47022e-05	0.1348	ATP-dependent RNA helicase DDX3Y OS=Homo sapiens GN=DDX3Y PE=1 SV=2 : tr|C9J8G5|C9J8G5_HUMAN ATP-dependent RNA helicase DDX3Y (Fragment) OS=Homo sapiens GN=DDX3Y PE=4 SV=1
sp|O60568|PLOD3_HUMAN	738	8	84713.5	8	66	0.0001111	0.1233	Procollagen-lysine,2-oxoglutarate 5-dioxygenase 3 OS=Homo sapiens GN=PLOD3 PE=1 SV=1 : tr|C9JIX5|C9JIX5_HUMAN Procollagen-lysine,2-oxoglutarate 5-dioxygenase 3 (Fragment) OS=Homo sapiens GN=PLOD3 PE=1 SV=3
sp|O60884|DNJA2_HUMAN	412	8	45698.6	8	67	0.000202024	0.2257	DnaJ homolog subfamily A member 2 OS=Homo sapiens GN=DNAJA2 PE=1 SV=1 : tr|A0A087WT48|A0A087WT48_HUMAN DnaJ homolog subfamily A member 2 (Fragment) OS=Homo sapiens GN=DNAJA2 PE=4 SV=1
sp|O75390|CISY_HUMAN	466	0	51661.5	8	71	0.000189277	0.176	Citrate synthase, mitochondrial OS=Homo sapiens GN=CS PE=1 SV=2 : tr|F8W4S1|F8W4S1_HUMAN Citrate synthase, mitochondrial (Fragment) OS=Homo sapiens GN=CS PE=1 SV=1
sp|O75947|ATP5H_HUMAN	161	8	18461.5	8	61	0.000470685	0.4596	ATP synthase subunit d, mitochondrial OS=Homo sapiens GN=ATP5H PE=1 SV=3
sp|O94826|TOM70_HUMAN	608	8	67394	8	43	8.786e-05	0.1859	Mitochondrial import receptor subunit TOM70 OS=Homo sapiens GN=TOMM70A PE=1 SV=1
sp|O95782|AP2A1_HUMAN	977	7	107460	8	57	7.24781e-05	0.1157	AP-2 complex subunit alpha-1 OS=Homo sapiens GN=AP2A1 PE=1 SV=3
sp|P04114|APOB_HUMAN	4563	0	515265	8	43	1.1707e-05	0.0195	Apolipoprotein B-100 OS=Homo sapiens GN=APOB PE=1 SV=2
sp|P04179|SODM_HUMAN	222	8	24688.5	8	70	0.000391716	0.4009	Superoxide dismutase [Mn], mitochondrial OS=Homo sapiens GN=SOD2 PE=1 SV=2
sp|P06396|GELS_HUMAN	782	8	85626.2	8	105	0.000166805	0.1266	Gelsolin OS=Homo sapiens GN=GSN PE=1 SV=1 : tr|Q5T0I0|Q5T0I0_HUMAN Gelsolin (Fragment) OS=Homo sapiens GN=GSN PE=1 SV=1
sp|P07384|CAN1_HUMAN	714	8	81820.2	8	63	0.000109615	0.1218	Calpain-1 catalytic subunit OS=Homo sapiens GN=CAPN1 PE=1 SV=1
sp|P09622|DLDH_HUMAN	509	7	54125	8	109	0.000266033	0.1866	Dihydrolipoyl dehydrogenase, mitochondrial OS=Homo sapiens GN=DLD PE=1 SV=2
sp|P09874|PARP1_HUMAN	1014	8	112994	8	53	6.49328e-05	0.0996	Poly [ADP-ribose] polymerase 1 OS=Homo sapiens GN=PARP1 PE=1 SV=4
sp|P10316|1A69_HUMAN	365	0	40933.2	8	56	0.000190599	0.2466	HLA class I histocompatibility antigen, A-69 alpha chain OS=Homo sapiens GN=HLA-A PE=1 SV=2
sp|P13987|CD59_HUMAN	128	0	14149.8	8	121	0.00117436	0.3594	CD59 glycoprotein OS=Homo sapiens GN=CD59 PE=1 SV=1
sp|P14923|PLAK_HUMAN	745	6	81674.7	8	53	8.83784e-05	0.1436	Junction plakoglobin OS=Homo sapiens GN=JUP PE=1 SV=3 : tr|C9JKY1|C9JKY1_HUMAN Junction plakoglobin (Fragment) OS=Homo sapiens GN=JUP PE=4 SV=3 : tr|C9JK18|C9JK18_HUMAN Junction plakoglobin (Fragment) OS=Homo sapiens GN=JUP PE=4 SV=3 : tr|C9J826|C9J826_HUMAN Junction plakoglobin (Fragment) OS=Homo sapiens GN=JUP PE=4 SV=3 : tr|C9JTX4|C9JTX4_HUMAN Junction plakoglobin (Fragment) OS=Homo sapiens GN…
sp|P30084|ECHM_HUMAN	290	8	31349.1	8	154	0.000659704	0.2897	Enoyl-CoA hydratase, mitochondrial OS=Homo sapiens GN=ECHS1 PE=1 SV=4
sp|P31937|3HIDH_HUMAN	336	7	35287.8	8	34	0.000125709	0.3125	3-hydroxyisobutyrate dehydrogenase, mitochondrial OS=Homo sapiens GN=HIBADH PE=1 SV=2
sp|P31942|HNRH3_HUMAN	346	8	36885.1	8	87	0.00031237	0.2081	Heterogeneous nuclear ribonucleoprotein H3 OS=Homo sapiens GN=HNRNPH3 PE=1 SV=2
sp|P35998|PRS7_HUMAN	433	8	48585.1	8	43	0.000123369	0.1824	26S protease regulatory subunit 7 OS=Homo sapiens GN=PSMC2 PE=1 SV=3 : tr|C9JLS9|C9JLS9_HUMAN 26S protease regulatory subunit 7 (Fragment) OS=Homo sapiens GN=PSMC2 PE=1 SV=1
sp|P39023|RL3_HUMAN	403	8	46061.7	8	89	0.000274354	0.1836	60S ribosomal protein L3 OS=Homo sapiens GN=RPL3 PE=1 SV=2 : tr|G5E9G0|G5E9G0_HUMAN 60S ribosomal protein L3 OS=Homo sapiens GN=RPL3 PE=1 SV=1 : tr|B5MCW2|B5MCW2_HUMAN 60S ribosomal protein L3 (Fragment) OS=Homo sapiens GN=RPL3 PE=1 SV=1
sp|P42166|LAP2A_HUMAN	694	5	75427.6	8	34	6.08619e-05	0.1427	Lamina-associated polypeptide 2, isoform alpha OS=Homo sapiens GN=TMPO PE=1 SV=2
sp|P43490|NAMPT_HUMAN	491	4	55468.6	8	16	4.04823e-05	0.2098	Nicotinamide phosphoribosyltransferase OS=Homo sapiens GN=NAMPT PE=1 SV=1 : tr|C9JG65|C9JG65_HUMAN Nicotinamide phosphoribosyltransferase (Fragment) OS=Homo sapiens GN=NAMPT PE=1 SV=1 : tr|C9JF35|C9JF35_HUMAN Nicotinamide phosphoribosyltransferase (Fragment) OS=Homo sapiens GN=NAMPT PE=1 SV=1
sp|P47756|CAPZB_HUMAN	277	0	31312.8	8	37	0.000165939	0.2274	F-actin-capping protein subunit beta OS=Homo sapiens GN=CAPZB PE=1 SV=4
sp|P49321|NASP_HUMAN	788	7	85168.1	8	25	3.94131e-05	0.1307	Nuclear autoantigenic sperm protein OS=Homo sapiens GN=NASP PE=1 SV=2
sp|P49720|PSB3_HUMAN	205	5	22915.4	8	56	0.00033936	0.2585	Proteasome subunit beta type-3 OS=Homo sapiens GN=PSMB3 PE=1 SV=2 : tr|A0A087WUL2|A0A087WUL2_HUMAN Proteasome subunit beta type-3 (Fragment) OS=Homo sapiens GN=PSMB3 PE=4 SV=1
sp|P50226|ST1A2_HUMAN	295	0	34269.4	8	72	0.000303205	0.1763	Sulfotransferase 1A2 OS=Homo sapiens GN=SULT1A2 PE=1 SV=2 : tr|E9PKR8|E9PKR8_HUMAN Sulfotransferase (Fragment) OS=Homo sapiens GN=SULT1A2 PE=3 SV=1
sp|P51148|RAB5C_HUMAN	216	8	23449.8	8	81	0.000465862	0.4583	Ras-related protein Rab-5C OS=Homo sapiens GN=RAB5C PE=1 SV=2 : tr|K7EIP6|K7EIP6_HUMAN Uncharacterized protein (Fragment) OS=Homo sapiens PE=4 SV=1
sp|P52907|CAZA1_HUMAN	286	8	32884.3	8	100	0.00043437	0.2727	F-actin-capping protein subunit alpha-1 OS=Homo sapiens GN=CAPZA1 PE=1 SV=3
sp|P60953|CDC42_HUMAN	191	8	21227	8	110	0.00071546	0.4398	Cell division control protein 42 homolog OS=Homo sapiens GN=CDC42 PE=1 SV=2 : tr|Q5JYX0|Q5JYX0_HUMAN Cell division control protein 42 homolog (Fragment) OS=Homo sapiens GN=CDC42 PE=1 SV=1
sp|P61019|RAB2A_HUMAN	212	8	23512.8	8	43	0.000251976	0.4764	Ras-related protein Rab-2A OS=Homo sapiens GN=RAB2A PE=1 SV=1
sp|P62269|RS18_HUMAN	152	7	17689.8	8	72	0.000588458	0.3158	40S ribosomal protein S18 OS=Homo sapiens GN=RPS18 PE=1 SV=3 : tr|J3JS69|J3JS69_HUMAN 40S ribosomal protein S18 OS=Homo sapiens GN=RPS18 PE=1 SV=1
sp|P62979|RS27A_HUMAN	156	6	17935.5	8	435	0.0034641	0.3718	Ubiquitin-40S ribosomal protein S27a OS=Homo sapiens GN=RPS27A PE=1 SV=2 : tr|J3QTR3|J3QTR3_HUMAN Ubiquitin (Fragment) OS=Homo sapiens GN=RPS27A PE=1 SV=1
sp|P63000|RAC1_HUMAN	192	7	21418.2	8	35	0.000226461	0.4062	Ras-related C3 botulinum toxin substrate 1 OS=Homo sapiens GN=RAC1 PE=1 SV=1
sp|Q02218|ODO1_HUMAN	1023	1	115843	8	84	0.000102007	0.0987	2-oxoglutarate dehydrogenase, mitochondrial OS=Homo sapiens GN=OGDH PE=1 SV=3 : tr|C9J4G7|C9J4G7_HUMAN 2-oxoglutarate dehydrogenase, mitochondrial (Fragment) OS=Homo sapiens GN=OGDH PE=1 SV=1
sp|Q02543|RL18A_HUMAN	176	0	20730.9	8	167	0.00117877	0.3466	60S ribosomal protein L18a OS=Homo sapiens GN=RPL18A PE=1 SV=2 : tr|M0R1A7|M0R1A7_HUMAN 60S ribosomal protein L18a OS=Homo sapiens GN=RPL18A PE=1 SV=1 : tr|M0R3D6|M0R3D6_HUMAN 60S ribosomal protein L18a (Fragment) OS=Homo sapiens GN=RPL18A PE=1 SV=1
sp|Q02880|TOP2B_HUMAN	1626	6	183134	8	18	1.37524e-05	0.0677	DNA topoisomerase 2-beta OS=Homo sapiens GN=TOP2B PE=1 SV=3
sp|Q09666|AHNK_HUMAN	5890	8	628681	8	18	3.7965e-06	0.0195	Neuroblast differentiation-associated protein AHNAK OS=Homo sapiens GN=AHNAK PE=1 SV=2 : tr|E9PLK4|E9PLK4_HUMAN Neuroblast differentiation-associated protein AHNAK (Fragment) OS=Homo sapiens GN=AHNAK PE=1 SV=1 : tr|E9PKR9|E9PKR9_HUMAN Neuroblast differentiation-associated protein AHNAK (Fragment) OS=Homo sapiens GN=AHNAK PE=1 SV=1
sp|Q12765|SCRN1_HUMAN	414	7	46334.5	8	40	0.000120029	0.215	Secernin-1 OS=Homo sapiens GN=SCRN1 PE=1 SV=2 : tr|C9K052|C9K052_HUMAN Secernin-1 (Fragment) OS=Homo sapiens GN=SCRN1 PE=1 SV=1 : tr|C9J7U9|C9J7U9_HUMAN Secernin-1 (Fragment) OS=Homo sapiens GN=SCRN1 PE=1 SV=1
sp|Q12788|TBL3_HUMAN	808	2	88960.5	8	34	5.2275e-05	0.1386	Transducin beta-like protein 3 OS=Homo sapiens GN=TBL3 PE=1 SV=2
sp|Q12797|ASPH_HUMAN	758	8	85791.4	8	14	2.29448e-05	0.1201	Aspartyl/asparaginyl beta-hydroxylase OS=Homo sapiens GN=ASPH PE=1 SV=3
sp|Q13155|AIMP2_HUMAN	320	5	35308.3	8	69	0.000267871	0.2469	Aminoacyl tRNA synthase complex-interacting multifunctional protein 2 OS=Homo sapiens GN=AIMP2 PE=1 SV=2 : tr|A8MU58|A8MU58_HUMAN Aminoacyl tRNA synthase complex-interacting multifunctional protein 2 OS=Homo sapiens GN=AIMP2 PE=1 SV=2
sp|Q13177|PAK2_HUMAN	524	8	57987.9	8	44	0.000104315	0.1565	Serine/threonine-protein kinase PAK 2 OS=Homo sapiens GN=PAK2 PE=1 SV=3
sp|Q13501|SQSTM_HUMAN	440	0	47638.9	8	44	0.00012423	0.1568	Sequestosome-1 OS=Homo sapiens GN=SQSTM1 PE=1 SV=1
sp|Q15185|TEBP_HUMAN	160	2	18667.4	8	80	0.00062115	0.325	Prostaglandin E synthase 3 OS=Homo sapiens GN=PTGES3 PE=1 SV=1
sp|Q15717|ELAV1_HUMAN	326	8	36051.1	8	125	0.000476342	0.3006	ELAV-like protein 1 OS=Homo sapiens GN=ELAVL1 PE=1 SV=2
sp|Q16706|MA2A1_HUMAN	1144	8	131039	8	28	3.04059e-05	0.0927	Alpha-mannosidase 2 OS=Homo sapiens GN=MAN2A1 PE=1 SV=2
sp|Q32P28|P3H1_HUMAN	736	8	83323.1	8	34	5.73888e-05	0.1277	Prolyl 3-hydroxylase 1 OS=Homo sapiens GN=LEPRE1 PE=1 SV=2
sp|Q7Z434|MAVS_HUMAN	540	8	56475.1	8	26	5.98144e-05	0.2	Mitochondrial antiviral-signaling protein OS=Homo sapiens GN=MAVS PE=1 SV=2
sp|Q8WUM4|PDC6I_HUMAN	868	8	95945.1	8	18	2.5762e-05	0.1164	Programmed cell death 6-interacting protein OS=Homo sapiens GN=PDCD6IP PE=1 SV=1
sp|Q8WWM7|ATX2L_HUMAN	1075	5	113286	8	25	2.88907e-05	0.1116	Ataxin-2-like protein OS=Homo sapiens GN=ATXN2L PE=1 SV=2 : tr|H3BRB0|H3BRB0_HUMAN Ataxin-2-like protein (Fragment) OS=Homo sapiens GN=ATXN2L PE=1 SV=2
sp|Q92544|TM9S4_HUMAN	642	8	74451.7	8	38	7.35317e-05	0.162	Transmembrane 9 superfamily member 4 OS=Homo sapiens GN=TM9SF4 PE=1 SV=2
sp|Q93099|HGD_HUMAN	445	7	49913.6	8	55	0.000153543	0.1865	Homogentisate 1,2-dioxygenase OS=Homo sapiens GN=HGD PE=1 SV=2
sp|Q96FW1|OTUB1_HUMAN	271	1	31246.4	8	51	0.000233791	0.2841	Ubiquitin thioesterase OTUB1 OS=Homo sapiens GN=OTUB1 PE=1 SV=2 : tr|F5GYN4|F5GYN4_HUMAN Ubiquitin thioesterase OTUB1 OS=Homo sapiens GN=OTUB1 PE=1 SV=1
sp|Q96I99|SUCB2_HUMAN	432	5	46463.4	8	57	0.000163915	0.1759	Succinyl-CoA ligase [GDP-forming] subunit beta, mitochondrial OS=Homo sapiens GN=SUCLG2 PE=1 SV=2
sp|Q9H0A0|NAT10_HUMAN	1025	8	115639	8	53	6.4236e-05	0.0888	N-acetyltransferase 10 OS=Homo sapiens GN=NAT10 PE=1 SV=2
sp|Q9H0D6|XRN2_HUMAN	950	8	108495	8	39	5.09997e-05	0.1116	5'-3' exoribonuclease 2 OS=Homo sapiens GN=XRN2 PE=1 SV=1
sp|Q9NSD9|SYFB_HUMAN	589	8	66055.5	8	81	0.000170843	0.1579	Phenylalanine--tRNA ligase beta subunit OS=Homo sapiens GN=FARSB PE=1 SV=3
sp|Q9NVP1|DDX18_HUMAN	670	8	75341.4	8	80	0.000148334	0.1597	ATP-dependent RNA helicase DDX18 OS=Homo sapiens GN=DDX18 PE=1 SV=2
sp|Q9UK76|HN1_HUMAN	154	3	15986.9	8	23	0.000185538	0.6364	Hematological and neurological expressed 1 protein OS=Homo sapiens GN=HN1 PE=1 SV=3 : tr|J3KSH8|J3KSH8_HUMAN Hematological and neurological-expressed 1 protein (Fragment) OS=Homo sapiens GN=HN1 PE=1 SV=3
sp|Q9UNX3|RL26L_HUMAN	145	1	17227.5	8	55	0.000471217	0.4276	60S ribosomal protein L26-like 1 OS=Homo sapiens GN=RPL26L1 PE=1 SV=1 : tr|E5RIT6|E5RIT6_HUMAN 60S ribosomal protein L26-like 1 (Fragment) OS=Homo sapiens GN=RPL26L1 PE=1 SV=1 : tr|E5RHH1|E5RHH1_HUMAN 60S ribosomal protein L26-like 1 (Fragment) OS=Homo sapiens GN=RPL26L1 PE=1 SV=3
sp|Q9UQ35|SRRM2_HUMAN	2752	8	299420	8	26	1.17368e-05	0.0458	Serine/arginine repetitive matrix protein 2 OS=Homo sapiens GN=SRRM2 PE=1 SV=2 : tr|I3L4D8|I3L4D8_HUMAN Serine/arginine repetitive matrix protein 2 (Fragment) OS=Homo sapiens GN=SRRM2 PE=1 SV=1 : tr|I3L0N7|I3L0N7_HUMAN Serine/arginine repetitive matrix protein 2 (Fragment) OS=Homo sapiens GN=SRRM2 PE=1 SV=1 : tr|I3L182|I3L182_HUMAN Serine/arginine repetitive matrix protein 2 (Fragment) OS=Homo sa…
tr|A0A087WTM7|A0A087WTM7_HUMAN	4344	2	489509	8	46	1.31551e-05	0.0205	Apolipoprotein B-100 OS=Homo sapiens GN=APOB PE=4 SV=1
tr|A0A087X1S2|A0A087X1S2_HUMAN	314	0	33989.7	8	111	0.000439157	0.2197	Nuclease-sensitive element-binding protein 1 OS=Homo sapiens GN=YBX1 PE=4 SV=1
tr|A0A087X2I1|A0A087X2I1_HUMAN	403	8	45750	8	99	0.00030518	0.206	26S protease regulatory subunit 10B OS=Homo sapiens GN=PSMC6 PE=4 SV=1 : sp|P62333|PRS10_HUMAN 26S protease regulatory subunit 10B OS=Homo sapiens GN=PSMC6 PE=1 SV=1
tr|B1AK88|B1AK88_HUMAN	301	0	33741.9	8	37	0.000152708	0.2093	Capping protein (Actin filament) muscle Z-line, beta, isoform CRA_d OS=Homo sapiens GN=CAPZB PE=1 SV=1 : tr|B1AK87|B1AK87_HUMAN Capping protein (Actin filament) muscle Z-line, beta, isoform CRA_a OS=Homo sapiens GN=CAPZB PE=1 SV=1
tr|B4DJV2|B4DJV2_HUMAN	453	0	50381.7	8	71	0.000194709	0.181	Citrate synthase OS=Homo sapiens GN=CS PE=1 SV=1 : tr|F8VPA1|F8VPA1_HUMAN Citrate synthase, mitochondrial (Fragment) OS=Homo sapiens GN=CS PE=1 SV=1 : tr|F8VPF9|F8VPF9_HUMAN Citrate synthase, mitochondrial (Fragment) OS=Homo sapiens GN=CS PE=1 SV=3 : tr|F8VX68|F8VX68_HUMAN Citrate synthase, mitochondrial (Fragment) OS=Homo sapiens GN=CS PE=1 SV=1 : tr|F8VRP1|F8VRP1_HUMAN Citrate synthase, mitocho…
tr|B4DSU6|B4DSU6_HUMAN	147	3	15707.1	8	27	0.000228177	0.2789	Heterogeneous nuclear ribonucleoproteins C1/C2 OS=Homo sapiens GN=HNRNPC PE=1 SV=1
tr|B4DXP5|B4DXP5_HUMAN	322	0	33886.5	8	119	0.000459111	0.2702	Poly(rC)-binding protein 2 OS=Homo sapiens GN=PCBP2 PE=1 SV=1
tr|B5MCT8|B5MCT8_HUMAN	139	0	16599.4	8	76	0.000679243	0.3597	40S ribosomal protein S9 OS=Homo sapiens GN=RPS9 PE=1 SV=1
tr|B7Z7P8|B7Z7P8_HUMAN	423	1	47428.2	8	43	0.000126286	0.2648	Eukaryotic peptide chain release factor subunit 1 OS=Homo sapiens GN=ETF1 PE=1 SV=1 : tr|I3L492|I3L492_HUMAN Eukaryotic peptide chain release factor subunit 1 (Fragment) OS=Homo sapiens GN=ETF1 PE=1 SV=1 : tr|D6RJE8|D6RJE8_HUMAN Eukaryotic peptide chain release factor subunit 1 (Fragment) OS=Homo sapiens GN=ETF1 PE=1 SV=3
tr|C9J4S4|C9J4S4_HUMAN	98	0	10936.7	8	47	0.000595797	0.6122	Ras-related protein Rab-7a OS=Homo sapiens GN=RAB7A PE=1 SV=1
tr|C9J8Q5|C9J8Q5_HUMAN	507	2	53815.5	8	45	0.000110263	0.1815	Succinate-semialdehyde dehydrogenase, mitochondrial OS=Homo sapiens GN=ALDH5A1 PE=1 SV=1
tr|C9JM19|C9JM19_HUMAN	156	0	18371.1	8	76	0.000605223	0.3205	40S ribosomal protein S9 OS=Homo sapiens GN=RPS9 PE=1 SV=1
tr|D6RAN4|D6RAN4_HUMAN	182	1	20843.4	8	124	0.000846402	0.4121	60S ribosomal protein L9 (Fragment) OS=Homo sapiens GN=RPL9 PE=1 SV=3
tr|E7EMC7|E7EMC7_HUMAN	378	0	40968.9	8	44	0.000144606	0.1825	Sequestosome-1 OS=Homo sapiens GN=SQSTM1 PE=1 SV=1 : tr|E9PFW8|E9PFW8_HUMAN Sequestosome-1 (Fragment) OS=Homo sapiens GN=SQSTM1 PE=1 SV=1 : tr|C9JRJ8|C9JRJ8_HUMAN Sequestosome-1 (Fragment) OS=Homo sapiens GN=SQSTM1 PE=1 SV=1
tr|E9PIE4|E9PIE4_HUMAN	263	1	28625.6	8	39	0.000184219	0.327	Mitochondrial carrier homolog 2 (Fragment) OS=Homo sapiens GN=MTCH2 PE=1 SV=3
tr|E9PMD7|E9PMD7_HUMAN	253	0	28861.3	8	43	0.000211142	0.3518	Serine/threonine-protein phosphatase (Fragment) OS=Homo sapiens GN=PPP1CA PE=1 SV=1
tr|E9PNW4|E9PNW4_HUMAN	108	1	11958.5	8	123	0.00141484	0.4259	CD59 glycoprotein OS=Homo sapiens GN=CD59 PE=1 SV=1
tr|E9PPJ0|E9PPJ0_HUMAN	878	0	98090.9	8	44	6.22565e-05	0.1071	Splicing factor 3B subunit 2 OS=Homo sapiens GN=SF3B2 PE=1 SV=1
tr|E9PR17|E9PR17_HUMAN	130	0	14501	8	121	0.00115629	0.3538	CD59 glycoprotein OS=Homo sapiens GN=CD59 PE=1 SV=1
tr|G3V180|G3V180_HUMAN	757	0	84305.5	8	44	7.22076e-05	0.1493	Dipeptidyl peptidase 3 OS=Homo sapiens GN=DPP3 PE=1 SV=1
tr|G3V1D3|G3V1D3_HUMAN	756	0	84234.5	8	44	7.23031e-05	0.1495	Dipeptidyl peptidase 3 OS=Homo sapiens GN=DPP3 PE=1 SV=1 : sp|Q9NY33|DPP3_HUMAN Dipeptidyl peptidase 3 OS=Homo sapiens GN=DPP3 PE=1 SV=2 : tr|E9PQ14|E9PQ14_HUMAN Dipeptidyl peptidase 3 (Fragment) OS=Homo sapiens GN=DPP3 PE=1 SV=1 : tr|E9PNX5|E9PNX5_HUMAN Dipeptidyl peptidase 3 (Fragment) OS=Homo sapiens GN=DPP3 PE=1 SV=1 : tr|E9PPK9|E9PPK9_HUMAN Dipeptidyl peptidase 3 (Fragment) OS=Homo sapiens G…
tr|G3V5M2|G3V5M2_HUMAN	221	1	24445.3	8	28	0.000157395	0.448	Purine nucleoside phosphorylase (Fragment) OS=Homo sapiens GN=PNP PE=1 SV=1 : tr|G3V393|G3V393_HUMAN Purine nucleoside phosphorylase (Fragment) OS=Homo sapiens GN=PNP PE=1 SV=1
tr|H0YIZ0|H0YIZ0_HUMAN	264	3	28784.3	8	20	9.41136e-05	0.1136	Serine hydroxymethyltransferase (Fragment) OS=Homo sapiens GN=SHMT2 PE=1 SV=1
tr|H0YJP4|H0YJP4_HUMAN	180	1	19259	8	14	9.66233e-05	0.4444	Dehydrogenase/reductase SDR family member 2, mitochondrial (Fragment) OS=Homo sapiens GN=DHRS2 PE=1 SV=1
tr|J3KR44|J3KR44_HUMAN	272	0	31402.5	8	50	0.000228364	0.2831	Ubiquitin thioesterase OTUB1 OS=Homo sapiens GN=OTUB1 PE=1 SV=2
tr|J3KRE2|J3KRE2_HUMAN	129	4	14787.2	8	41	0.000394839	0.4109	Rho GDP-dissociation inhibitor 1 OS=Homo sapiens GN=ARHGDIA PE=1 SV=1
tr|J3QQQ9|J3QQQ9_HUMAN	107	0	12665.9	8	106	0.00123069	0.5794	KRAB-A domain-containing protein 2 OS=Homo sapiens GN=KRBA2 PE=4 SV=1
tr|J3QQV1|J3QQV1_HUMAN	110	0	12908	8	106	0.00119712	0.5636	60S ribosomal protein L26 OS=Homo sapiens GN=RPL26 PE=4 SV=1
tr|J3QRC4|J3QRC4_HUMAN	135	0	15725.6	8	106	0.000975435	0.4593	60S ribosomal protein L26 (Fragment) OS=Homo sapiens GN=RPL26 PE=4 SV=1
tr|K7EQ48|K7EQ48_HUMAN	474	1	53350.2	8	40	0.000104835	0.2342	Glucose-6-phosphate isomerase OS=Homo sapiens GN=GPI PE=1 SV=2 : tr|K7EP41|K7EP41_HUMAN Glucose-6-phosphate isomerase (Fragment) OS=Homo sapiens GN=GPI PE=1 SV=1
tr|M0R117|M0R117_HUMAN	154	2	18049.3	8	173	0.00139557	0.3961	60S ribosomal protein L18a OS=Homo sapiens GN=RPL18A PE=1 SV=1
tr|Q5T5C7|Q5T5C7_HUMAN	536	0	61256.4	8	44	0.00010198	0.1884	Serine--tRNA ligase, cytoplasmic OS=Homo sapiens GN=SARS PE=1 SV=1
sp|A1L0T0|ILVBL_HUMAN	632	7	67806.7	7	52	0.000102215	0.1487	Acetolactate synthase-like protein OS=Homo sapiens GN=ILVBL PE=1 SV=2 : tr|E9PJS0|E9PJS0_HUMAN Acetolactate synthase-like protein (Fragment) OS=Homo sapiens GN=ILVBL PE=1 SV=1 : tr|E9PL44|E9PL44_HUMAN Acetolactate synthase-like protein (Fragment) OS=Homo sapiens GN=ILVBL PE=1 SV=1 : tr|M0R026|M0R026_HUMAN Acetolactate synthase-like protein OS=Homo sapiens GN=ILVBL PE=1 SV=1 : tr|M0R1B5|M0R1B5_HUM…
sp|O14745|NHRF1_HUMAN	358	7	38826.6	7	31	0.000107573	0.2067	Na(+)/H(+) exchange regulatory cofactor NHE-RF1 OS=Homo sapiens GN=SLC9A3R1 PE=1 SV=4
sp|O15427|MOT4_HUMAN	465	6	49418.9	7	77	0.000205714	0.1441	Monocarboxylate transporter 4 OS=Homo sapiens GN=SLC16A3 PE=1 SV=1 : tr|J3QSC3|J3QSC3_HUMAN Monocarboxylate transporter 4 (Fragment) OS=Homo sapiens GN=SLC16A3 PE=1 SV=1 : tr|J3QQS9|J3QQS9_HUMAN Monocarboxylate transporter 4 (Fragment) OS=Homo sapiens GN=SLC16A3 PE=1 SV=1 : tr|J3QRA0|J3QRA0_HUMAN Monocarboxylate transporter 4 (Fragment) OS=Homo sapiens GN=SLC16A3 PE=1 SV=1 : tr|J3KT83|J3KT83_HUMA…
sp|O43237|DC1L2_HUMAN	492	6	54047.5	7	46	0.00011615	0.1972	Cytoplasmic dynein 1 light intermediate chain 2 OS=Homo sapiens GN=DYNC1LI2 PE=1 SV=1
sp|O43615|TIM44_HUMAN	452	3	51305.4	7	24	6.59628e-05	0.1571	Mitochondrial import inner membrane translocase subunit TIM44 OS=Homo sapiens GN=TIMM44 PE=1 SV=2
sp|O60749|SNX2_HUMAN	519	6	58416.6	7	15	3.59046e-05	0.1792	Sorting nexin-2 OS=Homo sapiens GN=SNX2 PE=1 SV=2
sp|O75521|ECI2_HUMAN	394	4	43539.4	7	44	0.000138734	0.269	Enoyl-CoA delta isomerase 2, mitochondrial OS=Homo sapiens GN=ECI2 PE=1 SV=4
sp|O75746|CMC1_HUMAN	678	3	74696.8	7	88	0.000161242	0.1165	Calcium-binding mitochondrial carrier protein Aralar1 OS=Homo sapiens GN=SLC25A12 PE=1 SV=2
sp|O75821|EIF3G_HUMAN	320	2	35570.9	7	33	0.000128112	0.2469	Eukaryotic translation initiation factor 3 subunit G OS=Homo sapiens GN=EIF3G PE=1 SV=2
sp|O95433|AHSA1_HUMAN	338	6	38232.2	7	38	0.000139667	0.2189	Activator of 90 kDa heat shock protein ATPase homolog 1 OS=Homo sapiens GN=AHSA1 PE=1 SV=1 : tr|G3V438|G3V438_HUMAN Activator of 90 kDa heat shock protein ATPase homolog 1 (Fragment) OS=Homo sapiens GN=AHSA1 PE=1 SV=1
sp|P00390|GSHR_HUMAN	522	7	56202.9	7	61	0.000145173	0.1513	Glutathione reductase, mitochondrial OS=Homo sapiens GN=GSR PE=1 SV=2 : tr|E5RI06|E5RI06_HUMAN Glutathione reductase, mitochondrial (Fragment) OS=Homo sapiens GN=GSR PE=1 SV=3
sp|P00403|COX2_HUMAN	227	7	25530.2	7	32	0.000175126	0.2291	Cytochrome c oxidase subunit 2 OS=Homo sapiens GN=MT-CO2 PE=1 SV=1
sp|P02671|FIBA_HUMAN	866	7	94896.4	7	31	4.44703e-05	0.1028	Fibrinogen alpha chain OS=Homo sapiens GN=FGA PE=1 SV=2
sp|P04259|K2C6B_HUMAN	564	0	60012.3	7	40	8.81063e-05	0.0816	Keratin, type II cytoskeletal 6B OS=Homo sapiens GN=KRT6B PE=1 SV=5
sp|P05534|1A24_HUMAN	365	0	40645	7	33	0.000112317	0.1808	HLA class I histocompatibility antigen, A-24 alpha chain OS=Homo sapiens GN=HLA-A PE=1 SV=2
sp|P08574|CY1_HUMAN	325	7	35381	7	47	0.000179656	0.2892	Cytochrome c1, heme protein, mitochondrial OS=Homo sapiens GN=CYC1 PE=1 SV=3
sp|P11047|LAMC1_HUMAN	1609	7	177470	7	33	2.54791e-05	0.0634	Laminin subunit gamma-1 OS=Homo sapiens GN=LAMC1 PE=1 SV=3 : tr|R4GNC7|R4GNC7_HUMAN Laminin subunit gamma-1 (Fragment) OS=Homo sapiens GN=LAMC1 PE=4 SV=3
sp|P11310|ACADM_HUMAN	421	0	46540.6	7	52	0.000153443	0.1496	Medium-chain specific acyl-CoA dehydrogenase, mitochondrial OS=Homo sapiens GN=ACADM PE=1 SV=1
sp|P16401|H15_HUMAN	226	6	22548.5	7	167	0.000917982	0.2168	Histone H1.5 OS=Homo sapiens GN=HIST1H1B PE=1 SV=3
sp|P18031|PTN1_HUMAN	435	7	49916.8	7	57	0.000162784	0.246	Tyrosine-protein phosphatase non-receptor type 1 OS=Homo sapiens GN=PTPN1 PE=1 SV=1 : tr|B4DSN5|B4DSN5_HUMAN Tyrosine-protein phosphatase non-receptor type OS=Homo sapiens GN=PTPN1 PE=1 SV=1
sp|P18621|RL17_HUMAN	184	5	21365.3	7	65	0.000438856	0.3587	60S ribosomal protein L17 OS=Homo sapiens GN=RPL17 PE=1 SV=3 : tr|J3KRX5|J3KRX5_HUMAN 60S ribosomal protein L17 (Fragment) OS=Homo sapiens GN=RPL17 PE=1 SV=1 : tr|J3QQT2|J3QQT2_HUMAN 60S ribosomal protein L17 (Fragment) OS=Homo sapiens GN=RPL17 PE=1 SV=1 : tr|A0A087WXM6|A0A087WXM6_HUMAN 60S ribosomal protein L17 (Fragment) OS=Homo sapiens GN=RPL17 PE=4 SV=1 : tr|J3QS96|J3QS96_HUMAN 60S ribosomal …
sp|P21980|TGM2_HUMAN	687	7	77261.7	7	40	7.23318e-05	0.1194	Protein-glutamine gamma-glutamyltransferase 2 OS=Homo sapiens GN=TGM2 PE=1 SV=2 : tr|A2A299|A2A299_HUMAN Protein-glutamine gamma-glutamyltransferase 2 (Fragment) OS=Homo sapiens GN=TGM2 PE=1 SV=3 : tr|A2A2A0|A2A2A0_HUMAN Protein-glutamine gamma-glutamyltransferase 2 (Fragment) OS=Homo sapiens GN=TGM2 PE=1 SV=3
sp|P24534|EF1B_HUMAN	225	4	24730.3	7	101	0.000557654	0.32	Elongation factor 1-beta OS=Homo sapiens GN=EEF1B2 PE=1 SV=3 : tr|C9JZW3|C9JZW3_HUMAN Elongation factor 1-beta (Fragment) OS=Homo sapiens GN=EEF1B2 PE=1 SV=1
sp|P25398|RS12_HUMAN	132	7	14487.5	7	65	0.000611738	0.3333	40S ribosomal protein S12 OS=Homo sapiens GN=RPS12 PE=1 SV=3
sp|P26368|U2AF2_HUMAN	475	0	53449.2	7	49	0.000128153	0.1726	Splicing factor U2AF 65 kDa subunit OS=Homo sapiens GN=U2AF2 PE=1 SV=4
sp|P26373|RL13_HUMAN	211	7	24228.5	7	86	0.00050634	0.2512	60S ribosomal protein L13 OS=Homo sapiens GN=RPL13 PE=1 SV=4 : tr|H3BUK8|H3BUK8_HUMAN 60S ribosomal protein L13 (Fragment) OS=Homo sapiens GN=RPL13 PE=1 SV=1 : tr|J3QSB4|J3QSB4_HUMAN 60S ribosomal protein L13 (Fragment) OS=Homo sapiens GN=RPL13 PE=1 SV=1
sp|P26440|IVD_HUMAN	423	7	46271.6	7	50	0.000146844	0.227	Isovaleryl-CoA dehydrogenase, mitochondrial OS=Homo sapiens GN=IVD PE=1 SV=1
sp|P30040|ERP29_HUMAN	261	7	28957.1	7	238	0.00113282	0.272	Endoplasmic reticulum resident protein 29 OS=Homo sapiens GN=ERP29 PE=1 SV=4 : tr|F8VY02|F8VY02_HUMAN Endoplasmic reticulum resident protein 29 OS=Homo sapiens GN=ERP29 PE=1 SV=1
sp|P30419|NMT1_HUMAN	496	7	56751.8	7	63	0.000157792	0.1512	Glycylpeptide N-tetradecanoyltransferase 1 OS=Homo sapiens GN=NMT1 PE=1 SV=2 : tr|K7EN82|K7EN82_HUMAN Glycylpeptide N-tetradecanoyltransferase 1 (Fragment) OS=Homo sapiens GN=NMT1 PE=1 SV=1
sp|P30447|1A23_HUMAN	365	0	40689.1	7	33	0.000112317	0.1808	HLA class I histocompatibility antigen, A-23 alpha chain OS=Homo sapiens GN=HLA-A PE=1 SV=1
sp|P31689|DNJA1_HUMAN	397	7	44821.4	7	48	0.000150202	0.2317	DnaJ homolog subfamily A member 1 OS=Homo sapiens GN=DNAJA1 PE=1 SV=2
sp|P33176|KINH_HUMAN	963	7	109599	7	13	1.67704e-05	0.0924	Kinesin-1 heavy chain OS=Homo sapiens GN=KIF5B PE=1 SV=1
sp|P33527|MRP1_HUMAN	1531	0	171463	7	38	3.08343e-05	0.0503	Multidrug resistance-associated protein 1 OS=Homo sapiens GN=ABCC1 PE=1 SV=3
sp|P37108|SRP14_HUMAN	136	4	14542.8	7	76	0.000694226	0.4044	Signal recognition particle 14 kDa protein OS=Homo sapiens GN=SRP14 PE=1 SV=2 : tr|H0YLW0|H0YLW0_HUMAN Signal recognition particle 14 kDa protein OS=Homo sapiens GN=SRP14 PE=1 SV=1
sp|P39687|AN32A_HUMAN	249	0	28550.3	7	81	0.000404122	0.2771	Acidic leucine-rich nuclear phosphoprotein 32 family member A OS=Homo sapiens GN=ANP32A PE=1 SV=1
sp|P46776|RL27A_HUMAN	148	0	16533	7	136	0.00114157	0.3243	60S ribosomal protein L27a OS=Homo sapiens GN=RPL27A PE=1 SV=2 : tr|E9PJD9|E9PJD9_HUMAN 60S ribosomal protein L27a OS=Homo sapiens GN=RPL27A PE=1 SV=1
sp|P46782|RS5_HUMAN	204	1	22844	7	111	0.000675957	0.3284	40S ribosomal protein S5 OS=Homo sapiens GN=RPS5 PE=1 SV=4 : tr|M0R0F0|M0R0F0_HUMAN 40S ribosomal protein S5 (Fragment) OS=Homo sapiens GN=RPS5 PE=1 SV=1
sp|P46977|STT3A_HUMAN	705	7	80458.8	7	109	0.000192072	0.0965	Dolichyl-diphosphooligosaccharide--protein glycosyltransferase subunit STT3A OS=Homo sapiens GN=STT3A PE=1 SV=2 : tr|E9PI32|E9PI32_HUMAN Dolichyl-diphosphooligosaccharide--protein glycosyltransferase subunit STT3A (Fragment) OS=Homo sapiens GN=STT3A PE=1 SV=1 : tr|E9PN73|E9PN73_HUMAN Dolichyl-diphosphooligosaccharide--protein glycosyltransferase subunit STT3A (Fragment) OS=Homo sapiens GN=STT3A P…
sp|P49721|PSB2_HUMAN	201	7	22803.7	7	39	0.000241043	0.2637	Proteasome subunit beta type-2 OS=Homo sapiens GN=PSMB2 PE=1 SV=1 : tr|A0A087WVV1|A0A087WVV1_HUMAN Proteasome subunit beta type-2 OS=Homo sapiens GN=PSMB2 PE=4 SV=1
sp|P49755|TMEDA_HUMAN	219	5	24942	7	76	0.000431118	0.2329	Transmembrane emp24 domain-containing protein 10 OS=Homo sapiens GN=TMED10 PE=1 SV=2
sp|P51398|RT29_HUMAN	398	5	45519.6	7	18	5.61844e-05	0.2513	28S ribosomal protein S29, mitochondrial OS=Homo sapiens GN=DAP3 PE=1 SV=1 : tr|V9GYL9|V9GYL9_HUMAN 28S ribosomal protein S29, mitochondrial (Fragment) OS=Homo sapiens GN=DAP3 PE=1 SV=1
sp|P51858|HDGF_HUMAN	240	7	26753.9	7	36	0.000186345	0.2833	Hepatoma-derived growth factor OS=Homo sapiens GN=HDGF PE=1 SV=1
sp|P52895|AK1C2_HUMAN	323	0	36693.9	7	16	6.15381e-05	0.2012	Aldo-keto reductase family 1 member C2 OS=Homo sapiens GN=AKR1C2 PE=1 SV=3 : tr|S4R3P0|S4R3P0_HUMAN Aldo-keto reductase family 1 member C2 (Fragment) OS=Homo sapiens GN=AKR1C2 PE=4 SV=1
sp|P53992|SC24C_HUMAN	1094	0	118231	7	54	6.13201e-05	0.0841	Protein transport protein Sec24C OS=Homo sapiens GN=SEC24C PE=1 SV=3
sp|P55884|EIF3B_HUMAN	814	6	92405.8	7	86	0.00013125	0.1069	Eukaryotic translation initiation factor 3 subunit B OS=Homo sapiens GN=EIF3B PE=1 SV=3 : tr|C9JQN7|C9JQN7_HUMAN Eukaryotic translation initiation factor 3 subunit B (Fragment) OS=Homo sapiens GN=EIF3B PE=1 SV=1
sp|P60900|PSA6_HUMAN	246	0	27363.8	7	81	0.00040905	0.2561	Proteasome subunit alpha type-6 OS=Homo sapiens GN=PSMA6 PE=1 SV=1
sp|P60981|DEST_HUMAN	165	6	18475.5	7	51	0.000383983	0.3455	Destrin OS=Homo sapiens GN=DSTN PE=1 SV=3
sp|P61313|RL15_HUMAN	204	7	24113.1	7	43	0.000261857	0.3039	60S ribosomal protein L15 OS=Homo sapiens GN=RPL15 PE=1 SV=2 : tr|E7EQV9|E7EQV9_HUMAN Ribosomal protein L15 (Fragment) OS=Homo sapiens GN=RPL15 PE=1 SV=1 : tr|E7EX53|E7EX53_HUMAN Ribosomal protein L15 (Fragment) OS=Homo sapiens GN=RPL15 PE=1 SV=1
sp|P61353|RL27_HUMAN	136	4	15769.7	7	74	0.000675957	0.4853	60S ribosomal protein L27 OS=Homo sapiens GN=RPL27 PE=1 SV=2 : tr|K7EQQ9|K7EQQ9_HUMAN 60S ribosomal protein L27 OS=Homo sapiens GN=RPL27 PE=1 SV=1
sp|P62266|RS23_HUMAN	143	7	15779.7	7	111	0.000964302	0.3636	40S ribosomal protein S23 OS=Homo sapiens GN=RPS23 PE=1 SV=3
sp|P62750|RL23A_HUMAN	156	3	17666.1	7	76	0.000605223	0.2372	60S ribosomal protein L23a OS=Homo sapiens GN=RPL23A PE=1 SV=1 : tr|K7EMA7|K7EMA7_HUMAN 60S ribosomal protein L23a OS=Homo sapiens GN=RPL23A PE=1 SV=1
sp|P62753|RS6_HUMAN	249	7	28645	7	41	0.000204555	0.2731	40S ribosomal protein S6 OS=Homo sapiens GN=RPS6 PE=1 SV=1 : tr|A2A3R5|A2A3R5_HUMAN 40S ribosomal protein S6 OS=Homo sapiens GN=RPS6 PE=1 SV=1
sp|P63241|IF5A1_HUMAN	154	1	16803.4	7	216	0.00174245	0.2727	Eukaryotic translation initiation factor 5A-1 OS=Homo sapiens GN=EIF5A PE=1 SV=2 : tr|I3L397|I3L397_HUMAN Eukaryotic translation initiation factor 5A-1 (Fragment) OS=Homo sapiens GN=EIF5A PE=1 SV=3
sp|P68036|UB2L3_HUMAN	154	7	17832.2	7	60	0.000484013	0.4091	Ubiquitin-conjugating enzyme E2 L3 OS=Homo sapiens GN=UBE2L3 PE=1 SV=1
sp|P78417|GSTO1_HUMAN	241	7	27530	7	122	0.000628882	0.2241	Glutathione S-transferase omega-1 OS=Homo sapiens GN=GSTO1 PE=1 SV=2 : tr|Q5TA02|Q5TA02_HUMAN Glutathione S-transferase omega-1 (Fragment) OS=Homo sapiens GN=GSTO1 PE=1 SV=1
sp|P84098|RL19_HUMAN	196	0	23433.2	7	60	0.000380296	0.1837	60S ribosomal protein L19 OS=Homo sapiens GN=RPL19 PE=1 SV=1 : tr|J3KTE4|J3KTE4_HUMAN Ribosomal protein L19 OS=Homo sapiens GN=RPL19 PE=1 SV=1
sp|Q00688|FKBP3_HUMAN	224	7	25143.3	7	43	0.000238477	0.1875	Peptidyl-prolyl cis-trans isomerase FKBP3 OS=Homo sapiens GN=FKBP3 PE=1 SV=1
sp|Q01105|SET_HUMAN	290	7	33450.7	7	85	0.000364122	0.2241	Protein SET OS=Homo sapiens GN=SET PE=1 SV=3 : tr|B2REB7|B2REB7_HUMAN Protein SET (Fragment) OS=Homo sapiens GN=SET PE=1 SV=1
sp|Q01628|IFM3_HUMAN	133	7	14604.5	7	128	0.0011956	0.3083	Interferon-induced transmembrane protein 3 OS=Homo sapiens GN=IFITM3 PE=1 SV=2 : tr|E9PS44|E9PS44_HUMAN Interferon-induced transmembrane protein 3 OS=Homo sapiens GN=IFITM3 PE=4 SV=1
sp|Q05682|CALD1_HUMAN	793	0	93157.4	7	20	3.13316e-05	0.0933	Caldesmon OS=Homo sapiens GN=CALD1 PE=1 SV=3
sp|Q12907|LMAN2_HUMAN	356	0	40185.1	7	67	0.000233804	0.1601	Vesicular integral-membrane protein VIP36 OS=Homo sapiens GN=LMAN2 PE=1 SV=1
sp|Q13151|ROA0_HUMAN	305	7	30803.8	7	48	0.000195509	0.2623	Heterogeneous nuclear ribonucleoprotein A0 OS=Homo sapiens GN=HNRNPA0 PE=1 SV=1
sp|Q13247|SRSF6_HUMAN	344	7	39545.4	7	32	0.000115563	0.1512	Serine/arginine-rich splicing factor 6 OS=Homo sapiens GN=SRSF6 PE=1 SV=2
sp|Q13347|EIF3I_HUMAN	325	7	36460.6	7	89	0.000340199	0.2431	Eukaryotic translation initiation factor 3 subunit I OS=Homo sapiens GN=EIF3I PE=1 SV=1 : tr|Q5TFK1|Q5TFK1_HUMAN Eukaryotic translation initiation factor 3 subunit I (Fragment) OS=Homo sapiens GN=EIF3I PE=1 SV=1
sp|Q14258|TRI25_HUMAN	630	7	70909.7	7	26	5.12695e-05	0.1635	E3 ubiquitin/ISG15 ligase TRIM25 OS=Homo sapiens GN=TRIM25 PE=1 SV=2
sp|Q15181|IPYR_HUMAN	289	6	32621.1	7	42	0.000180542	0.3253	Inorganic pyrophosphatase OS=Homo sapiens GN=PPA1 PE=1 SV=2
sp|Q16698|DECR_HUMAN	335	6	36026.8	7	87	0.000322627	0.2537	2,4-dienoyl-CoA reductase, mitochondrial OS=Homo sapiens GN=DECR1 PE=1 SV=1
sp|Q1KMD3|HNRL2_HUMAN	747	5	85034.2	7	77	0.000128055	0.1165	Heterogeneous nuclear ribonucleoprotein U-like protein 2 OS=Homo sapiens GN=HNRNPUL2 PE=1 SV=1
sp|Q32P51|RA1L2_HUMAN	320	0	34186.3	7	12	4.65862e-05	0.2094	Heterogeneous nuclear ribonucleoprotein A1-like 2 OS=Homo sapiens GN=HNRNPA1L2 PE=2 SV=2
sp|Q6IS14|IF5AL_HUMAN	154	0	16744.3	7	215	0.00173438	0.2727	Eukaryotic translation initiation factor 5A-1-like OS=Homo sapiens GN=EIF5AL1 PE=1 SV=2
sp|Q7Z2K6|ERMP1_HUMAN	904	0	100149	7	80	0.000109938	0.0841	Endoplasmic reticulum metallopeptidase 1 OS=Homo sapiens GN=ERMP1 PE=1 SV=2
sp|Q7Z7K6|CENPV_HUMAN	275	7	29909.1	7	54	0.000243942	0.4073	Centromere protein V OS=Homo sapiens GN=CENPV PE=1 SV=1
sp|Q86SX6|GLRX5_HUMAN	157	7	16599.5	7	83	0.000656757	0.2484	Glutaredoxin-related protein 5, mitochondrial OS=Homo sapiens GN=GLRX5 PE=1 SV=2
sp|Q86TX2|ACOT1_HUMAN	421	0	46230	7	21	6.19674e-05	0.2257	Acyl-coenzyme A thioesterase 1 OS=Homo sapiens GN=ACOT1 PE=1 SV=1
sp|Q8IZP2|ST134_HUMAN	240	1	27371.7	7	35	0.000181169	0.2542	Putative protein FAM10A4 OS=Homo sapiens GN=ST13P4 PE=5 SV=1
sp|Q8TD30|ALAT2_HUMAN	523	6	57848.4	7	24	5.7008e-05	0.1836	Alanine aminotransferase 2 OS=Homo sapiens GN=GPT2 PE=1 SV=1
sp|Q969V3|NCLN_HUMAN	563	6	62916.6	7	11	2.42723e-05	0.1634	Nicalin OS=Homo sapiens GN=NCLN PE=1 SV=2 : tr|K7EMW4|K7EMW4_HUMAN Nicalin OS=Homo sapiens GN=NCLN PE=1 SV=1
sp|Q96E39|RMXL1_HUMAN	390	0	42098.2	7	17	5.41515e-05	0.159	RNA binding motif protein, X-linked-like-1 OS=Homo sapiens GN=RBMXL1 PE=1 SV=1
sp|Q96QD8|S38A2_HUMAN	506	5	55971.5	7	40	9.82055e-05	0.1423	Sodium-coupled neutral amino acid transporter 2 OS=Homo sapiens GN=SLC38A2 PE=1 SV=2
sp|Q99460|PSMD1_HUMAN	953	0	105751	7	46	5.99641e-05	0.1081	26S proteasome non-ATPase regulatory subunit 1 OS=Homo sapiens GN=PSMD1 PE=1 SV=2
sp|Q99519|NEUR1_HUMAN	415	7	45420.6	7	59	0.000176616	0.2145	Sialidase-1 OS=Homo sapiens GN=NEU1 PE=1 SV=1
sp|Q9BPW8|NIPS1_HUMAN	284	6	33270.8	7	17	7.4363e-05	0.3028	Protein NipSnap homolog 1 OS=Homo sapiens GN=NIPSNAP1 PE=1 SV=1 : tr|C9JDV8|C9JDV8_HUMAN Protein NipSnap homolog 1 (Fragment) OS=Homo sapiens GN=NIPSNAP1 PE=1 SV=2
sp|Q9BQA1|MEP50_HUMAN	342	7	36683.1	7	88	0.000319656	0.2749	Methylosome protein 50 OS=Homo sapiens GN=WDR77 PE=1 SV=1
sp|Q9BRQ8|AIFM2_HUMAN	373	7	40483.2	7	31	0.000103247	0.1984	Apoptosis-inducing factor 2 OS=Homo sapiens GN=AIFM2 PE=1 SV=1
sp|Q9BTV4|TMM43_HUMAN	400	7	44829.2	7	41	0.000127336	0.275	Transmembrane protein 43 OS=Homo sapiens GN=TMEM43 PE=1 SV=1
sp|Q9BTZ2|DHRS4_HUMAN	278	5	29500.4	7	13	5.80931e-05	0.2662	Dehydrogenase/reductase SDR family member 4 OS=Homo sapiens GN=DHRS4 PE=1 SV=3
sp|Q9H583|HEAT1_HUMAN	2144	0	242197	7	25	1.44858e-05	0.0401	HEAT repeat-containing protein 1 OS=Homo sapiens GN=HEATR1 PE=1 SV=3
sp|Q9NUQ6|SPS2L_HUMAN	558	7	61672.7	7	49	0.000109091	0.1846	SPATS2-like protein OS=Homo sapiens GN=SPATS2L PE=1 SV=2 : tr|F8VT91|F8VT91_HUMAN SPATS2-like protein (Fragment) OS=Homo sapiens GN=SPATS2L PE=1 SV=1 : tr|C9JKE4|C9JKE4_HUMAN SPATS2-like protein (Fragment) OS=Homo sapiens GN=SPATS2L PE=1 SV=1 : tr|F2Z2S1|F2Z2S1_HUMAN SPATS2-like protein (Fragment) OS=Homo sapiens GN=SPATS2L PE=1 SV=4 : tr|C9J8M7|C9J8M7_HUMAN SPATS2-like protein (Fragment) OS=Homo…
sp|Q9P0M6|H2AW_HUMAN	372	4	40015.4	7	50	0.000166976	0.2527	Core histone macro-H2A.2 OS=Homo sapiens GN=H2AFY2 PE=1 SV=3
sp|Q9UBM7|DHCR7_HUMAN	475	5	54435.8	7	48	0.000125538	0.1326	7-dehydrocholesterol reductase OS=Homo sapiens GN=DHCR7 PE=1 SV=1 : tr|E9PJ54|E9PJ54_HUMAN 7-dehydrocholesterol reductase (Fragment) OS=Homo sapiens GN=DHCR7 PE=1 SV=1 : tr|E9PIP9|E9PIP9_HUMAN 7-dehydrocholesterol reductase (Fragment) OS=Homo sapiens GN=DHCR7 PE=1 SV=2 : tr|E9PQ71|E9PQ71_HUMAN 7-dehydrocholesterol reductase (Fragment) OS=Homo sapiens GN=DHCR7 PE=1 SV=1 : tr|E9PRL8|E9PRL8_HUMAN 7-…
sp|Q9UKM9|RALY_HUMAN	306	7	32425.6	7	117	0.000474997	0.3333	RNA-binding protein Raly OS=Homo sapiens GN=RALY PE=1 SV=1 : tr|Q5QPM1|Q5QPM1_HUMAN RNA-binding protein Raly (Fragment) OS=Homo sapiens GN=RALY PE=1 SV=1 : tr|Q5QPM2|Q5QPM2_HUMAN RNA-binding protein Raly (Fragment) OS=Homo sapiens GN=RALY PE=1 SV=1
sp|Q9UNZ2|NSF1C_HUMAN	370	7	40530.3	7	60	0.000201454	0.2108	NSFL1 cofactor p47 OS=Homo sapiens GN=NSFL1C PE=1 SV=2
sp|Q9Y230|RUVB2_HUMAN	463	6	51106.5	7	72	0.000193187	0.2009	RuvB-like 2 OS=Homo sapiens GN=RUVBL2 PE=1 SV=3
sp|Q9Y281|COF2_HUMAN	166	4	18706.8	7	10	7.48373e-05	0.488	Cofilin-2 OS=Homo sapiens GN=CFL2 PE=1 SV=1
sp|Q9Y512|SAM50_HUMAN	469	7	51925.3	7	51	0.00013509	0.1876	Sorting and assembly machinery component 50 homolog OS=Homo sapiens GN=SAMM50 PE=1 SV=3
tr|A0A087WW66|A0A087WW66_HUMAN	953	0	105766	7	46	5.99641e-05	0.1081	26S proteasome non-ATPase regulatory subunit 1 OS=Homo sapiens GN=PSMD1 PE=4 SV=1
tr|A0A087WYT3|A0A087WYT3_HUMAN	164	0	19124.7	7	78	0.00059085	0.3171	Prostaglandin E synthase 3 OS=Homo sapiens GN=PTGES3 PE=4 SV=1
tr|A0A087WZG9|A0A087WZG9_HUMAN	359	2	40427.9	7	42	0.000145339	0.2228	Retrotransposon-derived protein PEG10 OS=Homo sapiens GN=PEG10 PE=4 SV=1 : tr|A0A087WYS2|A0A087WYS2_HUMAN Retrotransposon-derived protein PEG10 (Fragment) OS=Homo sapiens GN=PEG10 PE=4 SV=1
tr|A0A087X1I3|A0A087X1I3_HUMAN	519	0	56608.6	7	13	3.11173e-05	0.2543	Succinate dehydrogenase [ubiquinone] flavoprotein subunit, mitochondrial OS=Homo sapiens GN=SDHA PE=4 SV=1
tr|A0A087X253|A0A087X253_HUMAN	913	1	101250	7	27	3.67383e-05	0.0767	AP-2 complex subunit beta OS=Homo sapiens GN=AP2B1 PE=4 SV=1 : tr|A0A087WYD1|A0A087WYD1_HUMAN AP-2 complex subunit beta (Fragment) OS=Homo sapiens GN=AP2B1 PE=4 SV=1
tr|A8MUS3|A8MUS3_HUMAN	194	0	21884.4	7	67	0.000429042	0.1907	60S ribosomal protein L23a OS=Homo sapiens GN=RPL23A PE=1 SV=1
tr|B0QY89|B0QY89_HUMAN	607	4	70838.6	7	34	6.95851e-05	0.1186	Eukaryotic translation initiation factor 3 subunit L OS=Homo sapiens GN=EIF3L PE=1 SV=1 : sp|Q9Y262|EIF3L_HUMAN Eukaryotic translation initiation factor 3 subunit L OS=Homo sapiens GN=EIF3L PE=1 SV=1 : tr|C9JHP4|C9JHP4_HUMAN Eukaryotic translation initiation factor 3 subunit L (Fragment) OS=Homo sapiens GN=EIF3L PE=1 SV=1
tr|B4DK69|B4DK69_HUMAN	297	0	33794.6	7	16	6.69252e-05	0.2189	Aldo-keto reductase family 1 member C2 OS=Homo sapiens GN=AKR1C2 PE=2 SV=1
tr|D6RBV2|D6RBV2_HUMAN	325	0	36502.1	7	67	0.000256105	0.1754	Vesicular integral-membrane protein VIP36 OS=Homo sapiens GN=LMAN2 PE=1 SV=1 : tr|D6RIU4|D6RIU4_HUMAN Vesicular integral-membrane protein VIP36 (Fragment) OS=Homo sapiens GN=LMAN2 PE=1 SV=3
tr|D6RD60|D6RD60_HUMAN	103	0	11522.1	7	76	0.000916648	0.4951	Histidine triad nucleotide-binding protein 1 OS=Homo sapiens GN=HINT1 PE=1 SV=1
tr|D6RDX1|D6RDX1_HUMAN	288	0	32668	7	67	0.000289007	0.1979	Vesicular integral-membrane protein VIP36 (Fragment) OS=Homo sapiens GN=LMAN2 PE=1 SV=1
tr|D6RE99|D6RE99_HUMAN	78	1	8610.5	7	77	0.00122637	0.6538	Histidine triad nucleotide-binding protein 1 OS=Homo sapiens GN=HINT1 PE=1 SV=1
tr|D6REP8|D6REP8_HUMAN	78	0	8684.5	7	76	0.00121045	0.6538	Histidine triad nucleotide-binding protein 1 OS=Homo sapiens GN=HINT1 PE=1 SV=1
tr|E7EMC6|E7EMC6_HUMAN	330	1	36921.7	7	84	0.000316222	0.2394	Annexin OS=Homo sapiens GN=ANXA6 PE=1 SV=1
tr|E7EMF1|E7EMF1_HUMAN	815	0	88488.1	7	20	3.04859e-05	0.1067	Integrin alpha-2 OS=Homo sapiens GN=ITGA2 PE=1 SV=1
tr|E7EPB3|E7EPB3_HUMAN	124	2	14530.6	7	123	0.00123228	0.3306	60S ribosomal protein L14 OS=Homo sapiens GN=RPL14 PE=1 SV=1
tr|E7EPL9|E7EPL9_HUMAN	474	2	50936.3	7	14	3.66924e-05	0.2068	Peroxisomal multifunctional enzyme type 2 OS=Homo sapiens GN=HSD17B4 PE=1 SV=1
tr|E7ERJ7|E7ERJ7_HUMAN	604	0	67078	7	19	3.9079e-05	0.1093	Polyadenylate-binding protein 1 OS=Homo sapiens GN=PABPC1 PE=1 SV=1
tr|E7ESP4|E7ESP4_HUMAN	942	0	102744	7	20	2.63758e-05	0.0924	Integrin alpha-2 OS=Homo sapiens GN=ITGA2 PE=1 SV=1
tr|E9PB77|E9PB77_HUMAN	641	0	69401.3	7	20	3.87613e-05	0.1357	Integrin alpha-2 OS=Homo sapiens GN=ITGA2 PE=1 SV=1
tr|E9PCR7|E9PCR7_HUMAN	1038	0	117572	7	83	9.93361e-05	0.0906	2-oxoglutarate dehydrogenase, mitochondrial OS=Homo sapiens GN=OGDH PE=1 SV=1
tr|E9PDF2|E9PDF2_HUMAN	1034	0	117151	7	83	9.97204e-05	0.0909	2-oxoglutarate dehydrogenase, mitochondrial OS=Homo sapiens GN=OGDH PE=1 SV=1
tr|E9PIX6|E9PIX6_HUMAN	209	1	24058.3	7	45	0.000267481	0.3445	Protein arginine N-methyltransferase 1 (Fragment) OS=Homo sapiens GN=PRMT1 PE=1 SV=1 : tr|E9PQ98|E9PQ98_HUMAN Protein arginine N-methyltransferase 1 (Fragment) OS=Homo sapiens GN=PRMT1 PE=1 SV=1 : tr|E9PNR9|E9PNR9_HUMAN Protein arginine N-methyltransferase 1 (Fragment) OS=Homo sapiens GN=PRMT1 PE=1 SV=1
tr|E9PLL6|E9PLL6_HUMAN	108	2	12175.5	7	139	0.00159889	0.4444	60S ribosomal protein L27a OS=Homo sapiens GN=RPL27A PE=1 SV=1
tr|F2Z2I8|F2Z2I8_HUMAN	101	1	10620.6	7	56	0.0006888	0.5743	Stomatin-like protein 2, mitochondrial OS=Homo sapiens GN=STOML2 PE=1 SV=1
tr|F6TLX2|F6TLX2_HUMAN	502	5	54666.7	7	22	5.44434e-05	0.1235	Glyoxalase domain-containing protein 4 OS=Homo sapiens GN=GLOD4 PE=4 SV=1
tr|G3V295|G3V295_HUMAN	203	0	22809.3	7	81	0.000495696	0.3103	Proteasome subunit alpha type OS=Homo sapiens GN=PSMA6 PE=1 SV=1
tr|G3V4F2|G3V4F2_HUMAN	395	2	43687.6	7	23	7.23364e-05	0.2405	Acyl-coenzyme A thioesterase 1 OS=Homo sapiens GN=ACOT1 PE=4 SV=1
tr|G3V5Z7|G3V5Z7_HUMAN	252	0	28111.2	7	81	0.000399311	0.25	Proteasome subunit alpha type OS=Homo sapiens GN=PSMA6 PE=1 SV=1
tr|G5EA31|G5EA31_HUMAN	1042	1	111896	7	55	6.55724e-05	0.0883	Protein transport protein Sec24C OS=Homo sapiens GN=SEC24C PE=1 SV=1
tr|H0Y804|H0Y804_HUMAN	248	0	28144.8	7	9	4.50834e-05	0.3145	Aldo-keto reductase family 1 member C1 (Fragment) OS=Homo sapiens GN=AKR1C1 PE=4 SV=1
tr|H0YN26|H0YN26_HUMAN	177	2	19967.1	7	86	0.000603603	0.3898	Acidic leucine-rich nuclear phosphoprotein 32 family member A OS=Homo sapiens GN=ANP32A PE=1 SV=1
tr|H3BPS8|H3BPS8_HUMAN	278	0	30389.6	7	9	4.02183e-05	0.2986	Fructose-bisphosphate aldolase A (Fragment) OS=Homo sapiens GN=ALDOA PE=1 SV=1 : tr|H3BUH7|H3BUH7_HUMAN Fructose-bisphosphate aldolase A (Fragment) OS=Homo sapiens GN=ALDOA PE=1 SV=1
tr|H3BR35|H3BR35_HUMAN	475	2	52893.8	7	42	0.000109845	0.1811	Eukaryotic peptide chain release factor GTP-binding subunit ERF3A (Fragment) OS=Homo sapiens GN=GSPT1 PE=1 SV=1
tr|H3BUF6|H3BUF6_HUMAN	1068	0	112626	7	9	1.04688e-05	0.0908	Ataxin-2-like protein OS=Homo sapiens GN=ATXN2L PE=1 SV=1
tr|H3BVA8|H3BVA8_HUMAN	256	0	29112.4	7	30	0.000145582	0.1953	Lysine--tRNA ligase (Fragment) OS=Homo sapiens GN=KARS PE=1 SV=1
tr|H7BY10|H7BY10_HUMAN	158	0	17776.2	7	67	0.000526798	0.2342	60S ribosomal protein L23a (Fragment) OS=Homo sapiens GN=RPL23A PE=1 SV=1
tr|H7C106|H7C106_HUMAN	203	1	22775.3	7	60	0.000367182	0.2759	Reticulon (Fragment) OS=Homo sapiens GN=RTN4 PE=1 SV=1
tr|H7C367|H7C367_HUMAN	235	2	28268.3	7	58	0.00030661	0.2553	Non-POU domain-containing octamer-binding protein (Fragment) OS=Homo sapiens GN=NONO PE=1 SV=3
tr|I3L4X2|I3L4X2_HUMAN	1440	0	160432	7	38	3.27829e-05	0.0535	Multidrug resistance-associated protein 1 (Fragment) OS=Homo sapiens GN=ABCC1 PE=1 SV=1
tr|I3L504|I3L504_HUMAN	186	0	20472.2	7	215	0.00143599	0.2258	Eukaryotic translation initiation factor 5A-1 OS=Homo sapiens GN=EIF5A PE=1 SV=1
tr|J3KNP2|J3KNP2_HUMAN	697	0	77026.6	7	32	5.70353e-05	0.142	Transducin beta-like protein 3 (Fragment) OS=Homo sapiens GN=TBL3 PE=4 SV=1
tr|J3KPD9|J3KPD9_HUMAN	197	0	22389.7	7	48	0.000302692	0.3401	Nucleoside diphosphate kinase B OS=Homo sapiens GN=NME2 PE=1 SV=1 : tr|F6XY72|F6XY72_HUMAN Nucleoside diphosphate kinase OS=Homo sapiens GN=NME1-NME2 PE=3 SV=2
tr|J3KQ32|J3KQ32_HUMAN	416	7	46890.4	7	91	0.000271753	0.2284	Obg-like ATPase 1 OS=Homo sapiens GN=OLA1 PE=1 SV=1 : sp|Q9NTK5|OLA1_HUMAN Obg-like ATPase 1 OS=Homo sapiens GN=OLA1 PE=1 SV=2 : tr|C9JCJ9|C9JCJ9_HUMAN Obg-like ATPase 1 (Fragment) OS=Homo sapiens GN=OLA1 PE=1 SV=1 : tr|C9JTK6|C9JTK6_HUMAN Obg-like ATPase 1 (Fragment) OS=Homo sapiens GN=OLA1 PE=1 SV=1
tr|J3QR09|J3QR09_HUMAN	193	0	23102.1	7	60	0.000386207	0.1865	Ribosomal protein L19 OS=Homo sapiens GN=RPL19 PE=1 SV=1
tr|K7EJV9|K7EJV9_HUMAN	170	0	19337.9	7	67	0.000489612	0.2176	60S ribosomal protein L23a (Fragment) OS=Homo sapiens GN=RPL23A PE=1 SV=1
tr|K7ENG2|K7ENG2_HUMAN	307	0	33861.9	7	49	0.000198282	0.2671	Splicing factor U2AF 65 kDa subunit OS=Homo sapiens GN=U2AF2 PE=1 SV=1
tr|K7ERT8|K7ERT8_HUMAN	175	0	19610.1	7	67	0.000475623	0.2114	60S ribosomal protein L23a (Fragment) OS=Homo sapiens GN=RPL23A PE=1 SV=1
tr|M0R0R2|M0R0R2_HUMAN	225	0	25299.2	7	109	0.000601825	0.2978	40S ribosomal protein S5 OS=Homo sapiens GN=RPS5 PE=1 SV=1
tr|Q5QNZ2|Q5QNZ2_HUMAN	195	0	22242.8	7	130	0.0008282	0.3026	ATP synthase F(0) complex subunit B1, mitochondrial OS=Homo sapiens GN=ATP5F1 PE=1 SV=1
tr|Q5T3Q7|Q5T3Q7_HUMAN	2063	0	233109	7	25	1.50545e-05	0.0417	HEAT repeat-containing protein 1 OS=Homo sapiens GN=HEATR1 PE=1 SV=1 : tr|Q6P664|Q6P664_HUMAN HEAT repeat-containing protein 1 OS=Homo sapiens GN=HEATR1 PE=1 SV=1
tr|Q5T4U5|Q5T4U5_HUMAN	454	0	50220.4	7	52	0.00014229	0.1388	Acyl-Coenzyme A dehydrogenase, C-4 to C-12 straight chain, isoform CRA_a OS=Homo sapiens GN=ACADM PE=1 SV=1
tr|Q5T6W2|Q5T6W2_HUMAN	379	0	41762.7	7	51	0.00016717	0.2586	Heterogeneous nuclear ribonucleoprotein K (Fragment) OS=Homo sapiens GN=HNRNPK PE=1 SV=1
sp|O00505|IMA4_HUMAN	521	5	57756.8	6	39	9.29936e-05	0.1248	Importin subunit alpha-4 OS=Homo sapiens GN=KPNA3 PE=1 SV=2
sp|O00541|PESC_HUMAN	588	3	67942	6	26	5.49316e-05	0.1276	Pescadillo homolog OS=Homo sapiens GN=PES1 PE=1 SV=1 : tr|B3KXD6|B3KXD6_HUMAN Pescadillo homolog OS=Homo sapiens GN=PES1 PE=1 SV=1
sp|O00584|RNT2_HUMAN	256	0	29443.8	6	75	0.000363955	0.2734	Ribonuclease T2 OS=Homo sapiens GN=RNASET2 PE=1 SV=2 : tr|D6REQ6|D6REQ6_HUMAN Ribonuclease T2 OS=Homo sapiens GN=RNASET2 PE=1 SV=1 : tr|D6RHI9|D6RHI9_HUMAN Ribonuclease T2 (Fragment) OS=Homo sapiens GN=RNASET2 PE=1 SV=3
sp|O14773|TPP1_HUMAN	563	6	61191.6	6	23	5.07511e-05	0.1385	Tripeptidyl-peptidase 1 OS=Homo sapiens GN=TPP1 PE=1 SV=2
sp|O15355|PPM1G_HUMAN	546	6	59216.7	6	16	3.64044e-05	0.163	Protein phosphatase 1G OS=Homo sapiens GN=PPM1G PE=1 SV=1
sp|O15371|EIF3D_HUMAN	548	5	63914.4	6	26	5.89412e-05	0.1131	Eukaryotic translation initiation factor 3 subunit D OS=Homo sapiens GN=EIF3D PE=1 SV=1 : tr|B0QYA5|B0QYA5_HUMAN Eukaryotic translation initiation factor 3 subunit D (Fragment) OS=Homo sapiens GN=EIF3D PE=1 SV=1 : tr|B0QYA6|B0QYA6_HUMAN Eukaryotic translation initiation factor 3 subunit D (Fragment) OS=Homo sapiens GN=EIF3D PE=1 SV=1 : tr|B0QYA8|B0QYA8_HUMAN Eukaryotic translation initiation fact…
sp|O43242|PSMD3_HUMAN	534	6	60921.5	6	22	5.11809e-05	0.1292	26S proteasome non-ATPase regulatory subunit 3 OS=Homo sapiens GN=PSMD3 PE=1 SV=2
sp|O60841|IF2P_HUMAN	1220	0	138724	6	40	4.07311e-05	0.0721	Eukaryotic translation initiation factor 5B OS=Homo sapiens GN=EIF5B PE=1 SV=4
sp|O75396|SC22B_HUMAN	215	6	24559.5	6	38	0.000219569	0.2605	Vesicle-trafficking protein SEC22b OS=Homo sapiens GN=SEC22B PE=1 SV=4
sp|O75431|MTX2_HUMAN	263	0	29726.1	6	15	7.08536e-05	0.2091	Metaxin-2 OS=Homo sapiens GN=MTX2 PE=1 SV=1
sp|O76024|WFS1_HUMAN	890	6	100209	6	18	2.51252e-05	0.0854	Wolframin OS=Homo sapiens GN=WFS1 PE=1 SV=2
sp|O76094|SRP72_HUMAN	671	6	74542	6	43	7.96108e-05	0.1356	Signal recognition particle subunit SRP72 OS=Homo sapiens GN=SRP72 PE=1 SV=3
sp|O95202|LETM1_HUMAN	739	6	83283.9	6	47	7.90096e-05	0.1069	LETM1 and EF-hand domain-containing protein 1, mitochondrial OS=Homo sapiens GN=LETM1 PE=1 SV=1
sp|P04080|CYTB_HUMAN	98	6	11114.6	6	111	0.00140709	0.4592	Cystatin-B OS=Homo sapiens GN=CSTB PE=1 SV=2
sp|P05386|RLA1_HUMAN	114	6	11488.7	6	162	0.00176537	0.6404	60S acidic ribosomal protein P1 OS=Homo sapiens GN=RPLP1 PE=1 SV=1
sp|P06756|ITAV_HUMAN	1048	6	115946	6	32	3.79328e-05	0.0802	Integrin alpha-V OS=Homo sapiens GN=ITGAV PE=1 SV=2
sp|P07148|FABPL_HUMAN	127	0	14181.4	6	49	0.000479312	0.3071	Fatty acid-binding protein, liver OS=Homo sapiens GN=FABP1 PE=1 SV=1
sp|P09543|CN37_HUMAN	421	6	47530.7	6	9	2.65575e-05	0.152	2',3'-cyclic-nucleotide 3'-phosphodiesterase OS=Homo sapiens GN=CNP PE=1 SV=2 : tr|K7ERZ0|K7ERZ0_HUMAN 2',3'-cyclic-nucleotide 3'-phosphodiesterase (Fragment) OS=Homo sapiens GN=CNP PE=1 SV=3 : tr|C9K0L8|C9K0L8_HUMAN 2',3'-cyclic-nucleotide 3'-phosphodiesterase (Fragment) OS=Homo sapiens GN=CNP PE=1 SV=2 : tr|K7EN66|K7EN66_HUMAN 2',3'-cyclic-nucleotide 3'-phosphodiesterase (Fragment) OS=Homo sapi…
sp|P09661|RU2A_HUMAN	255	4	28380.1	6	46	0.000224101	0.2392	U2 small nuclear ribonucleoprotein A' OS=Homo sapiens GN=SNRPA1 PE=1 SV=2 : tr|H0YLR3|H0YLR3_HUMAN U2 small nuclear ribonucleoprotein A' (Fragment) OS=Homo sapiens GN=SNRPA1 PE=1 SV=1
sp|P0CG47|UBB_HUMAN	229	0	25727.8	6	174	0.000943931	0.1965	Polyubiquitin-B OS=Homo sapiens GN=UBB PE=1 SV=1 : tr|B4DV12|B4DV12_HUMAN Ubiquitin OS=Homo sapiens GN=UBB PE=2 SV=1 : tr|F5H265|F5H265_HUMAN Polyubiquitin-C (Fragment) OS=Homo sapiens GN=UBC PE=4 SV=1 : tr|F5H2Z3|F5H2Z3_HUMAN Polyubiquitin-C (Fragment) OS=Homo sapiens GN=UBC PE=4 SV=1 : tr|F5GYU3|F5GYU3_HUMAN Polyubiquitin-C (Fragment) OS=Homo sapiens GN=UBC PE=4 SV=1 : tr|F5H6Q2|F5H6Q2_HUMAN Po…
sp|P0CG48|UBC_HUMAN	685	0	76973.5	6	174	0.000315562	0.0657	Polyubiquitin-C OS=Homo sapiens GN=UBC PE=1 SV=3 : tr|Q96C32|Q96C32_HUMAN Polyubiquitin-C OS=Homo sapiens GN=UBC PE=2 SV=1 : tr|Q5PY61|Q5PY61_HUMAN Polyubiquitin-C OS=Homo sapiens GN=UBC PE=2 SV=1 : tr|J3QKN0|J3QKN0_HUMAN Ubiquitin (Fragment) OS=Homo sapiens GN=UBB PE=4 SV=1 : tr|F5GXK7|F5GXK7_HUMAN Polyubiquitin-C (Fragment) OS=Homo sapiens GN=UBC PE=4 SV=2 : tr|F5H747|F5H747_HUMAN Polyubiquitin…
sp|P11172|UMPS_HUMAN	480	5	52170.6	6	49	0.000126818	0.1979	Uridine 5'-monophosphate synthase OS=Homo sapiens GN=UMPS PE=1 SV=1
sp|P13674|P4HA1_HUMAN	534	6	60993	6	13	3.02432e-05	0.1311	Prolyl 4-hydroxylase subunit alpha-1 OS=Homo sapiens GN=P4HA1 PE=1 SV=2
sp|P22234|PUR6_HUMAN	425	6	47031.1	6	35	0.000102307	0.1624	Multifunctional protein ADE2 OS=Homo sapiens GN=PAICS PE=1 SV=3 : tr|D6RF62|D6RF62_HUMAN Phosphoribosylaminoimidazole carboxylase OS=Homo sapiens GN=PAICS PE=1 SV=1 : tr|E9PBS1|E9PBS1_HUMAN Phosphoribosylaminoimidazole carboxylase (Fragment) OS=Homo sapiens GN=PAICS PE=1 SV=1
sp|P23588|IF4B_HUMAN	611	0	69092.3	6	12	2.43987e-05	0.1211	Eukaryotic translation initiation factor 4B OS=Homo sapiens GN=EIF4B PE=1 SV=2
sp|P25789|PSA4_HUMAN	261	0	29447.2	6	27	0.000128514	0.2912	Proteasome subunit alpha type-4 OS=Homo sapiens GN=PSMA4 PE=1 SV=1 : tr|H0YL69|H0YL69_HUMAN Proteasome subunit alpha type (Fragment) OS=Homo sapiens GN=PSMA4 PE=1 SV=1 : tr|H0YMZ1|H0YMZ1_HUMAN Proteasome subunit alpha type (Fragment) OS=Homo sapiens GN=PSMA4 PE=1 SV=3 : tr|H0YMA1|H0YMA1_HUMAN Proteasome subunit alpha type (Fragment) OS=Homo sapiens GN=PSMA4 PE=1 SV=1 : tr|H0YKT8|H0YKT8_HUMAN Prot…
sp|P28066|PSA5_HUMAN	241	6	26376.2	6	44	0.00022681	0.2282	Proteasome subunit alpha type-5 OS=Homo sapiens GN=PSMA5 PE=1 SV=3
sp|P28074|PSB5_HUMAN	263	6	28444.2	6	71	0.000335374	0.2319	Proteasome subunit beta type-5 OS=Homo sapiens GN=PSMB5 PE=1 SV=3
sp|P28288|ABCD3_HUMAN	659	6	75409.6	6	28	5.27836e-05	0.1047	ATP-binding cassette sub-family D member 3 OS=Homo sapiens GN=ABCD3 PE=1 SV=1
sp|P31949|S10AB_HUMAN	105	6	11714.8	6	18	0.000212966	0.4095	Protein S100-A11 OS=Homo sapiens GN=S100A11 PE=1 SV=2
sp|P35268|RL22_HUMAN	128	5	14759.8	6	120	0.00116466	0.3281	60S ribosomal protein L22 OS=Homo sapiens GN=RPL22 PE=1 SV=2 : tr|K7ERI7|K7ERI7_HUMAN 60S ribosomal protein L22 OS=Homo sapiens GN=RPL22 PE=1 SV=1 : tr|K7EMH1|K7EMH1_HUMAN 60S ribosomal protein L22 (Fragment) OS=Homo sapiens GN=RPL22 PE=1 SV=1 : tr|K7ELC4|K7ELC4_HUMAN 60S ribosomal protein L22 (Fragment) OS=Homo sapiens GN=RPL22 PE=1 SV=1
sp|P35613|BASI_HUMAN	385	5	42156	6	55	0.000177471	0.2026	Basigin OS=Homo sapiens GN=BSG PE=1 SV=2
sp|P35749|MYH11_HUMAN	1972	0	227181	6	32	2.0159e-05	0.0279	Myosin-11 OS=Homo sapiens GN=MYH11 PE=1 SV=3
sp|P36957|ODO2_HUMAN	453	6	48706.5	6	150	0.000411357	0.1634	Dihydrolipoyllysine-residue succinyltransferase component of 2-oxoglutarate dehydrogenase complex, mitochondrial OS=Homo sapiens GN=DLST PE=1 SV=4
sp|P39019|RS19_HUMAN	145	6	16032.5	6	67	0.000574028	0.331	40S ribosomal protein S19 OS=Homo sapiens GN=RPS19 PE=1 SV=2 : tr|A0A075B6E2|A0A075B6E2_HUMAN 40S ribosomal protein S19 OS=Homo sapiens GN=RPS19 PE=1 SV=1 : tr|M0QXK4|M0QXK4_HUMAN 40S ribosomal protein S19 (Fragment) OS=Homo sapiens GN=RPS19 PE=1 SV=1
sp|P46783|RS10_HUMAN	165	5	18867.9	6	51	0.000383983	0.2364	40S ribosomal protein S10 OS=Homo sapiens GN=RPS10 PE=1 SV=1
sp|P47755|CAZA2_HUMAN	286	3	32910.6	6	58	0.000251935	0.2727	F-actin-capping protein subunit alpha-2 OS=Homo sapiens GN=CAPZA2 PE=1 SV=3
sp|P49753|ACOT2_HUMAN	483	0	53166.7	6	20	5.1441e-05	0.1553	Acyl-coenzyme A thioesterase 2, mitochondrial OS=Homo sapiens GN=ACOT2 PE=1 SV=6 : tr|A0A087WT95|A0A087WT95_HUMAN Acyl-coenzyme A thioesterase 2, mitochondrial OS=Homo sapiens GN=ACOT2 PE=4 SV=1 : tr|A0A087X0W7|A0A087X0W7_HUMAN Acyl-coenzyme A thioesterase 2, mitochondrial OS=Homo sapiens GN=ACOT2 PE=4 SV=1
sp|P49915|GUAA_HUMAN	693	6	76648.9	6	46	8.24614e-05	0.1082	GMP synthase [glutamine-hydrolyzing] OS=Homo sapiens GN=GMPS PE=1 SV=1
sp|P50502|F10A1_HUMAN	369	0	41287.5	6	34	0.000114467	0.1328	Hsc70-interacting protein OS=Homo sapiens GN=ST13 PE=1 SV=2
sp|P50914|RL14_HUMAN	215	0	23399	6	121	0.000699155	0.1907	60S ribosomal protein L14 OS=Homo sapiens GN=RPL14 PE=1 SV=4
sp|P51572|BAP31_HUMAN	246	6	27956	6	68	0.0003434	0.2154	B-cell receptor-associated protein 31 OS=Homo sapiens GN=BCAP31 PE=1 SV=3 : tr|C9J0M4|C9J0M4_HUMAN B-cell receptor-associated protein 31 (Fragment) OS=Homo sapiens GN=BCAP31 PE=1 SV=1 : tr|C9JQ75|C9JQ75_HUMAN B-cell receptor-associated protein 31 (Fragment) OS=Homo sapiens GN=BCAP31 PE=1 SV=1 : tr|C9JSP1|C9JSP1_HUMAN B-cell receptor-associated protein 31 (Fragment) OS=Homo sapiens GN=BCAP31 PE=1 …
sp|P53634|CATC_HUMAN	463	6	51802.3	6	21	5.63462e-05	0.1296	Dipeptidyl peptidase 1 OS=Homo sapiens GN=CTSC PE=1 SV=2
sp|P53985|MOT1_HUMAN	500	6	53890.8	6	35	8.6961e-05	0.092	Monocarboxylate transporter 1 OS=Homo sapiens GN=SLC16A1 PE=1 SV=3 : tr|Q5T8R5|Q5T8R5_HUMAN Monocarboxylate transporter 1 (Fragment) OS=Homo sapiens GN=SLC16A1 PE=1 SV=1 : tr|Q5T8R3|Q5T8R3_HUMAN Monocarboxylate transporter 1 (Fragment) OS=Homo sapiens GN=SLC16A1 PE=1 SV=1 : tr|Q5T8R4|Q5T8R4_HUMAN Monocarboxylate transporter 1 (Fragment) OS=Homo sapiens GN=SLC16A1 PE=4 SV=1
sp|P55795|HNRH2_HUMAN	449	1	49214.3	6	55	0.000152175	0.147	Heterogeneous nuclear ribonucleoprotein H2 OS=Homo sapiens GN=HNRNPH2 PE=1 SV=1
sp|P59998|ARPC4_HUMAN	168	0	19636.3	6	71	0.000525019	0.3929	Actin-related protein 2/3 complex subunit 4 OS=Homo sapiens GN=ARPC4 PE=1 SV=3 : tr|R4GN08|R4GN08_HUMAN Actin-related protein 2/3 complex subunit 4 (Fragment) OS=Homo sapiens GN=ARPC4 PE=4 SV=1
sp|P61088|UBE2N_HUMAN	152	5	17109	6	64	0.000523073	0.3224	Ubiquitin-conjugating enzyme E2 N OS=Homo sapiens GN=UBE2N PE=1 SV=1 : tr|F8VQQ8|F8VQQ8_HUMAN Ubiquitin-conjugating enzyme E2 N OS=Homo sapiens GN=UBE2N PE=1 SV=1
sp|P61106|RAB14_HUMAN	215	6	23863.9	6	100	0.000577814	0.4326	Ras-related protein Rab-14 OS=Homo sapiens GN=RAB14 PE=1 SV=4 : tr|X6RFL8|X6RFL8_HUMAN Ras-related protein Rab-14 (Fragment) OS=Homo sapiens GN=RAB14 PE=1 SV=1
sp|P61626|LYSC_HUMAN	148	6	16508.3	6	67	0.000562392	0.3581	Lysozyme C OS=Homo sapiens GN=LYZ PE=1 SV=1
sp|P62263|RS14_HUMAN	151	0	16244.5	6	28	0.00023036	0.2649	40S ribosomal protein S14 OS=Homo sapiens GN=RPS14 PE=1 SV=3
sp|P62316|SMD2_HUMAN	118	6	13500.2	6	96	0.00101068	0.3729	Small nuclear ribonucleoprotein Sm D2 OS=Homo sapiens GN=SNRPD2 PE=1 SV=1 : tr|K7EJB5|K7EJB5_HUMAN Small nuclear ribonucleoprotein Sm D2 OS=Homo sapiens GN=SNRPD2 PE=1 SV=1
sp|P62633|CNBP_HUMAN	177	6	19431.6	6	51	0.000357951	0.3107	Cellular nucleic acid-binding protein OS=Homo sapiens GN=CNBP PE=1 SV=1
sp|P62873|GBB1_HUMAN	340	6	37335	6	62	0.000226537	0.2206	Guanine nucleotide-binding protein G(I)/G(S)/G(T) subunit beta-1 OS=Homo sapiens GN=GNB1 PE=1 SV=3 : tr|F6UT28|F6UT28_HUMAN Guanine nucleotide-binding protein G(I)/G(S)/G(T) subunit beta-1 (Fragment) OS=Homo sapiens GN=GNB1 PE=1 SV=1 : tr|B1AKQ8|B1AKQ8_HUMAN Guanine nucleotide-binding protein G(I)/G(S)/G(T) subunit beta-1 (Fragment) OS=Homo sapiens GN=GNB1 PE=1 SV=3 : tr|B3KVK2|B3KVK2_HUMAN Guani…
sp|P62913|RL11_HUMAN	178	4	20221.6	6	168	0.00117251	0.1966	60S ribosomal protein L11 OS=Homo sapiens GN=RPL11 PE=1 SV=2
sp|P62987|RL40_HUMAN	128	0	14700.9	6	174	0.00168875	0.3516	Ubiquitin-60S ribosomal protein L40 OS=Homo sapiens GN=UBA52 PE=1 SV=2
sp|P69905|HBA_HUMAN	142	6	15229.9	6	193	0.00168848	0.3451	Hemoglobin subunit alpha OS=Homo sapiens GN=HBA1 PE=1 SV=2 : tr|G3V1N2|G3V1N2_HUMAN HCG1745306, isoform CRA_a OS=Homo sapiens GN=HBA2 PE=1 SV=1
sp|P78344|IF4G2_HUMAN	907	0	102279	6	19	2.60239e-05	0.0772	Eukaryotic translation initiation factor 4 gamma 2 OS=Homo sapiens GN=EIF4G2 PE=1 SV=1
sp|P84103|SRSF3_HUMAN	164	0	19299.9	6	79	0.000598425	0.2439	Serine/arginine-rich splicing factor 3 OS=Homo sapiens GN=SRSF3 PE=1 SV=1
sp|Q00325|MPCP_HUMAN	362	1	40050.7	6	54	0.000185315	0.1298	Phosphate carrier protein, mitochondrial OS=Homo sapiens GN=SLC25A3 PE=1 SV=2 : tr|F8VWR4|F8VWR4_HUMAN Phosphate carrier protein, mitochondrial (Fragment) OS=Homo sapiens GN=SLC25A3 PE=1 SV=1 : tr|F8VZL5|F8VZL5_HUMAN Phosphate carrier protein, mitochondrial (Fragment) OS=Homo sapiens GN=SLC25A3 PE=1 SV=1
sp|Q02790|FKBP4_HUMAN	459	6	51754.1	6	87	0.000235469	0.183	Peptidyl-prolyl cis-trans isomerase FKBP4 OS=Homo sapiens GN=FKBP4 PE=1 SV=3 : tr|F5H1U3|F5H1U3_HUMAN Peptidyl-prolyl cis-trans isomerase (Fragment) OS=Homo sapiens GN=FKBP4 PE=1 SV=1
sp|Q04760|LGUL_HUMAN	184	6	20746.2	6	38	0.000256562	0.2717	Lactoylglutathione lyase OS=Homo sapiens GN=GLO1 PE=1 SV=4
sp|Q04917|1433F_HUMAN	246	3	28183	6	113	0.00057065	0.2195	14-3-3 protein eta OS=Homo sapiens GN=YWHAH PE=1 SV=4
sp|Q07020|RL18_HUMAN	188	0	21603.1	6	224	0.00148019	0.2553	60S ribosomal protein L18 OS=Homo sapiens GN=RPL18 PE=1 SV=2 : tr|F8VUA6|F8VUA6_HUMAN 60S ribosomal protein L18 (Fragment) OS=Homo sapiens GN=RPL18 PE=1 SV=1 : tr|G3V203|G3V203_HUMAN 60S ribosomal protein L18 OS=Homo sapiens GN=RPL18 PE=1 SV=1
sp|Q08380|LG3BP_HUMAN	585	6	65271.3	6	40	8.49436e-05	0.1145	Galectin-3-binding protein OS=Homo sapiens GN=LGALS3BP PE=1 SV=1 : tr|K7EP36|K7EP36_HUMAN Galectin-3-binding protein (Fragment) OS=Homo sapiens GN=LGALS3BP PE=1 SV=1 : tr|K7EKQ5|K7EKQ5_HUMAN Galectin-3-binding protein OS=Homo sapiens GN=LGALS3BP PE=1 SV=1 : tr|K7ESM3|K7ESM3_HUMAN Galectin-3-binding protein (Fragment) OS=Homo sapiens GN=LGALS3BP PE=1 SV=1
sp|Q13162|PRDX4_HUMAN	271	3	30502.8	6	57	0.000261295	0.2509	Peroxiredoxin-4 OS=Homo sapiens GN=PRDX4 PE=1 SV=1
sp|Q13428|TCOF_HUMAN	1488	0	151997	6	31	2.58812e-05	0.0524	Treacle protein OS=Homo sapiens GN=TCOF1 PE=1 SV=3
sp|Q14554|PDIA5_HUMAN	519	6	59538.1	6	29	6.94156e-05	0.1002	Protein disulfide-isomerase A5 OS=Homo sapiens GN=PDIA5 PE=1 SV=1 : tr|C9JY10|C9JY10_HUMAN Protein disulfide-isomerase A5 (Fragment) OS=Homo sapiens GN=PDIA5 PE=4 SV=1
sp|Q14739|LBR_HUMAN	615	6	70640	6	34	6.868e-05	0.1106	Lamin-B receptor OS=Homo sapiens GN=LBR PE=1 SV=2 : tr|C9JXK0|C9JXK0_HUMAN Lamin-B receptor (Fragment) OS=Homo sapiens GN=LBR PE=1 SV=1 : tr|C9JES9|C9JES9_HUMAN Lamin-B receptor (Fragment) OS=Homo sapiens GN=LBR PE=1 SV=1
sp|Q14980|NUMA1_HUMAN	2115	2	238097	6	23	1.35096e-05	0.0336	Nuclear mitotic apparatus protein 1 OS=Homo sapiens GN=NUMA1 PE=1 SV=2
sp|Q15424|SAFB1_HUMAN	915	6	102562	6	82	0.000111332	0.0678	Scaffold attachment factor B1 OS=Homo sapiens GN=SAFB PE=1 SV=4
sp|Q15785|TOM34_HUMAN	309	6	34519.7	6	53	0.00021308	0.2654	Mitochondrial import receptor subunit TOM34 OS=Homo sapiens GN=TOMM34 PE=1 SV=2
sp|Q2VIR3|IF2GL_HUMAN	472	0	51178.2	6	14	3.68479e-05	0.1992	Putative eukaryotic translation initiation factor 2 subunit 3-like protein OS=Homo sapiens GN=EIF2S3L PE=5 SV=2
sp|Q70UQ0|IKIP_HUMAN	350	6	39266.9	6	18	6.38897e-05	0.18	Inhibitor of nuclear factor kappa-B kinase-interacting protein OS=Homo sapiens GN=IKBIP PE=1 SV=1
sp|Q7Z5L9|I2BP2_HUMAN	587	6	60968.6	6	24	5.07925e-05	0.2147	Interferon regulatory factor 2-binding protein 2 OS=Homo sapiens GN=IRF2BP2 PE=1 SV=2
sp|Q86UE4|LYRIC_HUMAN	582	5	63780.8	6	24	5.12288e-05	0.1048	Protein LYRIC OS=Homo sapiens GN=MTDH PE=1 SV=2
sp|Q8IY81|SPB1_HUMAN	847	6	96481.2	6	42	6.16016e-05	0.0697	pre-rRNA processing protein FTSJ3 OS=Homo sapiens GN=FTSJ3 PE=1 SV=2 : tr|J3KS36|J3KS36_HUMAN pre-rRNA-processing protein FTSJ3 (Fragment) OS=Homo sapiens GN=FTSJ3 PE=1 SV=1 : tr|J3QSE2|J3QSE2_HUMAN pre-rRNA-processing protein FTSJ3 (Fragment) OS=Homo sapiens GN=FTSJ3 PE=1 SV=1
sp|Q8N0Y7|PGAM4_HUMAN	254	0	28740.8	6	19	9.29279e-05	0.1535	Probable phosphoglycerate mutase 4 OS=Homo sapiens GN=PGAM4 PE=2 SV=1
sp|Q8N1F7|NUP93_HUMAN	819	5	93411.6	6	22	3.33707e-05	0.083	Nuclear pore complex protein Nup93 OS=Homo sapiens GN=NUP93 PE=1 SV=2 : tr|H3BP95|H3BP95_HUMAN Nuclear pore complex protein Nup93 (Fragment) OS=Homo sapiens GN=NUP93 PE=1 SV=1 : tr|H3BMX0|H3BMX0_HUMAN Nuclear pore complex protein Nup93 (Fragment) OS=Homo sapiens GN=NUP93 PE=1 SV=1 : tr|H3BNG7|H3BNG7_HUMAN Nuclear pore complex protein Nup93 (Fragment) OS=Homo sapiens GN=NUP93 PE=4 SV=1 : tr|H3BP72…
sp|Q8NE71|ABCF1_HUMAN	845	5	95848.5	6	23	3.38141e-05	0.1018	ATP-binding cassette sub-family F member 1 OS=Homo sapiens GN=ABCF1 PE=1 SV=2
sp|Q92688|AN32B_HUMAN	251	6	28752.3	6	61	0.000301913	0.255	Acidic leucine-rich nuclear phosphoprotein 32 family member B OS=Homo sapiens GN=ANP32B PE=1 SV=1 : tr|Q5T6W8|Q5T6W8_HUMAN Acidic leucine-rich nuclear phosphoprotein 32 family member B (Fragment) OS=Homo sapiens GN=ANP32B PE=1 SV=1
sp|Q96C36|P5CR2_HUMAN	320	0	33597.7	6	52	0.000201874	0.2125	Pyrroline-5-carboxylate reductase 2 OS=Homo sapiens GN=PYCR2 PE=1 SV=1 : tr|A0A087WZF0|A0A087WZF0_HUMAN Pyrroline-5-carboxylate reductase 2 (Fragment) OS=Homo sapiens GN=PYCR2 PE=4 SV=1 : tr|A0A087WX69|A0A087WX69_HUMAN Pyrroline-5-carboxylate reductase 2 (Fragment) OS=Homo sapiens GN=PYCR2 PE=4 SV=1
sp|Q96HC4|PDLI5_HUMAN	596	5	63886.5	6	21	4.37723e-05	0.1309	PDZ and LIM domain protein 5 OS=Homo sapiens GN=PDLIM5 PE=1 SV=5 : tr|F5H7Y0|F5H7Y0_HUMAN PDZ and LIM domain protein 5 OS=Homo sapiens GN=PDLIM5 PE=1 SV=1
sp|Q99733|NP1L4_HUMAN	375	5	42778.9	6	20	6.6256e-05	0.1227	Nucleosome assembly protein 1-like 4 OS=Homo sapiens GN=NAP1L4 PE=1 SV=1 : tr|A8MXH2|A8MXH2_HUMAN Nucleosome assembly protein 1-like 4 (Fragment) OS=Homo sapiens GN=NAP1L4 PE=1 SV=2 : tr|C9J6D1|C9J6D1_HUMAN Nucleosome assembly protein 1-like 4 (Fragment) OS=Homo sapiens GN=NAP1L4 PE=1 SV=1 : tr|E9PNJ7|E9PNJ7_HUMAN Nucleosome assembly protein 1-like 4 (Fragment) OS=Homo sapiens GN=NAP1L4 PE=1 SV=1…
sp|Q99805|TM9S2_HUMAN	663	6	75707.5	6	83	0.000155522	0.098	Transmembrane 9 superfamily member 2 OS=Homo sapiens GN=TM9SF2 PE=1 SV=1
sp|Q9H3G5|CPVL_HUMAN	476	6	54111.1	6	98	0.000255768	0.1639	Probable serine carboxypeptidase CPVL OS=Homo sapiens GN=CPVL PE=1 SV=2 : tr|C9JZ94|C9JZ94_HUMAN Probable serine carboxypeptidase CPVL (Fragment) OS=Homo sapiens GN=CPVL PE=4 SV=1 : tr|C9JVI2|C9JVI2_HUMAN Probable serine carboxypeptidase CPVL (Fragment) OS=Homo sapiens GN=CPVL PE=4 SV=1 : tr|C9JLV0|C9JLV0_HUMAN Probable serine carboxypeptidase CPVL (Fragment) OS=Homo sapiens GN=CPVL PE=1 SV=1 : t…
sp|Q9H3Z4|DNJC5_HUMAN	198	6	22116.3	6	22	0.000138033	0.2475	DnaJ homolog subfamily C member 5 OS=Homo sapiens GN=DNAJC5 PE=1 SV=1
sp|Q9H4A4|AMPB_HUMAN	650	0	72531.4	6	37	7.07155e-05	0.1462	Aminopeptidase B OS=Homo sapiens GN=RNPEP PE=1 SV=2
sp|Q9H8Y8|GORS2_HUMAN	452	6	47098	6	34	9.34473e-05	0.1018	Golgi reassembly-stacking protein 2 OS=Homo sapiens GN=GORASP2 PE=1 SV=3
sp|Q9NVI7|ATD3A_HUMAN	634	0	71306.7	6	58	0.000113649	0.1151	ATPase family AAA domain-containing protein 3A OS=Homo sapiens GN=ATAD3A PE=1 SV=2
sp|Q9P258|RCC2_HUMAN	522	6	56031.2	6	21	4.99776e-05	0.1456	Protein RCC2 OS=Homo sapiens GN=RCC2 PE=1 SV=2
sp|Q9P2J5|SYLC_HUMAN	1176	6	134362	6	30	3.16913e-05	0.0697	Leucine--tRNA ligase, cytoplasmic OS=Homo sapiens GN=LARS PE=1 SV=2 : tr|B4DJ10|B4DJ10_HUMAN Leucine--tRNA ligase, cytoplasmic OS=Homo sapiens GN=LARS PE=1 SV=1 : tr|Q2TU79|Q2TU79_HUMAN Cell proliferation-inducing protein 57 OS=Homo sapiens GN=PIG44 PE=2 SV=1
sp|Q9UBT2|SAE2_HUMAN	640	6	71161.2	6	52	0.000100937	0.1547	SUMO-activating enzyme subunit 2 OS=Homo sapiens GN=UBA2 PE=1 SV=2 : tr|U3KQ93|U3KQ93_HUMAN SUMO-activating enzyme subunit 2 OS=Homo sapiens GN=UBA2 PE=1 SV=1
sp|Q9UHD1|CHRD1_HUMAN	332	3	37447.6	6	53	0.000198319	0.238	Cysteine and histidine-rich domain-containing protein 1 OS=Homo sapiens GN=CHORDC1 PE=1 SV=2 : tr|E9PHZ2|E9PHZ2_HUMAN Cysteine and histidine-rich domain-containing protein 1 OS=Homo sapiens GN=CHORDC1 PE=1 SV=1
sp|Q9UL46|PSME2_HUMAN	239	0	27366.3	6	74	0.000384645	0.1841	Proteasome activator complex subunit 2 OS=Homo sapiens GN=PSME2 PE=1 SV=4
sp|Q9UN86|G3BP2_HUMAN	482	6	54069.8	6	119	0.000306709	0.1846	Ras GTPase-activating protein-binding protein 2 OS=Homo sapiens GN=G3BP2 PE=1 SV=2 : tr|D6RB17|D6RB17_HUMAN Ras GTPase-activating protein-binding protein 2 (Fragment) OS=Homo sapiens GN=G3BP2 PE=1 SV=1 : tr|D6RAC7|D6RAC7_HUMAN Ras GTPase-activating protein-binding protein 2 (Fragment) OS=Homo sapiens GN=G3BP2 PE=1 SV=1 : tr|D6RGJ4|D6RGJ4_HUMAN Ras GTPase-activating protein-binding protein 2 (Frag…
sp|Q9Y2B0|CNPY2_HUMAN	182	4	20621.2	6	15	0.000102387	0.3297	Protein canopy homolog 2 OS=Homo sapiens GN=CNPY2 PE=1 SV=1 : tr|H0YI18|H0YI18_HUMAN Protein canopy homolog 2 (Fragment) OS=Homo sapiens GN=CNPY2 PE=4 SV=1 : tr|F8VXJ7|F8VXJ7_HUMAN Protein canopy homolog 2 (Fragment) OS=Homo sapiens GN=CNPY2 PE=4 SV=1 : tr|F8W1K5|F8W1K5_HUMAN Protein canopy homolog 2 (Fragment) OS=Homo sapiens GN=CNPY2 PE=4 SV=1
sp|Q9Y3B3|TMED7_HUMAN	224	6	25137.6	6	68	0.000377127	0.2634	Transmembrane emp24 domain-containing protein 7 OS=Homo sapiens GN=TMED7 PE=1 SV=2 : tr|G3V2Y2|G3V2Y2_HUMAN Transmembrane emp24 domain-containing protein 7 (Fragment) OS=Homo sapiens GN=TMED7 PE=3 SV=3
sp|Q9Y3I0|RTCB_HUMAN	505	6	55156.8	6	41	0.00010086	0.1505	tRNA-splicing ligase RtcB homolog OS=Homo sapiens GN=RTCB PE=1 SV=1
tr|A0A087WTV6|A0A087WTV6_HUMAN	246	0	25833.9	6	52	0.0002626	0.2764	Pyrroline-5-carboxylate reductase 2 OS=Homo sapiens GN=PYCR2 PE=4 SV=1
tr|A0A087WUT6|A0A087WUT6_HUMAN	1220	0	138579	6	40	4.07311e-05	0.0721	Eukaryotic translation initiation factor 5B OS=Homo sapiens GN=EIF5B PE=4 SV=1
tr|A0A087WYR3|A0A087WYR3_HUMAN	222	4	23732.3	6	87	0.000486847	0.2793	Tumor protein D54 OS=Homo sapiens GN=TPD52L2 PE=4 SV=1
tr|A0A087WZM2|A0A087WZM2_HUMAN	306	0	34885.4	6	75	0.000304485	0.2288	Ribonuclease T2 OS=Homo sapiens GN=RNASET2 PE=4 SV=1
tr|A0A087X1H6|A0A087X1H6_HUMAN	254	0	28202.3	6	34	0.000166292	0.1929	Hsc70-interacting protein OS=Homo sapiens GN=ST13 PE=4 SV=1
tr|A0A087X1X7|A0A087X1X7_HUMAN	631	0	69222	6	32	6.30009e-05	0.1062	Elongation factor 1-delta OS=Homo sapiens GN=EEF1D PE=4 SV=1 : tr|E9PQR8|E9PQR8_HUMAN Elongation factor 1-delta (Fragment) OS=Homo sapiens GN=EEF1D PE=1 SV=1 : tr|E9PRL0|E9PRL0_HUMAN Elongation factor 1-delta (Fragment) OS=Homo sapiens GN=EEF1D PE=1 SV=1 : tr|E9PN71|E9PN71_HUMAN Elongation factor 1-delta (Fragment) OS=Homo sapiens GN=EEF1D PE=1 SV=1 : tr|E9PN56|E9PN56_HUMAN Elongation factor 1-de…
tr|A0A087X1Z3|A0A087X1Z3_HUMAN	254	0	29090.3	6	74	0.00036193	0.1732	Proteasome activator complex subunit 2 OS=Homo sapiens GN=PSME2 PE=4 SV=1
tr|A0A087X2D0|A0A087X2D0_HUMAN	95	1	10296	6	80	0.00104615	0.4211	Serine/arginine-rich-splicing factor 3 OS=Homo sapiens GN=SRSF3 PE=4 SV=1
tr|A6NKB8|A6NKB8_HUMAN	611	1	68107.3	6	38	7.72625e-05	0.1555	Aminopeptidase B OS=Homo sapiens GN=RNPEP PE=1 SV=1
tr|A8MW49|A8MW49_HUMAN	124	1	13781	6	50	0.000500927	0.3145	Fatty acid-binding protein, liver OS=Homo sapiens GN=FABP1 PE=1 SV=1
tr|B1PS43|B1PS43_HUMAN	2029	0	234074	6	32	1.95927e-05	0.0271	Myosin heavy chain 11 smooth muscle isoform OS=Homo sapiens GN=MYH11 PE=2 SV=1
tr|B4DS13|B4DS13_HUMAN	572	1	64749.1	6	13	2.82341e-05	0.1294	Eukaryotic translation initiation factor 4B OS=Homo sapiens GN=EIF4B PE=1 SV=1
tr|B5MCP9|B5MCP9_HUMAN	187	0	21280.8	6	17	0.000112936	0.2941	40S ribosomal protein S7 OS=Homo sapiens GN=RPS7 PE=1 SV=1
tr|C9J840|C9J840_HUMAN	987	1	113474	6	12	1.51039e-05	0.0811	Mitogen-activated protein kinase kinase kinase kinase 4 OS=Homo sapiens GN=MAP4K4 PE=1 SV=3
tr|C9J9C1|C9J9C1_HUMAN	395	1	43150.2	6	27	8.49167e-05	0.162	Serine/threonine-protein phosphatase 2A 65 kDa regulatory subunit A alpha isoform (Fragment) OS=Homo sapiens GN=PPP2R1A PE=1 SV=2
tr|C9JAZ1|C9JAZ1_HUMAN	229	0	25683	6	15	8.13733e-05	0.2402	Metaxin-2 (Fragment) OS=Homo sapiens GN=MTX2 PE=1 SV=1 : tr|F8WE26|F8WE26_HUMAN Metaxin-2 OS=Homo sapiens GN=MTX2 PE=4 SV=1
tr|C9JF13|C9JF13_HUMAN	903	0	98148.4	6	47	6.46601e-05	0.0853	Eukaryotic translation initiation factor 4 gamma 1 (Fragment) OS=Homo sapiens GN=EIF4G1 PE=1 SV=1 : tr|C9J6B6|C9J6B6_HUMAN Eukaryotic translation initiation factor 4 gamma 1 (Fragment) OS=Homo sapiens GN=EIF4G1 PE=1 SV=1 : tr|C9JWW9|C9JWW9_HUMAN Eukaryotic translation initiation factor 4 gamma 1 (Fragment) OS=Homo sapiens GN=EIF4G1 PE=1 SV=1 : tr|C9JSU8|C9JSU8_HUMAN Eukaryotic translation initiat…
tr|C9JNK6|C9JNK6_HUMAN	207	0	23610	6	15	9.00217e-05	0.2657	Metaxin-2 OS=Homo sapiens GN=MTX2 PE=1 SV=1
tr|D3DQV9|D3DQV9_HUMAN	907	0	102247	6	19	2.60239e-05	0.0772	Eukaryotic translation initiation factor 4 gamma 2 (Fragment) OS=Homo sapiens GN=EIF4G2 PE=1 SV=1
tr|D6REM6|D6REM6_HUMAN	794	0	88286.5	6	11	1.72107e-05	0.0932	Matrin-3 OS=Homo sapiens GN=MATR3 PE=1 SV=1 : tr|D6R991|D6R991_HUMAN Matrin-3 (Fragment) OS=Homo sapiens GN=MATR3 PE=1 SV=1 : tr|D6R8Z5|D6R8Z5_HUMAN Matrin-3 (Fragment) OS=Homo sapiens GN=MATR3 PE=1 SV=1 : tr|D6REK4|D6REK4_HUMAN Matrin-3 (Fragment) OS=Homo sapiens GN=MATR3 PE=1 SV=1 : tr|D6RCM3|D6RCM3_HUMAN Matrin-3 (Fragment) OS=Homo sapiens GN=MATR3 PE=1 SV=1 : tr|D6RBS2|D6RBS2_HUMAN Matrin-3 (…
tr|E3W990|E3W990_HUMAN	190	0	20906.1	6	26	0.000169999	0.2526	Sequestosome-1 (Fragment) OS=Homo sapiens GN=SQSTM1 PE=1 SV=1
tr|E5RFV2|E5RFV2_HUMAN	205	0	21805.4	6	22	0.00013332	0.3659	2,4-dienoyl-CoA reductase, mitochondrial (Fragment) OS=Homo sapiens GN=DECR1 PE=1 SV=1 : tr|E5RJG7|E5RJG7_HUMAN 2,4-dienoyl-CoA reductase, mitochondrial (Fragment) OS=Homo sapiens GN=DECR1 PE=1 SV=1 : tr|E5RJD2|E5RJD2_HUMAN 2,4-dienoyl-CoA reductase, mitochondrial (Fragment) OS=Homo sapiens GN=DECR1 PE=1 SV=1
tr|E5RH77|E5RH77_HUMAN	134	0	14268.4	6	28	0.000259585	0.2985	40S ribosomal protein S14 OS=Homo sapiens GN=RPS14 PE=1 SV=1
tr|E7ESS4|E7ESS4_HUMAN	310	1	33660.5	6	9	3.60668e-05	0.2194	Intercellular adhesion molecule 1 OS=Homo sapiens GN=ICAM1 PE=1 SV=1
tr|E7ETY2|E7ETY2_HUMAN	1488	0	152195	6	31	2.58812e-05	0.0524	Treacle protein OS=Homo sapiens GN=TCOF1 PE=1 SV=1
tr|E7EX17|E7EX17_HUMAN	616	0	69638.5	6	12	2.42006e-05	0.1201	Eukaryotic translation initiation factor 4B OS=Homo sapiens GN=EIF4B PE=1 SV=1
tr|E9PEX6|E9PEX6_HUMAN	486	3	51764.8	6	32	8.17975e-05	0.144	Dihydrolipoyl dehydrogenase, mitochondrial OS=Homo sapiens GN=DLD PE=1 SV=1
tr|E9PF19|E9PF19_HUMAN	411	2	45888.1	6	30	9.06788e-05	0.1557	Transducin beta-like protein 2 OS=Homo sapiens GN=TBL2 PE=1 SV=1 : tr|A0A087WXC6|A0A087WXC6_HUMAN Transducin beta-like protein 2 (Fragment) OS=Homo sapiens GN=TBL2 PE=4 SV=1
tr|E9PSI1|E9PSI1_HUMAN	815	3	92310.4	6	24	3.65831e-05	0.0859	Transmembrane 9 superfamily member 1 OS=Homo sapiens GN=TM9SF1 PE=1 SV=1 : sp|O15321|TM9S1_HUMAN Transmembrane 9 superfamily member 1 OS=Homo sapiens GN=TM9SF1 PE=2 SV=2 : tr|G3V1B9|G3V1B9_HUMAN Transmembrane 9 superfamily member 1 OS=Homo sapiens GN=TM9SF1 PE=4 SV=1
tr|F5GYJ8|F5GYJ8_HUMAN	286	0	32320.9	6	27	0.00011728	0.2063	Ubiquitin thioesterase OTUB1 OS=Homo sapiens GN=OTUB1 PE=1 SV=1
tr|F5H246|F5H246_HUMAN	473	0	53469.6	6	12	3.15171e-05	0.1691	Protein NAMPTL OS=Homo sapiens GN=NAMPTL PE=4 SV=2 : tr|Q5SYT8|Q5SYT8_HUMAN Protein NAMPTL (Fragment) OS=Homo sapiens GN=NAMPTL PE=4 SV=1
tr|F8VR77|F8VR77_HUMAN	284	0	31428.9	6	19	8.31116e-05	0.1866	Proliferation-associated protein 2G4 OS=Homo sapiens GN=PA2G4 PE=1 SV=1
tr|F8VZX2|F8VZX2_HUMAN	321	0	33760.4	6	97	0.000375399	0.2181	Poly(rC)-binding protein 2 OS=Homo sapiens GN=PCBP2 PE=1 SV=1 : tr|F8W0G4|F8W0G4_HUMAN Poly(rC)-binding protein 2 (Fragment) OS=Homo sapiens GN=PCBP2 PE=1 SV=1 : tr|F8VTZ0|F8VTZ0_HUMAN Poly(rC)-binding protein 2 (Fragment) OS=Homo sapiens GN=PCBP2 PE=4 SV=1 : tr|H3BSP4|H3BSP4_HUMAN Poly(rC)-binding protein 2 (Fragment) OS=Homo sapiens GN=PCBP2 PE=4 SV=1
tr|F8W8W4|F8W8W4_HUMAN	293	2	32219.5	6	25	0.000105998	0.2253	Prenylcysteine oxidase 1 OS=Homo sapiens GN=PCYOX1 PE=1 SV=1 : tr|C9K055|C9K055_HUMAN Prenylcysteine oxidase 1 (Fragment) OS=Homo sapiens GN=PCYOX1 PE=1 SV=1 : tr|C9JM55|C9JM55_HUMAN Prenylcysteine oxidase 1 (Fragment) OS=Homo sapiens GN=PCYOX1 PE=1 SV=1 : tr|C9JGT6|C9JGT6_HUMAN Prenylcysteine oxidase 1 (Fragment) OS=Homo sapiens GN=PCYOX1 PE=1 SV=3
tr|F8WCF6|F8WCF6_HUMAN	181	0	21027	6	71	0.000487311	0.3646	Protein ARPC4-TTLL3 OS=Homo sapiens GN=ARPC4-TTLL3 PE=4 SV=1
tr|G3V5Q1|G3V5Q1_HUMAN	242	0	27089.9	6	14	7.18686e-05	0.2066	DNA-(apurinic or apyrimidinic site) lyase (Fragment) OS=Homo sapiens GN=APEX1 PE=1 SV=1
tr|H0Y2W2|H0Y2W2_HUMAN	572	1	64299.3	6	59	0.000128139	0.1276	ATPase family AAA domain-containing protein 3A (Fragment) OS=Homo sapiens GN=ATAD3A PE=1 SV=1
tr|H0Y7L5|H0Y7L5_HUMAN	269	0	30600.8	6	16	7.38914e-05	0.223	Apolipoprotein E (Fragment) OS=Homo sapiens GN=APOE PE=1 SV=2 : tr|E7ERP7|E7ERP7_HUMAN Apolipoprotein E (Fragment) OS=Homo sapiens GN=APOE PE=1 SV=1 : tr|E9PEV4|E9PEV4_HUMAN Apolipoprotein E (Fragment) OS=Homo sapiens GN=APOE PE=1 SV=1
tr|H0Y852|H0Y852_HUMAN	190	1	20220.8	6	32	0.000209229	0.2842	Succinyl-CoA ligase [GDP-forming] subunit beta, mitochondrial (Fragment) OS=Homo sapiens GN=SUCLG2 PE=1 SV=1
tr|H0Y8G5|H0Y8G5_HUMAN	261	0	29687.5	6	83	0.000395061	0.1954	Heterogeneous nuclear ribonucleoprotein D0 (Fragment) OS=Homo sapiens GN=HNRNPD PE=1 SV=3
tr|H0YA96|H0YA96_HUMAN	210	1	23891.3	6	85	0.000502835	0.2429	Heterogeneous nuclear ribonucleoprotein D0 (Fragment) OS=Homo sapiens GN=HNRNPD PE=1 SV=1 : tr|D6RF44|D6RF44_HUMAN Heterogeneous nuclear ribonucleoprotein D0 (Fragment) OS=Homo sapiens GN=HNRNPD PE=1 SV=3
tr|H0YB39|H0YB39_HUMAN	277	0	30459.6	6	27	0.000121091	0.2202	Heterogeneous nuclear ribonucleoprotein H (Fragment) OS=Homo sapiens GN=HNRNPH1 PE=1 SV=1
tr|H0YDD8|H0YDD8_HUMAN	92	0	9075.5	6	27	0.000364588	0.5	60S acidic ribosomal protein P2 (Fragment) OS=Homo sapiens GN=RPLP2 PE=1 SV=1
tr|H0YEL7|H0YEL7_HUMAN	136	1	14190.1	6	12	0.000109615	0.2353	Acetyl-CoA acetyltransferase, mitochondrial (Fragment) OS=Homo sapiens GN=ACAT1 PE=1 SV=1 : tr|E9PKF3|E9PKF3_HUMAN Acetyl-CoA acetyltransferase, mitochondrial (Fragment) OS=Homo sapiens GN=ACAT1 PE=1 SV=1
tr|H0YHA7|H0YHA7_HUMAN	167	1	18946.5	6	226	0.0016812	0.2874	60S ribosomal protein L18 (Fragment) OS=Homo sapiens GN=RPL18 PE=1 SV=1
tr|H0YJX6|H0YJX6_HUMAN	279	0	32273.3	6	36	0.000160297	0.233	Protein arginine N-methyltransferase 5 (Fragment) OS=Homo sapiens GN=PRMT5 PE=1 SV=1 : tr|G3V5T6|G3V5T6_HUMAN Protein arginine N-methyltransferase 5 (Fragment) OS=Homo sapiens GN=PRMT5 PE=1 SV=1
tr|H0YLA2|H0YLA2_HUMAN	115	1	13031.8	6	65	0.000702169	0.3913	Signal recognition particle 14 kDa protein OS=Homo sapiens GN=SRP14 PE=1 SV=1
tr|H0YM70|H0YM70_HUMAN	228	0	25976.6	6	74	0.000403202	0.193	Proteasome activator complex subunit 2 OS=Homo sapiens GN=PSME2 PE=1 SV=1 : tr|H0YKU2|H0YKU2_HUMAN Proteasome activator complex subunit 2 (Fragment) OS=Homo sapiens GN=PSME2 PE=1 SV=1
tr|H0YMF4|H0YMF4_HUMAN	112	1	12364.5	6	63	0.000698793	0.4107	60S ribosomal protein L28 OS=Homo sapiens GN=RPL28 PE=1 SV=1
tr|H0YMI6|H0YMI6_HUMAN	183	0	20495.3	6	27	0.00018329	0.4153	Proteasome subunit alpha type (Fragment) OS=Homo sapiens GN=PSMA4 PE=1 SV=1
tr|H3BQX5|H3BQX5_HUMAN	170	0	19813.2	6	15	0.000109615	0.2471	Sulfotransferase (Fragment) OS=Homo sapiens GN=SULT1A1 PE=1 SV=3
tr|H3BQZ7|H3BQZ7_HUMAN	746	0	84621.2	6	34	5.66195e-05	0.1046	HCG2044799 OS=Homo sapiens GN=HNRNPUL2-BSCL2 PE=4 SV=1
tr|H3BRK3|H3BRK3_HUMAN	269	0	29908.3	6	27	0.000124692	0.1822	NAD(P)H dehydrogenase [quinone] 1 OS=Homo sapiens GN=NQO1 PE=1 SV=1
tr|H3BRU6|H3BRU6_HUMAN	301	0	31675.3	6	97	0.000400342	0.2326	Poly(rC)-binding protein 2 (Fragment) OS=Homo sapiens GN=PCBP2 PE=1 SV=1
tr|H7C3I1|H7C3I1_HUMAN	146	1	16304.2	6	36	0.00030632	0.3356	Hsc70-interacting protein (Fragment) OS=Homo sapiens GN=ST13 PE=4 SV=1
tr|H7C4H2|H7C4H2_HUMAN	160	0	17586.4	6	19	0.000147523	0.3375	Signal recognition particle receptor subunit beta (Fragment) OS=Homo sapiens GN=SRPRB PE=1 SV=1
tr|J3KQ96|J3KQ96_HUMAN	1414	1	144022	6	32	2.81143e-05	0.0552	Treacle protein (Fragment) OS=Homo sapiens GN=TCOF1 PE=1 SV=1
tr|J3KT51|J3KT51_HUMAN	104	1	10987.4	6	16	0.000191123	0.5385	Hematological and neurological-expressed 1 protein OS=Homo sapiens GN=HN1 PE=1 SV=1
tr|J3QLC8|J3QLC8_HUMAN	174	3	20215.7	6	37	0.000264167	0.3391	60S ribosomal protein L17 OS=Homo sapiens GN=RPL17 PE=1 SV=1
tr|J3QQ67|J3QQ67_HUMAN	190	0	21810.2	6	224	0.00146461	0.2526	60S ribosomal protein L18 (Fragment) OS=Homo sapiens GN=RPL18 PE=1 SV=1
tr|K7ELC7|K7ELC7_HUMAN	144	0	16444.1	6	69	0.000595268	0.4028	60S ribosomal protein L27 (Fragment) OS=Homo sapiens GN=RPL27 PE=1 SV=1
tr|M0QXU7|M0QXU7_HUMAN	273	2	31123.2	6	22	0.000100112	0.2271	Mitochondrial import inner membrane translocase subunit TIM44 (Fragment) OS=Homo sapiens GN=TIMM44 PE=1 SV=1
tr|M0R0P7|M0R0P7_HUMAN	137	2	16148.5	6	50	0.000453394	0.3139	60S ribosomal protein L18a OS=Homo sapiens GN=RPL18A PE=1 SV=1
tr|Q5JPT9|Q5JPT9_HUMAN	204	0	22234.4	6	65	0.000395831	0.3333	Pyruvate dehydrogenase E1 component subunit alpha, somatic form, mitochondrial (Fragment) OS=Homo sapiens GN=PDHA1 PE=1 SV=3
sp|E9PAV3|NACAM_HUMAN	2078	0	205277	5	86	5.14137e-05	0.0192	Nascent polypeptide-associated complex subunit alpha, muscle-specific form OS=Homo sapiens GN=NACA PE=1 SV=1
sp|O00154|BACH_HUMAN	380	5	41751.3	5	41	0.000134038	0.1763	Cytosolic acyl coenzyme A thioester hydrolase OS=Homo sapiens GN=ACOT7 PE=1 SV=3 : tr|K7EKP8|K7EKP8_HUMAN Cytosolic acyl coenzyme A thioester hydrolase (Fragment) OS=Homo sapiens GN=ACOT7 PE=1 SV=3
sp|O00159|MYO1C_HUMAN	1063	0	121588	5	20	2.33735e-05	0.0677	Unconventional myosin-Ic OS=Homo sapiens GN=MYO1C PE=1 SV=4
sp|O00303|EIF3F_HUMAN	357	5	37522.1	5	20	6.95966e-05	0.1737	Eukaryotic translation initiation factor 3 subunit F OS=Homo sapiens GN=EIF3F PE=1 SV=1
sp|O00469|PLOD2_HUMAN	737	0	84613.6	5	19	3.20267e-05	0.0896	Procollagen-lysine,2-oxoglutarate 5-dioxygenase 2 OS=Homo sapiens GN=PLOD2 PE=1 SV=2
sp|O00515|LAD1_HUMAN	517	0	57078.8	5	50	0.000120145	0.1683	Ladinin-1 OS=Homo sapiens GN=LAD1 PE=1 SV=2
sp|O00629|IMA3_HUMAN	521	4	57832.6	5	11	2.6229e-05	0.1094	Importin subunit alpha-3 OS=Homo sapiens GN=KPNA4 PE=1 SV=1
sp|O00748|EST2_HUMAN	559	5	61749.2	5	9	2.00012e-05	0.102	Cocaine esterase OS=Homo sapiens GN=CES2 PE=1 SV=1 : tr|J3QLP1|J3QLP1_HUMAN Cocaine esterase (Fragment) OS=Homo sapiens GN=CES2 PE=4 SV=1
sp|O14562|UBFD1_HUMAN	309	2	33342.8	5	33	0.000132673	0.1424	Ubiquitin domain-containing protein UBFD1 OS=Homo sapiens GN=UBFD1 PE=1 SV=2 : tr|H3BRL3|H3BRL3_HUMAN Ubiquitin domain-containing protein UBFD1 OS=Homo sapiens GN=UBFD1 PE=1 SV=1
sp|O14737|PDCD5_HUMAN	125	5	14258.3	5	38	0.000377659	0.392	Programmed cell death protein 5 OS=Homo sapiens GN=PDCD5 PE=1 SV=3 : tr|K7EQA1|K7EQA1_HUMAN Programmed cell death protein 5 OS=Homo sapiens GN=PDCD5 PE=1 SV=1
sp|O14818|PSA7_HUMAN	248	5	27851.6	5	98	0.000490909	0.2823	Proteasome subunit alpha type-7 OS=Homo sapiens GN=PSMA7 PE=1 SV=1
sp|O15118|NPC1_HUMAN	1278	4	142056	5	11	1.06927e-05	0.0548	Niemann-Pick C1 protein OS=Homo sapiens GN=NPC1 PE=1 SV=2
sp|O15144|ARPC2_HUMAN	300	4	34293.5	5	8	3.3128e-05	0.1833	Actin-related protein 2/3 complex subunit 2 OS=Homo sapiens GN=ARPC2 PE=1 SV=1 : tr|C9JTV5|C9JTV5_HUMAN Actin-related protein 2/3 complex subunit 2 (Fragment) OS=Homo sapiens GN=ARPC2 PE=1 SV=3
sp|O43399|TPD54_HUMAN	206	0	22206.3	5	78	0.000470385	0.267	Tumor protein D54 OS=Homo sapiens GN=TPD52L2 PE=1 SV=2
sp|O43776|SYNC_HUMAN	548	5	62884.5	5	18	4.08055e-05	0.1113	Asparagine--tRNA ligase, cytoplasmic OS=Homo sapiens GN=NARS PE=1 SV=1 : tr|K7EPK2|K7EPK2_HUMAN Asparagine--tRNA ligase, cytoplasmic (Fragment) OS=Homo sapiens GN=NARS PE=1 SV=1 : tr|K7EMQ6|K7EMQ6_HUMAN Asparagine--tRNA ligase, cytoplasmic (Fragment) OS=Homo sapiens GN=NARS PE=1 SV=1
sp|O60812|HNRC1_HUMAN	293	0	32104.7	5	18	7.63187e-05	0.1399	Heterogeneous nuclear ribonucleoprotein C-like 1 OS=Homo sapiens GN=HNRNPCL1 PE=1 SV=1
sp|O75116|ROCK2_HUMAN	1388	5	160781	5	12	1.07403e-05	0.0454	Rho-associated protein kinase 2 OS=Homo sapiens GN=ROCK2 PE=1 SV=4 : tr|E9PF63|E9PF63_HUMAN Rho-associated protein kinase 2 OS=Homo sapiens GN=ROCK2 PE=1 SV=1 : tr|Q14DU5|Q14DU5_HUMAN ROCK2 protein OS=Homo sapiens GN=ROCK2 PE=2 SV=1
sp|O75955|FLOT1_HUMAN	427	4	47307.6	5	40	0.000116375	0.1335	Flotillin-1 OS=Homo sapiens GN=FLOT1 PE=1 SV=3 : tr|A2AB10|A2AB10_HUMAN Flotillin-1 (Fragment) OS=Homo sapiens GN=FLOT1 PE=1 SV=1 : tr|A2AB12|A2AB12_HUMAN Flotillin-1 (Fragment) OS=Homo sapiens GN=FLOT1 PE=1 SV=1 : tr|A2AB13|A2AB13_HUMAN Flotillin-1 (Fragment) OS=Homo sapiens GN=FLOT1 PE=1 SV=1
sp|O76003|GLRX3_HUMAN	335	5	37390.2	5	30	0.000111251	0.1403	Glutaredoxin-3 OS=Homo sapiens GN=GLRX3 PE=1 SV=2
sp|O95182|NDUA7_HUMAN	113	5	12525.6	5	10	0.000109938	0.2566	NADH dehydrogenase [ubiquinone] 1 alpha subcomplex subunit 7 OS=Homo sapiens GN=NDUFA7 PE=1 SV=3
sp|O95292|VAPB_HUMAN	243	4	27193.1	5	81	0.0004141	0.2263	Vesicle-associated membrane protein-associated protein B/C OS=Homo sapiens GN=VAPB PE=1 SV=3
sp|O95336|6PGL_HUMAN	258	5	27511.5	5	11	5.29663e-05	0.2752	6-phosphogluconolactonase OS=Homo sapiens GN=PGLS PE=1 SV=2
sp|O95394|AGM1_HUMAN	542	3	59796.3	5	17	3.89651e-05	0.1125	Phosphoacetylglucosamine mutase OS=Homo sapiens GN=PGM3 PE=1 SV=1 : tr|D6RCQ8|D6RCQ8_HUMAN Phosphoacetylglucosamine mutase (Fragment) OS=Homo sapiens GN=PGM3 PE=1 SV=3 : tr|S4R390|S4R390_HUMAN Phosphoacetylglucosamine mutase (Fragment) OS=Homo sapiens GN=PGM3 PE=4 SV=1 : tr|J3KN95|J3KN95_HUMAN Phosphoacetylglucosamine mutase OS=Homo sapiens GN=PGM3 PE=1 SV=1
sp|O95793|STAU1_HUMAN	577	0	63124.7	5	80	0.000172243	0.1248	Double-stranded RNA-binding protein Staufen homolog 1 OS=Homo sapiens GN=STAU1 PE=1 SV=2
sp|O95819|M4K4_HUMAN	1239	0	141995	5	11	1.10293e-05	0.0565	Mitogen-activated protein kinase kinase kinase kinase 4 OS=Homo sapiens GN=MAP4K4 PE=1 SV=2
sp|P04181|OAT_HUMAN	439	5	48486.2	5	10	2.82984e-05	0.1458	Ornithine aminotransferase, mitochondrial OS=Homo sapiens GN=OAT PE=1 SV=1
sp|P07305|H10_HUMAN	194	5	20832.2	5	24	0.000153687	0.1598	Histone H1.0 OS=Homo sapiens GN=H1F0 PE=1 SV=3
sp|P08708|RS17_HUMAN	135	0	15522.4	5	46	0.000423302	0.2296	40S ribosomal protein S17 OS=Homo sapiens GN=RPS17 PE=1 SV=2 : sp|P0CW22|RS17L_HUMAN 40S ribosomal protein S17-like OS=Homo sapiens GN=RPS17L PE=1 SV=1
sp|P09012|SNRPA_HUMAN	282	2	31241.2	5	27	0.000118944	0.1738	U1 small nuclear ribonucleoprotein A OS=Homo sapiens GN=SNRPA PE=1 SV=3 : tr|M0R2B8|M0R2B8_HUMAN U1 small nuclear ribonucleoprotein A (Fragment) OS=Homo sapiens GN=SNRPA PE=1 SV=1 : tr|M0R221|M0R221_HUMAN U1 small nuclear ribonucleoprotein A (Fragment) OS=Homo sapiens GN=SNRPA PE=1 SV=1 : tr|M0QZG7|M0QZG7_HUMAN U1 small nuclear ribonucleoprotein A (Fragment) OS=Homo sapiens GN=SNRPA PE=1 SV=1
sp|P09525|ANXA4_HUMAN	319	0	35842.1	5	17	6.6204e-05	0.1693	Annexin A4 OS=Homo sapiens GN=ANXA4 PE=1 SV=4
sp|P0C0S5|H2AZ_HUMAN	128	0	13526.5	5	387	0.00375601	0.3516	Histone H2A.Z OS=Homo sapiens GN=H2AFZ PE=1 SV=2
sp|P10599|THIO_HUMAN	105	5	11711.7	5	34	0.000402268	0.3429	Thioredoxin OS=Homo sapiens GN=TXN PE=1 SV=3
sp|P10606|COX5B_HUMAN	129	5	13668.9	5	66	0.000635595	0.4264	Cytochrome c oxidase subunit 5B, mitochondrial OS=Homo sapiens GN=COX5B PE=1 SV=2
sp|P10620|MGST1_HUMAN	155	3	17569.2	5	112	0.000897662	0.2645	Microsomal glutathione S-transferase 1 OS=Homo sapiens GN=MGST1 PE=1 SV=1 : tr|F5H6X2|F5H6X2_HUMAN Microsomal glutathione S-transferase 1 (Fragment) OS=Homo sapiens GN=MGST1 PE=1 SV=1 : tr|F5H7F6|F5H7F6_HUMAN Microsomal glutathione S-transferase 1 (Fragment) OS=Homo sapiens GN=MGST1 PE=1 SV=1
sp|P11217|PYGM_HUMAN	842	1	97012.6	5	11	1.62296e-05	0.0534	Glycogen phosphorylase, muscle form OS=Homo sapiens GN=PYGM PE=1 SV=6
sp|P13798|ACPH_HUMAN	732	0	81154.6	5	20	3.39426e-05	0.0943	Acylamino-acid-releasing enzyme OS=Homo sapiens GN=APEH PE=1 SV=4
sp|P14324|FPPS_HUMAN	419	5	48226.6	5	18	5.33685e-05	0.1217	Farnesyl pyrophosphate synthase OS=Homo sapiens GN=FDPS PE=1 SV=4 : tr|A0A087X090|A0A087X090_HUMAN Farnesyl diphosphate synthase (Farnesyl pyrophosphate synthetase, dimethylallyltranstransferase, geranyltranstransferase), isoform CRA_a OS=Homo sapiens GN=FDPS PE=4 SV=1 : tr|A0A087WVN4|A0A087WVN4_HUMAN Farnesyl pyrophosphate synthase (Fragment) OS=Homo sapiens GN=FDPS PE=4 SV=1 : tr|A0A087X1D8|A0A…
sp|P16278|BGAL_HUMAN	677	0	76008.6	5	67	0.000122945	0.1108	Beta-galactosidase OS=Homo sapiens GN=GLB1 PE=1 SV=2 : tr|C9JF15|C9JF15_HUMAN Beta-galactosidase (Fragment) OS=Homo sapiens GN=GLB1 PE=1 SV=1 : tr|C9J539|C9J539_HUMAN Beta-galactosidase (Fragment) OS=Homo sapiens GN=GLB1 PE=1 SV=1
sp|P16422|EPCAM_HUMAN	314	0	34891.7	5	27	0.000106822	0.1242	Epithelial cell adhesion molecule OS=Homo sapiens GN=EPCAM PE=1 SV=2
sp|P16949|STMN1_HUMAN	149	5	17273.9	5	26	0.000216777	0.2886	Stathmin OS=Homo sapiens GN=STMN1 PE=1 SV=3 : tr|A2A2D0|A2A2D0_HUMAN Stathmin (Fragment) OS=Homo sapiens GN=STMN1 PE=1 SV=3
sp|P17931|LEG3_HUMAN	250	5	26118	5	41	0.000203737	0.232	Galectin-3 OS=Homo sapiens GN=LGALS3 PE=1 SV=5
sp|P17980|PRS6A_HUMAN	439	0	49154.4	5	15	4.24476e-05	0.1139	26S protease regulatory subunit 6A OS=Homo sapiens GN=PSMC3 PE=1 SV=3 : tr|R4GNH3|R4GNH3_HUMAN 26S protease regulatory subunit 6A OS=Homo sapiens GN=PSMC3 PE=1 SV=1
sp|P18085|ARF4_HUMAN	180	2	20479.7	5	111	0.000766085	0.3278	ADP-ribosylation factor 4 OS=Homo sapiens GN=ARF4 PE=1 SV=3 : tr|C9JPM4|C9JPM4_HUMAN ADP-ribosylation factor 4 (Fragment) OS=Homo sapiens GN=ARF4 PE=1 SV=1
sp|P20618|PSB1_HUMAN	241	5	26454.4	5	11	5.67025e-05	0.2075	Proteasome subunit beta type-1 OS=Homo sapiens GN=PSMB1 PE=1 SV=2
sp|P23193|TCEA1_HUMAN	301	5	33930	5	25	0.000103181	0.2159	Transcription elongation factor A protein 1 OS=Homo sapiens GN=TCEA1 PE=1 SV=2
sp|P24390|ERD21_HUMAN	212	5	24508	5	67	0.000392614	0.1415	ER lumen protein-retaining receptor 1 OS=Homo sapiens GN=KDELR1 PE=1 SV=1
sp|P24666|PPAC_HUMAN	158	5	18012.8	5	26	0.000204429	0.2848	Low molecular weight phosphotyrosine protein phosphatase OS=Homo sapiens GN=ACP1 PE=1 SV=3
sp|P25786|PSA1_HUMAN	263	5	29518.9	5	37	0.000174772	0.2167	Proteasome subunit alpha type-1 OS=Homo sapiens GN=PSMA1 PE=1 SV=1 : tr|F5GX11|F5GX11_HUMAN Proteasome subunit alpha type-1 OS=Homo sapiens GN=PSMA1 PE=1 SV=1
sp|P27144|KAD4_HUMAN	223	5	25234.2	5	14	7.79919e-05	0.3857	Adenylate kinase 4, mitochondrial OS=Homo sapiens GN=AK4 PE=1 SV=1 : tr|D3DQ64|D3DQ64_HUMAN Adenylate kinase 4, mitochondrial OS=Homo sapiens GN=AK4 PE=1 SV=1
sp|P28070|PSB4_HUMAN	264	5	29167.5	5	17	7.99966e-05	0.2348	Proteasome subunit beta type-4 OS=Homo sapiens GN=PSMB4 PE=1 SV=4
sp|P30504|1C04_HUMAN	366	0	40951.3	5	21	7.12795e-05	0.1803	HLA class I histocompatibility antigen, Cw-4 alpha chain OS=Homo sapiens GN=HLA-C PE=1 SV=1
sp|P30508|1C12_HUMAN	366	0	40842.1	5	21	7.12795e-05	0.1803	HLA class I histocompatibility antigen, Cw-12 alpha chain OS=Homo sapiens GN=HLA-C PE=2 SV=2
sp|P30510|1C14_HUMAN	366	0	40794.1	5	21	7.12795e-05	0.1803	HLA class I histocompatibility antigen, Cw-14 alpha chain OS=Homo sapiens GN=HLA-C PE=2 SV=2
sp|P31150|GDIA_HUMAN	447	1	50532.1	5	16	4.44671e-05	0.1186	Rab GDP dissociation inhibitor alpha OS=Homo sapiens GN=GDI1 PE=1 SV=2
sp|P31153|METK2_HUMAN	395	5	43615.3	5	15	4.71759e-05	0.1519	S-adenosylmethionine synthase isoform type-2 OS=Homo sapiens GN=MAT2A PE=1 SV=1
sp|P31947|1433S_HUMAN	248	1	27738.7	5	112	0.000561038	0.1411	14-3-3 protein sigma OS=Homo sapiens GN=SFN PE=1 SV=1
sp|P32189|GLPK_HUMAN	559	5	61187.1	5	54	0.000120007	0.1288	Glycerol kinase OS=Homo sapiens GN=GK PE=1 SV=3
sp|P33121|ACSL1_HUMAN	698	0	77874.9	5	24	4.27152e-05	0.0845	Long-chain-fatty-acid--CoA ligase 1 OS=Homo sapiens GN=ACSL1 PE=1 SV=1
sp|P35221|CTNA1_HUMAN	906	2	99990.5	5	23	3.15374e-05	0.0806	Catenin alpha-1 OS=Homo sapiens GN=CTNNA1 PE=1 SV=1
sp|P35270|SPRE_HUMAN	261	5	28012.8	5	13	6.1877e-05	0.2184	Sepiapterin reductase OS=Homo sapiens GN=SPR PE=1 SV=1
sp|P35908|K22E_HUMAN	639	0	65375.2	5	6	1.16648e-05	0.0782	Keratin, type II cytoskeletal 2 epidermal OS=Homo sapiens GN=KRT2 PE=1 SV=2
sp|P36915|GNL1_HUMAN	607	5	68600.5	5	10	2.04662e-05	0.112	Guanine nucleotide-binding protein-like 1 OS=Homo sapiens GN=GNL1 PE=1 SV=2
sp|P38606|VATA_HUMAN	617	5	68242.5	5	13	2.61749e-05	0.1135	V-type proton ATPase catalytic subunit A OS=Homo sapiens GN=ATP6V1A PE=1 SV=2 : tr|C9JVW8|C9JVW8_HUMAN V-type proton ATPase catalytic subunit A (Fragment) OS=Homo sapiens GN=ATP6V1A PE=1 SV=1 : tr|C9JA17|C9JA17_HUMAN V-type proton ATPase catalytic subunit A (Fragment) OS=Homo sapiens GN=ATP6V1A PE=1 SV=3
sp|P40429|RL13A_HUMAN	203	0	23544.4	5	38	0.000232549	0.1626	60S ribosomal protein L13a OS=Homo sapiens GN=RPL13A PE=1 SV=2 : tr|Q8J015|Q8J015_HUMAN 60S ribosomal protein L13a OS=Homo sapiens GN=RPL13a PE=2 SV=1
sp|P42167|LAP2B_HUMAN	454	0	50621.4	5	13	3.55725e-05	0.1542	Lamina-associated polypeptide 2, isoforms beta/gamma OS=Homo sapiens GN=TMPO PE=1 SV=2
sp|P46778|RL21_HUMAN	160	3	18535.1	5	56	0.000434805	0.2562	60S ribosomal protein L21 OS=Homo sapiens GN=RPL21 PE=1 SV=2 : tr|M0R181|M0R181_HUMAN 60S ribosomal protein L21 (Fragment) OS=Homo sapiens GN=RPL21 PE=1 SV=1
sp|P46779|RL28_HUMAN	137	0	15719.7	5	62	0.000562209	0.2847	60S ribosomal protein L28 OS=Homo sapiens GN=RPL28 PE=1 SV=3
sp|P48506|GSH1_HUMAN	637	5	72701.3	5	10	1.95023e-05	0.0926	Glutamate--cysteine ligase catalytic subunit OS=Homo sapiens GN=GCLC PE=1 SV=2 : tr|D6R959|D6R959_HUMAN Glutamate--cysteine ligase catalytic subunit (Fragment) OS=Homo sapiens GN=GCLC PE=1 SV=1
sp|P49821|NDUV1_HUMAN	464	0	50766.8	5	22	5.89021e-05	0.1552	NADH dehydrogenase [ubiquinone] flavoprotein 1, mitochondrial OS=Homo sapiens GN=NDUFV1 PE=1 SV=4
sp|P52292|IMA1_HUMAN	529	5	57807.9	5	45	0.000105678	0.1323	Importin subunit alpha-1 OS=Homo sapiens GN=KPNA2 PE=1 SV=1 : tr|J3KS65|J3KS65_HUMAN POU domain, class 2, transcription factor 2 (Fragment) OS=Homo sapiens GN=POU2F2 PE=4 SV=1 : tr|J3QLL0|J3QLL0_HUMAN POU domain, class 2, transcription factor 2 (Fragment) OS=Homo sapiens GN=POU2F2 PE=4 SV=1
sp|P54727|RD23B_HUMAN	409	5	43126.6	5	32	9.7197e-05	0.2738	UV excision repair protein RAD23 homolog B OS=Homo sapiens GN=RAD23B PE=1 SV=1 : tr|Q5W0S5|Q5W0S5_HUMAN UV excision repair protein RAD23 homolog B (Fragment) OS=Homo sapiens GN=RAD23B PE=1 SV=1
sp|P60866|RS20_HUMAN	119	5	13346.3	5	55	0.000574172	0.2269	40S ribosomal protein S20 OS=Homo sapiens GN=RPS20 PE=1 SV=1 : tr|G3XAN0|G3XAN0_HUMAN 40S ribosomal protein S20 OS=Homo sapiens GN=RPS20 PE=1 SV=1
sp|P61026|RAB10_HUMAN	200	5	22508.6	5	31	0.000192556	0.24	Ras-related protein Rab-10 OS=Homo sapiens GN=RAB10 PE=1 SV=1
sp|P61204|ARF3_HUMAN	181	0	20569.7	5	232	0.00159234	0.3481	ADP-ribosylation factor 3 OS=Homo sapiens GN=ARF3 PE=1 SV=2 : tr|F5H0C7|F5H0C7_HUMAN ADP-ribosylation factor 3 (Fragment) OS=Homo sapiens GN=ARF3 PE=3 SV=1 : tr|F5H6T5|F5H6T5_HUMAN ADP-ribosylation factor 3 (Fragment) OS=Homo sapiens GN=ARF3 PE=4 SV=1 : tr|F5H1V1|F5H1V1_HUMAN ADP-ribosylation factor 3 (Fragment) OS=Homo sapiens GN=ARF3 PE=4 SV=1
sp|P61619|S61A1_HUMAN	476	2	52212.5	5	52	0.000135713	0.1029	Protein transport protein Sec61 subunit alpha isoform 1 OS=Homo sapiens GN=SEC61A1 PE=1 SV=2 : tr|C9JXC6|C9JXC6_HUMAN Protein transport protein Sec61 subunit alpha isoform 1 (Fragment) OS=Homo sapiens GN=SEC61A1 PE=3 SV=1
sp|P62249|RS16_HUMAN	146	0	16417	5	90	0.000765801	0.3219	40S ribosomal protein S16 OS=Homo sapiens GN=RPS16 PE=1 SV=2
sp|P62899|RL31_HUMAN	125	0	14435.9	5	114	0.00113298	0.32	60S ribosomal protein L31 OS=Homo sapiens GN=RPL31 PE=1 SV=1
sp|P80303|NUCB2_HUMAN	420	0	50146.3	5	16	4.73257e-05	0.1167	Nucleobindin-2 OS=Homo sapiens GN=NUCB2 PE=1 SV=2
sp|P84077|ARF1_HUMAN	181	0	20665.7	5	232	0.00159234	0.3481	ADP-ribosylation factor 1 OS=Homo sapiens GN=ARF1 PE=1 SV=2
sp|P84085|ARF5_HUMAN	180	0	20498.6	5	182	0.0012561	0.3278	ADP-ribosylation factor 5 OS=Homo sapiens GN=ARF5 PE=1 SV=2
sp|P99999|CYC_HUMAN	105	5	11723.1	5	179	0.00211782	0.3905	Cytochrome c OS=Homo sapiens GN=CYCS PE=1 SV=2 : tr|C9JFR7|C9JFR7_HUMAN Cytochrome c (Fragment) OS=Homo sapiens GN=CYCS PE=1 SV=1
sp|Q01844|EWS_HUMAN	656	0	68417.7	5	14	2.65125e-05	0.0945	RNA-binding protein EWS OS=Homo sapiens GN=EWSR1 PE=1 SV=1
sp|Q02252|MMSA_HUMAN	535	5	57784.6	5	34	7.89499e-05	0.1327	Methylmalonate-semialdehyde dehydrogenase [acylating], mitochondrial OS=Homo sapiens GN=ALDH6A1 PE=1 SV=2 : tr|G3V4Z4|G3V4Z4_HUMAN Methylmalonate-semialdehyde dehydrogenase [acylating], mitochondrial OS=Homo sapiens GN=ALDH6A1 PE=1 SV=1
sp|Q07000|1C15_HUMAN	366	0	40819.2	5	21	7.12795e-05	0.1803	HLA class I histocompatibility antigen, Cw-15 alpha chain OS=Homo sapiens GN=HLA-C PE=1 SV=1
sp|Q07666|KHDR1_HUMAN	443	5	48179.2	5	83	0.000232756	0.1896	KH domain-containing, RNA-binding, signal transduction-associated protein 1 OS=Homo sapiens GN=KHDRBS1 PE=1 SV=1
sp|Q08426|ECHP_HUMAN	723	5	79426.7	5	9	1.54643e-05	0.0996	Peroxisomal bifunctional enzyme OS=Homo sapiens GN=EHHADH PE=1 SV=3
sp|Q08945|SSRP1_HUMAN	709	5	81006.4	5	23	4.03003e-05	0.0846	FACT complex subunit SSRP1 OS=Homo sapiens GN=SSRP1 PE=1 SV=1 : tr|E9PMD4|E9PMD4_HUMAN FACT complex subunit SSRP1 (Fragment) OS=Homo sapiens GN=SSRP1 PE=1 SV=1 : tr|E9PPZ7|E9PPZ7_HUMAN FACT complex subunit SSRP1 (Fragment) OS=Homo sapiens GN=SSRP1 PE=1 SV=1
sp|Q09028|RBBP4_HUMAN	425	5	47608.1	5	22	6.43073e-05	0.1671	Histone-binding protein RBBP4 OS=Homo sapiens GN=RBBP4 PE=1 SV=3 : tr|C9JPP3|C9JPP3_HUMAN Histone-binding protein RBBP4 (Fragment) OS=Homo sapiens GN=RBBP4 PE=1 SV=2 : tr|E9PND5|E9PND5_HUMAN Histone-binding protein RBBP4 (Fragment) OS=Homo sapiens GN=RBBP4 PE=4 SV=1 : tr|H0YCT5|H0YCT5_HUMAN Histone-binding protein RBBP4 (Fragment) OS=Homo sapiens GN=RBBP4 PE=1 SV=1
sp|Q10567|AP1B1_HUMAN	949	0	104552	5	19	2.48722e-05	0.0432	AP-1 complex subunit beta-1 OS=Homo sapiens GN=AP1B1 PE=1 SV=2 : tr|C9J1E7|C9J1E7_HUMAN AP-1 complex subunit beta-1 (Fragment) OS=Homo sapiens GN=AP1B1 PE=1 SV=1
sp|Q12874|SF3A3_HUMAN	501	5	58794.2	5	47	0.000116543	0.1158	Splicing factor 3A subunit 3 OS=Homo sapiens GN=SF3A3 PE=1 SV=1
sp|Q13217|DNJC3_HUMAN	504	1	57526.2	5	23	5.66922e-05	0.123	DnaJ homolog subfamily C member 3 OS=Homo sapiens GN=DNAJC3 PE=1 SV=1
sp|Q13748|TBA3C_HUMAN	450	0	49909.6	5	26	7.17773e-05	0.1267	Tubulin alpha-3C/D chain OS=Homo sapiens GN=TUBA3C PE=1 SV=3
sp|Q13765|NACA_HUMAN	215	0	23351.7	5	86	0.00049692	0.186	Nascent polypeptide-associated complex subunit alpha OS=Homo sapiens GN=NACA PE=1 SV=1 : tr|F8W0W4|F8W0W4_HUMAN Nascent polypeptide-associated complex subunit alpha, muscle-specific form (Fragment) OS=Homo sapiens GN=NACA PE=1 SV=1 : tr|F8VZ58|F8VZ58_HUMAN Nascent polypeptide-associated complex subunit alpha, muscle-specific form (Fragment) OS=Homo sapiens GN=NACA PE=1 SV=1
sp|Q13884|SNTB1_HUMAN	538	5	58007	5	20	4.61821e-05	0.1431	Beta-1-syntrophin OS=Homo sapiens GN=SNTB1 PE=1 SV=3 : tr|E5RIX7|E5RIX7_HUMAN Beta-1-syntrophin (Fragment) OS=Homo sapiens GN=SNTB1 PE=1 SV=1
sp|Q13895|BYST_HUMAN	437	5	49552	5	17	4.83274e-05	0.1442	Bystin OS=Homo sapiens GN=BYSL PE=1 SV=3
sp|Q14166|TTL12_HUMAN	644	5	74338	5	14	2.70065e-05	0.1258	Tubulin--tyrosine ligase-like protein 12 OS=Homo sapiens GN=TTLL12 PE=1 SV=2 : tr|V9GY16|V9GY16_HUMAN Tubulin--tyrosine ligase-like protein 12 OS=Homo sapiens GN=TTLL12 PE=1 SV=1
sp|Q15629|TRAM1_HUMAN	374	5	43025.8	5	68	0.000225873	0.139	Translocating chain-associated membrane protein 1 OS=Homo sapiens GN=TRAM1 PE=1 SV=3 : tr|G3XAN4|G3XAN4_HUMAN Translocating chain-associated membrane protein 1 OS=Homo sapiens GN=TRAM1 PE=1 SV=1
sp|Q15631|TSN_HUMAN	228	0	26148.8	5	20	0.000108974	0.307	Translin OS=Homo sapiens GN=TSN PE=1 SV=1
sp|Q15758|AAAT_HUMAN	541	0	56544.2	5	50	0.000114815	0.0869	Neutral amino acid transporter B(0) OS=Homo sapiens GN=SLC1A5 PE=1 SV=2
sp|Q16576|RBBP7_HUMAN	425	3	47772.2	5	5	1.46153e-05	0.1647	Histone-binding protein RBBP7 OS=Homo sapiens GN=RBBP7 PE=1 SV=1
sp|Q16629|SRSF7_HUMAN	238	0	27332	5	41	0.00021401	0.1849	Serine/arginine-rich splicing factor 7 OS=Homo sapiens GN=SRSF7 PE=1 SV=1
sp|Q16795|NDUA9_HUMAN	377	4	42464.6	5	14	4.61331e-05	0.1777	NADH dehydrogenase [ubiquinone] 1 alpha subcomplex subunit 9, mitochondrial OS=Homo sapiens GN=NDUFA9 PE=1 SV=2
sp|Q29960|1C16_HUMAN	366	1	40709.1	5	17	5.77024e-05	0.1803	HLA class I histocompatibility antigen, Cw-16 alpha chain OS=Homo sapiens GN=HLA-C PE=2 SV=1
sp|Q3ZCQ8|TIM50_HUMAN	353	4	39603.5	5	30	0.000105578	0.1728	Mitochondrial import inner membrane translocase subunit TIM50 OS=Homo sapiens GN=TIMM50 PE=1 SV=2
sp|Q58FG0|HS905_HUMAN	334	1	38695.8	5	37	0.00013762	0.1407	Putative heat shock protein HSP 90-alpha A5 OS=Homo sapiens GN=HSP90AA5P PE=1 SV=1
sp|Q5JTH9|RRP12_HUMAN	1297	5	143593	5	6	5.74695e-06	0.0439	RRP12-like protein OS=Homo sapiens GN=RRP12 PE=1 SV=2 : tr|A0A087X1U8|A0A087X1U8_HUMAN RRP12-like protein (Fragment) OS=Homo sapiens GN=RRP12 PE=4 SV=1 : tr|H7C1M8|H7C1M8_HUMAN RRP12-like protein (Fragment) OS=Homo sapiens GN=RRP12 PE=4 SV=1 : tr|A0A087WYW2|A0A087WYW2_HUMAN RRP12-like protein (Fragment) OS=Homo sapiens GN=RRP12 PE=4 SV=1
sp|Q5SSJ5|HP1B3_HUMAN	553	3	61151.3	5	28	6.29012e-05	0.1067	Heterochromatin protein 1-binding protein 3 OS=Homo sapiens GN=HP1BP3 PE=1 SV=1 : tr|X6RGJ2|X6RGJ2_HUMAN Heterochromatin protein 1-binding protein 3 (Fragment) OS=Homo sapiens GN=HP1BP3 PE=1 SV=1 : tr|B0QZK8|B0QZK8_HUMAN Heterochromatin protein 1-binding protein 3 (Fragment) OS=Homo sapiens GN=HP1BP3 PE=1 SV=1 : tr|B0QZK6|B0QZK6_HUMAN Heterochromatin protein 1-binding protein 3 (Fragment) OS=Homo…
sp|Q63HN8|RN213_HUMAN	5207	5	591012	5	5	1.19291e-06	0.0119	E3 ubiquitin-protein ligase RNF213 OS=Homo sapiens GN=RNF213 PE=1 SV=3
sp|Q6IBS0|TWF2_HUMAN	349	0	39505.3	5	37	0.000131705	0.2178	Twinfilin-2 OS=Homo sapiens GN=TWF2 PE=1 SV=2
sp|Q6NUQ4|TM214_HUMAN	689	5	77083.4	5	16	2.88488e-05	0.074	Transmembrane protein 214 OS=Homo sapiens GN=TMEM214 PE=1 SV=2
sp|Q6NVY1|HIBCH_HUMAN	386	3	43436.4	5	29	9.33334e-05	0.1477	3-hydroxyisobutyryl-CoA hydrolase, mitochondrial OS=Homo sapiens GN=HIBCH PE=1 SV=2
sp|Q6PEY2|TBA3E_HUMAN	450	0	49808.6	5	26	7.17773e-05	0.1267	Tubulin alpha-3E chain OS=Homo sapiens GN=TUBA3E PE=1 SV=2
sp|Q6PIU2|NCEH1_HUMAN	408	5	45760.7	5	21	6.39419e-05	0.1961	Neutral cholesterol ester hydrolase 1 OS=Homo sapiens GN=NCEH1 PE=1 SV=3
sp|Q6YN16|HSDL2_HUMAN	418	5	45347.5	5	18	5.34961e-05	0.1459	Hydroxysteroid dehydrogenase-like protein 2 OS=Homo sapiens GN=HSDL2 PE=1 SV=1
sp|Q71UI9|H2AV_HUMAN	128	1	13482.5	5	388	0.00376572	0.3516	Histone H2A.V OS=Homo sapiens GN=H2AFV PE=1 SV=3
sp|Q8IXB1|DJC10_HUMAN	793	4	91003.3	5	13	2.03656e-05	0.0668	DnaJ homolog subfamily C member 10 OS=Homo sapiens GN=DNAJC10 PE=1 SV=2
sp|Q8N766|EMC1_HUMAN	993	5	111671	5	22	2.75233e-05	0.0725	ER membrane protein complex subunit 1 OS=Homo sapiens GN=EMC1 PE=1 SV=1
sp|Q8NBJ5|GT251_HUMAN	622	5	71572.5	5	44	8.78797e-05	0.082	Procollagen galactosyltransferase 1 OS=Homo sapiens GN=COLGALT1 PE=1 SV=1 : tr|M0QYH0|M0QYH0_HUMAN Procollagen galactosyltransferase 1 (Fragment) OS=Homo sapiens GN=COLGALT1 PE=1 SV=1
sp|Q8TC12|RDH11_HUMAN	318	5	35345.4	5	63	0.000246116	0.1855	Retinol dehydrogenase 11 OS=Homo sapiens GN=RDH11 PE=1 SV=2
sp|Q92621|NU205_HUMAN	2012	5	227758	5	32	1.97582e-05	0.0323	Nuclear pore complex protein Nup205 OS=Homo sapiens GN=NUP205 PE=1 SV=3
sp|Q92783|STAM1_HUMAN	540	4	59124	5	14	3.22078e-05	0.1241	Signal transducing adapter molecule 1 OS=Homo sapiens GN=STAM PE=1 SV=3 : tr|C9J1E5|C9J1E5_HUMAN Signal transducing adapter molecule 1 OS=Homo sapiens GN=STAM PE=1 SV=2 : tr|A6NMU3|A6NMU3_HUMAN Signal transducing adapter molecule 1 (Fragment) OS=Homo sapiens GN=STAM PE=1 SV=2
sp|Q92928|RAB1C_HUMAN	201	0	21985	5	39	0.000241043	0.2388	Putative Ras-related protein Rab-1C OS=Homo sapiens GN=RAB1C PE=5 SV=2
sp|Q95604|1C17_HUMAN	372	1	41194.6	5	28	9.35064e-05	0.1774	HLA class I histocompatibility antigen, Cw-17 alpha chain OS=Homo sapiens GN=HLA-C PE=1 SV=1
sp|Q969H8|CS010_HUMAN	173	1	18765.3	5	53	0.000380589	0.237	UPF0556 protein C19orf10 OS=Homo sapiens GN=C19orf10 PE=1 SV=1
sp|Q96GQ7|DDX27_HUMAN	796	5	89761.2	5	12	1.87281e-05	0.0729	Probable ATP-dependent RNA helicase DDX27 OS=Homo sapiens GN=DDX27 PE=1 SV=2 : tr|B7Z6D5|B7Z6D5_HUMAN Probable ATP-dependent RNA helicase DDX27 OS=Homo sapiens GN=DDX27 PE=2 SV=1
sp|Q9BRF8|CPPED_HUMAN	314	5	35507.9	5	57	0.000225513	0.1752	Serine/threonine-protein phosphatase CPPED1 OS=Homo sapiens GN=CPPED1 PE=1 SV=3
sp|Q9BVK6|TMED9_HUMAN	235	5	27242.2	5	34	0.000179737	0.1787	Transmembrane emp24 domain-containing protein 9 OS=Homo sapiens GN=TMED9 PE=1 SV=2
sp|Q9H0U4|RAB1B_HUMAN	201	0	22139.2	5	39	0.000241043	0.2388	Ras-related protein Rab-1B OS=Homo sapiens GN=RAB1B PE=1 SV=1
sp|Q9H444|CHM4B_HUMAN	224	5	24916.6	5	27	0.000149741	0.2768	Charged multivesicular body protein 4b OS=Homo sapiens GN=CHMP4B PE=1 SV=1
sp|Q9NZ01|TECR_HUMAN	308	5	35992.8	5	55	0.000221839	0.1623	Very-long-chain enoyl-CoA reductase OS=Homo sapiens GN=TECR PE=1 SV=1 : tr|B4DR74|B4DR74_HUMAN Very-long-chain enoyl-CoA reductase OS=Homo sapiens GN=TECR PE=1 SV=1 : tr|M0R0N5|M0R0N5_HUMAN Very-long-chain enoyl-CoA reductase (Fragment) OS=Homo sapiens GN=TECR PE=4 SV=1 : tr|M0QXS1|M0QXS1_HUMAN Very-long-chain enoyl-CoA reductase (Fragment) OS=Homo sapiens GN=TECR PE=4 SV=1
sp|Q9NZT2|OGFR_HUMAN	677	5	73262.1	5	11	2.01851e-05	0.0842	Opioid growth factor receptor OS=Homo sapiens GN=OGFR PE=1 SV=3
sp|Q9UBQ7|GRHPR_HUMAN	328	2	35627.7	5	44	0.00016665	0.1585	Glyoxylate reductase/hydroxypyruvate reductase OS=Homo sapiens GN=GRHPR PE=1 SV=1
sp|Q9UBV2|SE1L1_HUMAN	794	5	88680.5	5	58	9.07473e-05	0.073	Protein sel-1 homolog 1 OS=Homo sapiens GN=SEL1L PE=1 SV=3
sp|Q9UDY2|ZO2_HUMAN	1190	5	133858	5	52	5.42854e-05	0.0622	Tight junction protein ZO-2 OS=Homo sapiens GN=TJP2 PE=1 SV=2 : tr|B1AN86|B1AN86_HUMAN Tight junction protein ZO-2 (Fragment) OS=Homo sapiens GN=TJP2 PE=1 SV=1 : tr|U3KQJ2|U3KQJ2_HUMAN Tight junction protein ZO-2 (Fragment) OS=Homo sapiens GN=TJP2 PE=1 SV=1
sp|Q9UHN6|TMEM2_HUMAN	1383	5	154258	5	18	1.61688e-05	0.0441	Transmembrane protein 2 OS=Homo sapiens GN=TMEM2 PE=1 SV=1 : tr|B4E1B9|B4E1B9_HUMAN Transmembrane protein 2 OS=Homo sapiens GN=TMEM2 PE=1 SV=1 : tr|F5H6B2|F5H6B2_HUMAN Transmembrane protein 2 OS=Homo sapiens GN=TMEM2 PE=1 SV=1 : tr|F5GZC1|F5GZC1_HUMAN Transmembrane protein 2 (Fragment) OS=Homo sapiens GN=TMEM2 PE=4 SV=1
sp|Q9UHX1|PUF60_HUMAN	559	3	59819.6	5	28	6.22261e-05	0.1413	Poly(U)-binding-splicing factor PUF60 OS=Homo sapiens GN=PUF60 PE=1 SV=1
sp|Q9UK22|FBX2_HUMAN	296	5	33288.8	5	94	0.000394514	0.2365	F-box only protein 2 OS=Homo sapiens GN=FBXO2 PE=1 SV=2
sp|Q9UKK9|NUDT5_HUMAN	219	0	24294.2	5	13	7.37438e-05	0.2648	ADP-sugar pyrophosphatase OS=Homo sapiens GN=NUDT5 PE=1 SV=1
sp|Q9Y3F4|STRAP_HUMAN	350	5	38396	5	17	6.03403e-05	0.1943	Serine-threonine kinase receptor-associated protein OS=Homo sapiens GN=STRAP PE=1 SV=1
sp|Q9Y696|CLIC4_HUMAN	253	3	28735.7	5	20	9.82055e-05	0.1818	Chloride intracellular channel protein 4 OS=Homo sapiens GN=CLIC4 PE=1 SV=4
sp|Q9Y697|NFS1_HUMAN	457	2	50145.9	5	15	4.07757e-05	0.1204	Cysteine desulfurase, mitochondrial OS=Homo sapiens GN=NFS1 PE=1 SV=3
tr|A0A075B716|A0A075B716_HUMAN	191	0	21611.1	5	46	0.000299193	0.1623	40S ribosomal protein S17 OS=Homo sapiens GN=RPS17 PE=4 SV=1
tr|A0A087WSV8|A0A087WSV8_HUMAN	420	0	50178.4	5	16	4.73257e-05	0.1167	DDB1- and CUL4-associated factor 5 OS=Homo sapiens GN=DCAF5 PE=4 SV=1
tr|A0A087WWU8|A0A087WWU8_HUMAN	227	0	26386.4	5	31	0.000169653	0.1894	Tropomyosin alpha-3 chain OS=Homo sapiens GN=TPM3 PE=4 SV=1
tr|A0A087WY61|A0A087WY61_HUMAN	2099	0	236001	5	21	1.24289e-05	0.0281	Nuclear mitotic apparatus protein 1 OS=Homo sapiens GN=NUMA1 PE=4 SV=1 : tr|F5H4J1|F5H4J1_HUMAN Nuclear mitotic apparatus protein 1 (Fragment) OS=Homo sapiens GN=NUMA1 PE=1 SV=3 : tr|F5H6Y5|F5H6Y5_HUMAN Nuclear mitotic apparatus protein 1 (Fragment) OS=Homo sapiens GN=NUMA1 PE=1 SV=1 : tr|F5H763|F5H763_HUMAN Nuclear mitotic apparatus protein 1 (Fragment) OS=Homo sapiens GN=NUMA1 PE=1 SV=1 : tr|F5…
tr|A0A087WZQ6|A0A087WZQ6_HUMAN	677	0	75210	5	19	3.48651e-05	0.0606	AP-2 complex subunit beta (Fragment) OS=Homo sapiens GN=AP2B1 PE=4 SV=1 : tr|A0A087WU93|A0A087WU93_HUMAN AP-2 complex subunit beta (Fragment) OS=Homo sapiens GN=AP2B1 PE=4 SV=1 : tr|K7ERB2|K7ERB2_HUMAN AP-2 complex subunit beta (Fragment) OS=Homo sapiens GN=AP2B1 PE=1 SV=1 : tr|K7EN71|K7EN71_HUMAN AP-2 complex subunit beta (Fragment) OS=Homo sapiens GN=AP2B1 PE=1 SV=1 : tr|K7EJX1|K7EJX1_HUMAN AP-…
tr|A0A087WZV1|A0A087WZV1_HUMAN	330	0	36517.8	5	87	0.000327515	0.1515	Heterogeneous nuclear ribonucleoprotein A/B OS=Homo sapiens GN=HNRNPAB PE=4 SV=1
tr|A0A087X1A5|A0A087X1A5_HUMAN	493	0	54893.6	5	80	0.00020159	0.146	Double-stranded RNA-binding protein Staufen homolog 1 OS=Homo sapiens GN=STAU1 PE=4 SV=1
tr|A0A087X1N2|A0A087X1N2_HUMAN	998	1	114068	5	19	2.3651e-05	0.0551	CCAAT/enhancer-binding protein zeta OS=Homo sapiens GN=CEBPZ PE=4 SV=1
tr|A0A087X208|A0A087X208_HUMAN	1930	1	202144	5	13	8.36782e-06	0.0363	Agrin OS=Homo sapiens GN=AGRN PE=4 SV=1
tr|A6NE09|A6NE09_HUMAN	295	1	32870.4	5	31	0.000130547	0.2068	40S ribosomal protein SA OS=Homo sapiens GN=RPSAP58 PE=3 SV=1 : tr|C9JQR9|C9JQR9_HUMAN Protein RPSAP58 (Fragment) OS=Homo sapiens GN=RPSAP58 PE=3 SV=1
tr|A6NFX8|A6NFX8_HUMAN	232	0	25861.2	5	13	6.96116e-05	0.25	ADP-sugar pyrophosphatase OS=Homo sapiens GN=NUDT5 PE=1 SV=1
tr|A6PVH9|A6PVH9_HUMAN	481	0	52995.5	5	17	4.39066e-05	0.104	Copine-1 OS=Homo sapiens GN=CPNE1 PE=1 SV=1
tr|A8MUN2|A8MUN2_HUMAN	828	1	92542.4	5	31	4.65112e-05	0.07	Apolipoprotein B-100 OS=Homo sapiens GN=APOB PE=1 SV=2
tr|B0QY90|B0QY90_HUMAN	466	0	55108	5	28	7.46446e-05	0.0987	Eukaryotic translation initiation factor 3 subunit L OS=Homo sapiens GN=EIF3L PE=1 SV=1
tr|B0QYK0|B0QYK0_HUMAN	618	0	64871	5	14	2.81427e-05	0.1003	RNA-binding protein EWS OS=Homo sapiens GN=EWSR1 PE=1 SV=1
tr|B1AK85|B1AK85_HUMAN	260	1	29228.5	5	12	5.73369e-05	0.1885	F-actin-capping protein subunit beta OS=Homo sapiens GN=CAPZB PE=1 SV=1
tr|B4DR61|B4DR61_HUMAN	482	0	52896.9	5	50	0.000128869	0.1017	Protein transport protein Sec61 subunit alpha isoform 1 OS=Homo sapiens GN=SEC61A1 PE=1 SV=1
tr|B5MCA4|B5MCA4_HUMAN	342	0	37851.1	5	27	9.80763e-05	0.114	Epithelial cell adhesion molecule OS=Homo sapiens GN=EPCAM PE=1 SV=1
tr|B5MCF9|B5MCF9_HUMAN	571	0	66018	5	18	3.91618e-05	0.1086	Pescadillo homolog OS=Homo sapiens GN=PES1 PE=1 SV=1
tr|B7Z4C8|B7Z4C8_HUMAN	130	0	15091.2	5	114	0.0010894	0.3077	60S ribosomal protein L31 OS=Homo sapiens GN=RPL31 PE=1 SV=1
tr|B7Z4E3|B7Z4E3_HUMAN	120	0	13928.6	5	114	0.00118018	0.3333	60S ribosomal protein L31 OS=Homo sapiens GN=RPL31 PE=1 SV=1 : tr|C9JU56|C9JU56_HUMAN 60S ribosomal protein L31 (Fragment) OS=Homo sapiens GN=RPL31 PE=1 SV=1
tr|B7ZW38|B7ZW38_HUMAN	293	0	31991.8	5	18	7.63187e-05	0.1399	LOC649330 protein OS=Homo sapiens GN=LOC649330 PE=2 SV=1
tr|C9J1Z8|C9J1Z8_HUMAN	150	1	17077.9	5	183	0.00151561	0.3933	ADP-ribosylation factor 5 (Fragment) OS=Homo sapiens GN=ARF5 PE=1 SV=1
tr|C9J2Z7|C9J2Z7_HUMAN	834	0	89123.6	5	44	6.5541e-05	0.0779	Eukaryotic translation initiation factor 4 gamma 1 (Fragment) OS=Homo sapiens GN=EIF4G1 PE=1 SV=3 : tr|C9JIH5|C9JIH5_HUMAN Eukaryotic translation initiation factor 4 gamma 1 (Fragment) OS=Homo sapiens GN=EIF4G1 PE=1 SV=1 : tr|C9J987|C9J987_HUMAN Eukaryotic translation initiation factor 4 gamma 1 (Fragment) OS=Homo sapiens GN=EIF4G1 PE=1 SV=2
tr|C9JAB2|C9JAB2_HUMAN	235	0	26893.8	5	41	0.000216742	0.1872	Serine/arginine-rich-splicing factor 7 OS=Homo sapiens GN=SRSF7 PE=1 SV=1
tr|C9JH19|C9JH19_HUMAN	299	0	32525.3	5	23	9.55615e-05	0.2542	Cathepsin D light chain (Fragment) OS=Homo sapiens GN=CTSD PE=3 SV=1
tr|C9JIF9|C9JIF9_HUMAN	737	0	81603.8	5	20	3.37123e-05	0.0936	Acylamino-acid-releasing enzyme OS=Homo sapiens GN=APEH PE=1 SV=1
tr|C9K073|C9K073_HUMAN	869	0	93279.7	5	44	6.29012e-05	0.0748	Eukaryotic translation initiation factor 4 gamma 1 (Fragment) OS=Homo sapiens GN=EIF4G1 PE=1 SV=1
tr|D6R9P3|D6R9P3_HUMAN	280	2	30266	5	90	0.000399311	0.1786	Heterogeneous nuclear ribonucleoprotein A/B OS=Homo sapiens GN=HNRNPAB PE=1 SV=1
tr|D6RBL5|D6RBL5_HUMAN	260	0	29301	5	14	6.6893e-05	0.1615	Annexin OS=Homo sapiens GN=ANXA5 PE=1 SV=1
tr|D6RBZ0|D6RBZ0_HUMAN	327	0	35642.1	5	87	0.00033052	0.1529	Heterogeneous nuclear ribonucleoprotein A/B OS=Homo sapiens GN=HNRNPAB PE=1 SV=1
tr|D6RD18|D6RD18_HUMAN	283	0	30437	5	87	0.000381908	0.1767	Heterogeneous nuclear ribonucleoprotein A/B OS=Homo sapiens GN=HNRNPAB PE=1 SV=1
tr|D6RG15|D6RG15_HUMAN	254	0	28846.8	5	37	0.000180965	0.2992	Twinfilin-2 OS=Homo sapiens GN=TWF2 PE=1 SV=1
tr|E5RJU9|E5RJU9_HUMAN	526	0	57468.9	5	12	2.83414e-05	0.0951	Protein LYRIC OS=Homo sapiens GN=MTDH PE=1 SV=1
tr|E7EN19|E7EN19_HUMAN	1272	0	144810	5	11	1.07432e-05	0.055	Mitogen-activated protein kinase kinase kinase kinase 4 OS=Homo sapiens GN=MAP4K4 PE=1 SV=1
tr|E7ENH5|E7ENH5_HUMAN	427	0	47126.1	5	17	4.94592e-05	0.1171	Copine-1 OS=Homo sapiens GN=CPNE1 PE=1 SV=1 : tr|Q5JX44|Q5JX44_HUMAN Copine-1 (Fragment) OS=Homo sapiens GN=CPNE1 PE=1 SV=1 : tr|Q5JX60|Q5JX60_HUMAN Copine-1 (Fragment) OS=Homo sapiens GN=CPNE1 PE=1 SV=1 : tr|Q5JX59|Q5JX59_HUMAN Copine-1 (Fragment) OS=Homo sapiens GN=CPNE1 PE=1 SV=1 : tr|Q5JX58|Q5JX58_HUMAN Copine-1 (Fragment) OS=Homo sapiens GN=CPNE1 PE=1 SV=3 : tr|Q5JX56|Q5JX56_HUMAN Copine-1 (…
tr|E7ENQ1|E7ENQ1_HUMAN	1154	0	132066	5	11	1.18417e-05	0.0607	Mitogen-activated protein kinase kinase kinase kinase 4 OS=Homo sapiens GN=MAP4K4 PE=1 SV=1
tr|E7EQ29|E7EQ29_HUMAN	546	1	60426.5	5	69	0.000156994	0.1374	Beta-galactosidase OS=Homo sapiens GN=GLB1 PE=1 SV=1 : tr|F8WF40|F8WF40_HUMAN Beta-galactosidase OS=Homo sapiens GN=GLB1 PE=1 SV=1
tr|E7ESS2|E7ESS2_HUMAN	1273	0	144898	5	11	1.07347e-05	0.055	Mitogen-activated protein kinase kinase kinase kinase 4 OS=Homo sapiens GN=MAP4K4 PE=1 SV=3
tr|E7ETU9|E7ETU9_HUMAN	703	0	81100.7	5	19	3.35757e-05	0.0939	Procollagen-lysine,2-oxoglutarate 5-dioxygenase 2 OS=Homo sapiens GN=PLOD2 PE=1 SV=1
tr|E7EVH7|E7EVH7_HUMAN	732	1	83624.2	5	16	2.71541e-05	0.1325	Kinesin light chain 1 OS=Homo sapiens GN=KLC1 PE=4 SV=1
tr|E7EX83|E7EX83_HUMAN	1038	0	118910	5	11	1.3165e-05	0.0674	Mitogen-activated protein kinase kinase kinase kinase 4 OS=Homo sapiens GN=MAP4K4 PE=1 SV=1 : tr|E7ETN6|E7ETN6_HUMAN Mitogen-activated protein kinase kinase kinase kinase 4 (Fragment) OS=Homo sapiens GN=MAP4K4 PE=1 SV=1
tr|E9PAU2|E9PAU2_HUMAN	756	5	79511.2	5	43	7.06599e-05	0.1495	Ribonucleoprotein PTB-binding 1 OS=Homo sapiens GN=RAVER1 PE=1 SV=1 : tr|A0A087WZ13|A0A087WZ13_HUMAN Ribonucleoprotein PTB-binding 1 OS=Homo sapiens GN=RAVER1 PE=4 SV=1 : tr|K7EQG2|K7EQG2_HUMAN Uncharacterized protein (Fragment) OS=Homo sapiens PE=4 SV=1
tr|E9PB61|E9PB61_HUMAN	264	5	27522.9	5	25	0.000117642	0.1705	THO complex subunit 4 OS=Homo sapiens GN=ALYREF PE=1 SV=1 : sp|Q86V81|THOC4_HUMAN THO complex subunit 4 OS=Homo sapiens GN=ALYREF PE=1 SV=3
tr|E9PCX2|E9PCX2_HUMAN	263	0	29408.3	5	11	5.19593e-05	0.1597	Aldose reductase OS=Homo sapiens GN=AKR1B1 PE=1 SV=1
tr|E9PDI4|E9PDI4_HUMAN	531	0	58624.7	5	50	0.000116977	0.1638	Ladinin-1 OS=Homo sapiens GN=LAD1 PE=1 SV=1
tr|E9PGT1|E9PGT1_HUMAN	223	0	25538.4	5	20	0.000111417	0.3139	Translin OS=Homo sapiens GN=TSN PE=1 SV=1
tr|E9PKD5|E9PKD5_HUMAN	311	0	34574.3	5	15	5.9918e-05	0.1608	26S protease regulatory subunit 6A (Fragment) OS=Homo sapiens GN=PSMC3 PE=1 SV=2
tr|E9PKG6|E9PKG6_HUMAN	338	0	40325.3	5	16	5.88071e-05	0.145	DDB1- and CUL4-associated factor 5 OS=Homo sapiens GN=DCAF5 PE=4 SV=2 : tr|E9PLE9|E9PLE9_HUMAN DDB1- and CUL4-associated factor 5 (Fragment) OS=Homo sapiens GN=DCAF5 PE=4 SV=1 : tr|E9PLR0|E9PLR0_HUMAN DDB1- and CUL4-associated factor 5 (Fragment) OS=Homo sapiens GN=DCAF5 PE=4 SV=1 : tr|E9PM22|E9PM22_HUMAN DDB1- and CUL4-associated factor 5 (Fragment) OS=Homo sapiens GN=DCAF5 PE=4 SV=1 : tr|E9PJP3…
tr|E9PM69|E9PM69_HUMAN	397	0	44277.8	5	15	4.69383e-05	0.1259	26S protease regulatory subunit 6A OS=Homo sapiens GN=PSMC3 PE=1 SV=1
tr|E9PPQ5|E9PPQ5_HUMAN	184	0	20692.3	5	50	0.000337581	0.3478	Cysteine and histidine-rich domain-containing protein 1 OS=Homo sapiens GN=CHORDC1 PE=1 SV=1
tr|E9PQD7|E9PQD7_HUMAN	235	0	25177.2	5	23	0.000121587	0.2298	40S ribosomal protein S2 OS=Homo sapiens GN=RPS2 PE=1 SV=1
tr|F5GWZ1|F5GWZ1_HUMAN	155	1	16799.7	5	6	4.8089e-05	0.2645	Dehydrogenase/reductase SDR family member 4 OS=Homo sapiens GN=DHRS4 PE=1 SV=1
tr|F5H0C5|F5H0C5_HUMAN	112	0	12020.3	5	20	0.000221839	0.4643	Prohibitin-2 OS=Homo sapiens GN=PHB2 PE=1 SV=1
tr|F5H423|F5H423_HUMAN	210	0	23313.1	5	232	0.00137245	0.3	ADP-ribosylation factor 3 OS=Homo sapiens GN=ARF3 PE=3 SV=1
tr|F5H6E2|F5H6E2_HUMAN	1039	0	118902	5	20	2.39134e-05	0.0693	Unconventional myosin-Ic OS=Homo sapiens GN=MYO1C PE=1 SV=1 : tr|I3L204|I3L204_HUMAN Unconventional myosin-Ic (Fragment) OS=Homo sapiens GN=MYO1C PE=1 SV=2 : tr|I3L3Y6|I3L3Y6_HUMAN Unconventional myosin-Ic (Fragment) OS=Homo sapiens GN=MYO1C PE=1 SV=1 : tr|I3L4D4|I3L4D4_HUMAN Unconventional myosin-Ic (Fragment) OS=Homo sapiens GN=MYO1C PE=1 SV=1 : tr|I3L3F5|I3L3F5_HUMAN Unconventional myosin-Ic (…
tr|F5H6Q1|F5H6Q1_HUMAN	280	0	32262.8	5	10	4.43678e-05	0.1857	Ubiquitin thioesterase OTUB1 OS=Homo sapiens GN=OTUB1 PE=1 SV=1
tr|F6RGN5|F6RGN5_HUMAN	406	0	43565.2	5	13	3.97781e-05	0.1108	Mitochondrial dicarboxylate carrier OS=Homo sapiens GN=SLC25A10 PE=4 SV=1
tr|F8VNW4|F8VNW4_HUMAN	148	1	16052.2	5	87	0.000730271	0.2703	Nascent polypeptide-associated complex subunit alpha, muscle-specific form (Fragment) OS=Homo sapiens GN=NACA PE=1 SV=1
tr|F8W8D8|F8W8D8_HUMAN	594	1	66576.3	5	16	3.34626e-05	0.1212	Plastin-3 OS=Homo sapiens GN=PLS3 PE=1 SV=1
tr|F8W950|F8W950_HUMAN	251	0	27773.4	5	56	0.000277166	0.2151	Aminoacyl tRNA synthase complex-interacting multifunctional protein 2 OS=Homo sapiens GN=AIMP2 PE=1 SV=1
tr|F8WDD7|F8WDD7_HUMAN	113	2	13031	5	63	0.000692609	0.5133	Actin-related protein 2/3 complex subunit 4 OS=Homo sapiens GN=ARPC4 PE=4 SV=1
tr|F8WE04|F8WE04_HUMAN	186	1	20375.5	5	11	7.34693e-05	0.2419	Heat shock protein beta-1 OS=Homo sapiens GN=HSPB1 PE=1 SV=1
tr|F8WF48|F8WF48_HUMAN	85	1	9846	5	12	0.000175383	0.5647	Translocation protein SEC62 OS=Homo sapiens GN=SEC62 PE=1 SV=1
tr|G3V0I5|G3V0I5_HUMAN	457	0	50004.4	5	22	5.98043e-05	0.1575	NADH dehydrogenase (Ubiquinone) flavoprotein 1, 51kDa, isoform CRA_c OS=Homo sapiens GN=NDUFV1 PE=1 SV=1 : tr|B4DE93|B4DE93_HUMAN NADH dehydrogenase [ubiquinone] flavoprotein 1, mitochondrial OS=Homo sapiens GN=NDUFV1 PE=1 SV=1
tr|G3V1B3|G3V1B3_HUMAN	87	2	9862.1	5	54	0.000771082	0.3103	60S ribosomal protein L21 OS=Homo sapiens GN=RPL21 PE=1 SV=1
tr|G3V3I1|G3V3I1_HUMAN	148	0	16616.2	5	62	0.000520423	0.2838	Proteasome subunit alpha type OS=Homo sapiens GN=PSMA6 PE=1 SV=1
tr|G3V3U4|G3V3U4_HUMAN	107	0	11544.9	5	62	0.000719837	0.3925	Proteasome subunit alpha type OS=Homo sapiens GN=PSMA6 PE=1 SV=1
tr|G3XAA2|G3XAA2_HUMAN	1165	0	133384	5	11	1.17299e-05	0.0601	Mitogen-activated protein kinase kinase kinase kinase 4 OS=Homo sapiens GN=MAP4K4 PE=1 SV=2
tr|G5E948|G5E948_HUMAN	1235	0	141044	5	11	1.1065e-05	0.0567	Mitogen-activated protein kinase kinase kinase kinase 4 OS=Homo sapiens GN=MAP4K4 PE=1 SV=2
tr|G5E972|G5E972_HUMAN	414	0	46260.2	5	13	3.90094e-05	0.1691	Thymopentin OS=Homo sapiens GN=TMPO PE=1 SV=1
tr|H0Y3P2|H0Y3P2_HUMAN	869	0	98037.7	5	17	2.43028e-05	0.0529	Eukaryotic translation initiation factor 4 gamma 2 OS=Homo sapiens GN=EIF4G2 PE=1 SV=1 : tr|H0YCH5|H0YCH5_HUMAN Eukaryotic translation initiation factor 4 gamma 2 (Fragment) OS=Homo sapiens GN=EIF4G2 PE=1 SV=1 : tr|H0YD77|H0YD77_HUMAN Eukaryotic translation initiation factor 4 gamma 2 (Fragment) OS=Homo sapiens GN=EIF4G2 PE=1 SV=1 : tr|H0YEC5|H0YEC5_HUMAN Eukaryotic translation initiation factor …
tr|H0YGW7|H0YGW7_HUMAN	596	1	67603.1	5	9	1.87596e-05	0.1258	ATP-binding cassette sub-family F member 1 (Fragment) OS=Homo sapiens GN=ABCF1 PE=1 SV=1
tr|H0YHM6|H0YHM6_HUMAN	240	0	25927.3	5	14	7.24675e-05	0.1833	Alpha-aminoadipic semialdehyde dehydrogenase (Fragment) OS=Homo sapiens GN=ALDH7A1 PE=1 SV=3
tr|H0YHX9|H0YHX9_HUMAN	213	0	22911.6	5	86	0.000501586	0.1878	Nascent polypeptide-associated complex subunit alpha, muscle-specific form (Fragment) OS=Homo sapiens GN=NACA PE=1 SV=1 : tr|F8VZJ2|F8VZJ2_HUMAN Nascent polypeptide-associated complex subunit alpha, muscle-specific form OS=Homo sapiens GN=NACA PE=1 SV=1 : tr|F8W1N5|F8W1N5_HUMAN Nascent polypeptide-associated complex subunit alpha, muscle-specific form (Fragment) OS=Homo sapiens GN=NACA PE=1 SV=1
tr|H0YJG7|H0YJG7_HUMAN	216	0	23777.1	5	21	0.000120779	0.2546	Activator of 90 kDa heat shock protein ATPase homolog 1 (Fragment) OS=Homo sapiens GN=AHSA1 PE=1 SV=1
tr|H0YKD8|H0YKD8_HUMAN	170	0	19042.1	5	62	0.000453074	0.2294	60S ribosomal protein L28 OS=Homo sapiens GN=RPL28 PE=1 SV=1
tr|H0YL72|H0YL72_HUMAN	331	1	35745	5	28	0.000105089	0.1692	Isocitrate dehydrogenase [NAD] subunit alpha, mitochondrial OS=Homo sapiens GN=IDH3A PE=1 SV=1
tr|H0YLC2|H0YLC2_HUMAN	174	0	19623.8	5	23	0.000164212	0.3448	Proteasome subunit alpha type OS=Homo sapiens GN=PSMA4 PE=1 SV=1
tr|H0YLP6|H0YLP6_HUMAN	89	0	9632.9	5	62	0.000865422	0.4382	60S ribosomal protein L28 OS=Homo sapiens GN=RPL28 PE=1 SV=1
tr|H0YM31|H0YM31_HUMAN	509	2	54591.3	5	7	1.70847e-05	0.1022	Phosphoenolpyruvate carboxykinase [GTP], mitochondrial OS=Homo sapiens GN=PCK2 PE=1 SV=2
tr|H0YN18|H0YN18_HUMAN	230	0	26247.6	5	25	0.000135033	0.2913	Proteasome subunit alpha type-4 OS=Homo sapiens GN=PSMA4 PE=1 SV=1
tr|H0YN88|H0YN88_HUMAN	136	0	15891.6	5	46	0.00042019	0.2279	40S ribosomal protein S17 OS=Homo sapiens GN=RPS17 PE=3 SV=1
tr|H3BMS6|H3BMS6_HUMAN	181	2	20025.3	5	20	0.000137271	0.337	Sulfide:quinone oxidoreductase, mitochondrial (Fragment) OS=Homo sapiens GN=SQRDL PE=4 SV=1
tr|H3BN98|H3BN98_HUMAN	237	5	27132.3	5	27	0.000141528	0.1688	Uncharacterized protein (Fragment) OS=Homo sapiens PE=4 SV=2
tr|H3BVG0|H3BVG0_HUMAN	880	0	99474.2	5	15	2.11756e-05	0.0636	Nuclear pore complex protein Nup93 OS=Homo sapiens GN=NUP93 PE=1 SV=1
tr|H7BZT7|H7BZT7_HUMAN	230	0	25447.7	5	10	5.4013e-05	0.187	S-formylglutathione hydrolase (Fragment) OS=Homo sapiens GN=ESD PE=1 SV=1
tr|H7C2W9|H7C2W9_HUMAN	108	0	12788.1	5	114	0.00131132	0.3704	60S ribosomal protein L31 (Fragment) OS=Homo sapiens GN=RPL31 PE=1 SV=1
tr|H7C360|H7C360_HUMAN	1170	0	134070	5	11	1.16797e-05	0.0598	Mitogen-activated protein kinase kinase kinase kinase 4 (Fragment) OS=Homo sapiens GN=MAP4K4 PE=1 SV=1
tr|J3KN67|J3KN67_HUMAN	285	0	33183.8	5	38	0.00016564	0.1649	Tropomyosin alpha-3 chain OS=Homo sapiens GN=TPM3 PE=1 SV=1
tr|J3KQ48|J3KQ48_HUMAN	180	5	19294	5	13	8.97216e-05	0.3111	Peptidyl-tRNA hydrolase 2, mitochondrial OS=Homo sapiens GN=PTRH2 PE=1 SV=1 : sp|Q9Y3E5|PTH2_HUMAN Peptidyl-tRNA hydrolase 2, mitochondrial OS=Homo sapiens GN=PTRH2 PE=1 SV=1
tr|J3QLP7|J3QLP7_HUMAN	224	0	25120.4	5	59	0.000327213	0.1607	Protein UBBP4 OS=Homo sapiens GN=UBBP4 PE=4 SV=1 : tr|J3KSM4|J3KSM4_HUMAN Protein UBBP4 (Fragment) OS=Homo sapiens GN=UBBP4 PE=4 SV=1
tr|J3QRK5|J3QRK5_HUMAN	229	0	25762.8	5	59	0.000320068	0.1572	Protein UBBP4 OS=Homo sapiens GN=UBBP4 PE=1 SV=1
tr|J9JIE6|J9JIE6_HUMAN	239	5	27043.4	5	55	0.000285885	0.2301	Transmembrane and coiled-coil domain-containing protein 1 OS=Homo sapiens GN=TMCO1 PE=1 SV=1 : sp|Q9UM00|TMCO1_HUMAN Transmembrane and coiled-coil domain-containing protein 1 OS=Homo sapiens GN=TMCO1 PE=1 SV=1 : tr|J3QQY2|J3QQY2_HUMAN Transmembrane and coiled-coil domain-containing protein 1 OS=Homo sapiens GN=TMCO1 PE=1 SV=1
tr|K7EK45|K7EK45_HUMAN	256	0	27192.3	5	30	0.000145582	0.2305	Polypyrimidine tract-binding protein 1 (Fragment) OS=Homo sapiens GN=PTBP1 PE=1 SV=1
tr|K7EL20|K7EL20_HUMAN	263	0	29343.7	5	31	0.000146431	0.1901	Eukaryotic translation initiation factor 3 subunit G (Fragment) OS=Homo sapiens GN=EIF3G PE=1 SV=3
tr|K7ER90|K7ER90_HUMAN	227	1	25407.8	5	32	0.000175126	0.2203	Eukaryotic translation initiation factor 3 subunit G (Fragment) OS=Homo sapiens GN=EIF3G PE=1 SV=1
tr|M0QXL5|M0QXL5_HUMAN	244	0	26604.7	5	8	4.07311e-05	0.2705	rRNA 2'-O-methyltransferase fibrillarin (Fragment) OS=Homo sapiens GN=FBL PE=1 SV=1
tr|M0QXM4|M0QXM4_HUMAN	365	0	39399.8	5	50	0.000170178	0.1288	Amino acid transporter OS=Homo sapiens GN=SLC1A5 PE=1 SV=1
tr|M0QYN0|M0QYN0_HUMAN	189	0	20356.8	5	51	0.000335224	0.2169	UPF0556 protein C19orf10 OS=Homo sapiens GN=C19orf10 PE=1 SV=1
tr|M0QYS1|M0QYS1_HUMAN	210	0	24184.7	5	38	0.000224797	0.1571	60S ribosomal protein L13a (Fragment) OS=Homo sapiens GN=RPL13A PE=1 SV=2
tr|M0R0K9|M0R0K9_HUMAN	460	0	48385.9	5	12	3.24078e-05	0.213	Transcription intermediary factor 1-beta (Fragment) OS=Homo sapiens GN=TRIM28 PE=1 SV=1
tr|M0R0Y3|M0R0Y3_HUMAN	354	1	38713.2	5	62	0.000217578	0.1921	RuvB-like 2 OS=Homo sapiens GN=RUVBL2 PE=1 SV=1
tr|M0R210|M0R210_HUMAN	129	1	14391.9	5	91	0.000876351	0.3643	40S ribosomal protein S16 OS=Homo sapiens GN=RPS16 PE=1 SV=1
tr|M0R2Q4|M0R2Q4_HUMAN	273	0	29146.1	5	8	3.64044e-05	0.2418	rRNA 2'-O-methyltransferase fibrillarin (Fragment) OS=Homo sapiens GN=FBL PE=1 SV=1
tr|Q5H928|Q5H928_HUMAN	169	1	17194.9	5	29	0.000213176	0.497	3-hydroxyacyl-CoA dehydrogenase type-2 OS=Homo sapiens GN=HSD17B10 PE=1 SV=1
tr|Q5JPU0|Q5JPU0_HUMAN	180	0	19814.1	5	16	0.000110427	0.2444	Pyruvate dehydrogenase E1 component subunit alpha, somatic form, mitochondrial OS=Homo sapiens GN=PDHA1 PE=1 SV=1
tr|Q5JPU1|Q5JPU1_HUMAN	205	0	22725.7	5	16	9.696e-05	0.2146	Pyruvate dehydrogenase E1 component subunit alpha, somatic form, mitochondrial (Fragment) OS=Homo sapiens GN=PDHA1 PE=1 SV=1
tr|Q5JW30|Q5JW30_HUMAN	494	0	54656.5	5	80	0.000201182	0.1457	Double-stranded RNA-binding protein Staufen homolog 1 OS=Homo sapiens GN=STAU1 PE=1 SV=1
tr|Q5SQT3|Q5SQT3_HUMAN	243	2	26217.8	5	20	0.000102247	0.2551	Histone H2A (Fragment) OS=Homo sapiens GN=H2AFY2 PE=4 SV=3
tr|Q6P452|Q6P452_HUMAN	299	0	33512.8	5	17	7.06324e-05	0.1806	Annexin OS=Homo sapiens GN=ANXA4 PE=1 SV=1
tr|Q8IUK7|Q8IUK7_HUMAN	396	1	45112.4	5	10	3.13712e-05	0.0783	ALB protein OS=Homo sapiens GN=ALB PE=2 SV=1
tr|R4GMU7|R4GMU7_HUMAN	196	1	22714	5	8	5.07061e-05	0.2857	60S ribosomal protein L7-like 1 OS=Homo sapiens GN=RPL7L1 PE=1 SV=1
tr|U3KQ56|U3KQ56_HUMAN	358	0	38653.1	5	40	0.000138804	0.1453	Glyoxylate reductase/hydroxypyruvate reductase OS=Homo sapiens GN=GRHPR PE=1 SV=1
tr|V9GYM3|V9GYM3_HUMAN	133	3	14886.7	5	24	0.000224174	0.2932	Apolipoprotein A-II OS=Homo sapiens GN=APOA2 PE=1 SV=1 : sp|P02652|APOA2_HUMAN Apolipoprotein A-II OS=Homo sapiens GN=APOA2 PE=1 SV=1 : tr|V9GYE3|V9GYE3_HUMAN Apolipoprotein A-II OS=Homo sapiens GN=APOA2 PE=1 SV=1 : tr|V9GYG9|V9GYG9_HUMAN Apolipoprotein A-II (Fragment) OS=Homo sapiens GN=APOA2 PE=1 SV=1
tr|V9HW75|V9HW75_HUMAN	420	0	50173.3	5	16	4.73257e-05	0.1167	DDB1- and CUL4-associated factor 5 OS=Homo sapiens GN=HEL-S-109 PE=2 SV=1
sp|O00232|PSD12_HUMAN	456	4	52852.6	4	21	5.72112e-05	0.125	26S proteasome non-ATPase regulatory subunit 12 OS=Homo sapiens GN=PSMD12 PE=1 SV=3
sp|O00330|ODPX_HUMAN	501	4	54070.8	4	7	1.73575e-05	0.1577	Pyruvate dehydrogenase protein X component, mitochondrial OS=Homo sapiens GN=PDHX PE=1 SV=3 : tr|E9PLU0|E9PLU0_HUMAN Pyruvate dehydrogenase protein X component, mitochondrial (Fragment) OS=Homo sapiens GN=PDHX PE=1 SV=1
sp|O00468|AGRIN_HUMAN	2067	0	217074	4	12	7.21219e-06	0.0266	Agrin OS=Homo sapiens GN=AGRN PE=1 SV=5
sp|O15173|PGRC2_HUMAN	223	4	23785.7	4	94	0.00052366	0.1883	Membrane-associated progesterone receptor component 2 OS=Homo sapiens GN=PGRMC2 PE=1 SV=1
sp|O15400|STX7_HUMAN	261	4	29779.3	4	22	0.000104715	0.2069	Syntaxin-7 OS=Homo sapiens GN=STX7 PE=1 SV=4
sp|O43488|ARK72_HUMAN	359	0	39545.7	4	44	0.00015226	0.1253	Aflatoxin B1 aldehyde reductase member 2 OS=Homo sapiens GN=AKR7A2 PE=1 SV=3
sp|O43493|TGON2_HUMAN	480	0	51064.4	4	50	0.000129406	0.1229	Trans-Golgi network integral membrane protein 2 OS=Homo sapiens GN=TGOLN2 PE=1 SV=2
sp|O43504|LTOR5_HUMAN	91	0	9589.7	4	9	0.000122865	0.5275	Ragulator complex protein LAMTOR5 OS=Homo sapiens GN=LAMTOR5 PE=1 SV=1
sp|O43660|PLRG1_HUMAN	514	0	57140.1	4	11	2.65862e-05	0.1362	Pleiotropic regulator 1 OS=Homo sapiens GN=PLRG1 PE=1 SV=1
sp|O43809|CPSF5_HUMAN	227	4	26192.7	4	28	0.000153235	0.2247	Cleavage and polyadenylation specificity factor subunit 5 OS=Homo sapiens GN=NUDT21 PE=1 SV=1 : tr|H3BND3|H3BND3_HUMAN Cleavage and polyadenylation-specificity factor subunit 5 (Fragment) OS=Homo sapiens GN=NUDT21 PE=1 SV=3 : tr|H3BV41|H3BV41_HUMAN Cleavage and polyadenylation-specificity factor subunit 5 (Fragment) OS=Homo sapiens GN=NUDT21 PE=1 SV=1
sp|O75477|ERLN1_HUMAN	346	3	38883.3	4	23	8.25806e-05	0.1329	Erlin-1 OS=Homo sapiens GN=ERLIN1 PE=1 SV=1
sp|O75964|ATP5L_HUMAN	103	0	11403.2	4	61	0.000735731	0.4272	ATP synthase subunit g, mitochondrial OS=Homo sapiens GN=ATP5L PE=1 SV=3
sp|O94855|SC24D_HUMAN	1032	3	112918	4	9	1.0834e-05	0.0814	Protein transport protein Sec24D OS=Homo sapiens GN=SEC24D PE=1 SV=2 : tr|D6RGJ5|D6RGJ5_HUMAN Protein transport protein Sec24D (Fragment) OS=Homo sapiens GN=SEC24D PE=4 SV=3 : tr|E9PDM8|E9PDM8_HUMAN Protein transport protein Sec24D OS=Homo sapiens GN=SEC24D PE=1 SV=1
sp|O94973|AP2A2_HUMAN	939	2	103877	4	20	2.64601e-05	0.0607	AP-2 complex subunit alpha-2 OS=Homo sapiens GN=AP2A2 PE=1 SV=2
sp|O95299|NDUAA_HUMAN	355	0	40706.9	4	7	2.4496e-05	0.2028	NADH dehydrogenase [ubiquinone] 1 alpha subcomplex subunit 10, mitochondrial OS=Homo sapiens GN=NDUFA10 PE=1 SV=1
sp|O96000|NDUBA_HUMAN	172	0	20745.2	4	12	8.66721e-05	0.2558	NADH dehydrogenase [ubiquinone] 1 beta subcomplex subunit 10 OS=Homo sapiens GN=NDUFB10 PE=1 SV=3
sp|P02647|APOA1_HUMAN	267	0	30740.9	4	11	5.11809e-05	0.1685	Apolipoprotein A-I OS=Homo sapiens GN=APOA1 PE=1 SV=1
sp|P02760|AMBP_HUMAN	352	3	38956	4	24	8.47022e-05	0.1562	Protein AMBP OS=Homo sapiens GN=AMBP PE=1 SV=1
sp|P02795|MT2_HUMAN	61	0	6019.2	4	69	0.00140522	0.3279	Metallothionein-2 OS=Homo sapiens GN=MT2A PE=1 SV=1
sp|P04222|1C03_HUMAN	366	0	40817.3	4	18	6.10967e-05	0.1503	HLA class I histocompatibility antigen, Cw-3 alpha chain OS=Homo sapiens GN=HLA-C PE=1 SV=2
sp|P04899|GNAI2_HUMAN	355	4	40407	4	26	9.09853e-05	0.1634	Guanine nucleotide-binding protein G(i) subunit alpha-2 OS=Homo sapiens GN=GNAI2 PE=1 SV=3
sp|P05026|AT1B1_HUMAN	303	4	35020.9	4	48	0.0001968	0.1716	Sodium/potassium-transporting ATPase subunit beta-1 OS=Homo sapiens GN=ATP1B1 PE=1 SV=1 : tr|V9GYR2|V9GYR2_HUMAN Sodium/potassium-transporting ATPase subunit beta-1 (Fragment) OS=Homo sapiens GN=ATP1B1 PE=1 SV=1
sp|P06737|PYGL_HUMAN	847	0	97069	4	17	2.4934e-05	0.0496	Glycogen phosphorylase, liver form OS=Homo sapiens GN=PYGL PE=1 SV=4
sp|P06753|TPM3_HUMAN	285	0	32911.8	4	34	0.000148204	0.1298	Tropomyosin alpha-3 chain OS=Homo sapiens GN=TPM3 PE=1 SV=2 : tr|D6RGJ6|D6RGJ6_HUMAN Tropomyosin alpha-3 chain (Fragment) OS=Homo sapiens GN=TPM3 PE=4 SV=1
sp|P07307|ASGR2_HUMAN	311	4	35052	4	33	0.00013182	0.1029	Asialoglycoprotein receptor 2 OS=Homo sapiens GN=ASGR2 PE=1 SV=2
sp|P07564|POLG_DEN2J	3391	0	378988	4	10	3.66352e-06	0.0127	Genome polyprotein OS=Dengue virus type 2 (strain Jamaica/1409/1983) PE=1 SV=2
sp|P08183|MDR1_HUMAN	1280	4	141371	4	24	2.32931e-05	0.0375	Multidrug resistance protein 1 OS=Homo sapiens GN=ABCB1 PE=1 SV=3 : tr|E7EWT8|E7EWT8_HUMAN Multidrug resistance protein 1 (Fragment) OS=Homo sapiens GN=ABCB1 PE=4 SV=1
sp|P08579|RU2B_HUMAN	225	2	25452.1	4	5	2.76067e-05	0.16	U2 small nuclear ribonucleoprotein B'' OS=Homo sapiens GN=SNRPB2 PE=1 SV=1
sp|P08754|GNAI3_HUMAN	354	4	40488.3	4	18	6.31678e-05	0.1271	Guanine nucleotide-binding protein G(k) subunit alpha OS=Homo sapiens GN=GNAI3 PE=1 SV=3
sp|P09417|DHPR_HUMAN	244	4	25755	4	54	0.000274935	0.2131	Dihydropteridine reductase OS=Homo sapiens GN=QDPR PE=1 SV=2
sp|P09496|CLCA_HUMAN	248	1	27042	4	19	9.51762e-05	0.1411	Clathrin light chain A OS=Homo sapiens GN=CLTA PE=1 SV=1
sp|P10319|1B58_HUMAN	362	0	40294	4	11	3.77494e-05	0.1436	HLA class I histocompatibility antigen, B-58 alpha chain OS=Homo sapiens GN=HLA-B PE=1 SV=1
sp|P11177|ODPB_HUMAN	359	4	39190	4	55	0.000190324	0.1588	Pyruvate dehydrogenase E1 component subunit beta, mitochondrial OS=Homo sapiens GN=PDHB PE=1 SV=3
sp|P11388|TOP2A_HUMAN	1531	4	174258	4	9	7.30287e-06	0.034	DNA topoisomerase 2-alpha OS=Homo sapiens GN=TOP2A PE=1 SV=3 : tr|J3QR57|J3QR57_HUMAN DNA topoisomerase 2-alpha (Fragment) OS=Homo sapiens GN=TOP2A PE=1 SV=1 : tr|J3KTB7|J3KTB7_HUMAN DNA topoisomerase 2-alpha (Fragment) OS=Homo sapiens GN=TOP2A PE=4 SV=1
sp|P12955|PEPD_HUMAN	493	4	54494.9	4	4	1.00795e-05	0.1176	Xaa-Pro dipeptidase OS=Homo sapiens GN=PEPD PE=1 SV=3
sp|P13640|MT1G_HUMAN	62	0	6118.3	4	69	0.00138256	0.3226	Metallothionein-1G OS=Homo sapiens GN=MT1G PE=1 SV=2
sp|P13797|PLST_HUMAN	630	0	70748.2	4	15	2.95786e-05	0.1	Plastin-3 OS=Homo sapiens GN=PLS3 PE=1 SV=4
sp|P13995|MTDC_HUMAN	350	0	37853.2	4	7	2.4846e-05	0.1143	Bifunctional methylenetetrahydrofolate dehydrogenase/cyclohydrolase, mitochondrial OS=Homo sapiens GN=MTHFD2 PE=1 SV=2
sp|P14550|AK1A1_HUMAN	325	4	36531.8	4	15	5.73369e-05	0.1631	Alcohol dehydrogenase [NADP(+)] OS=Homo sapiens GN=AKR1A1 PE=1 SV=3 : tr|Q5T621|Q5T621_HUMAN Alcohol dehydrogenase [NADP(+)] (Fragment) OS=Homo sapiens GN=AKR1A1 PE=1 SV=1
sp|P16152|CBR1_HUMAN	277	2	30337.9	4	40	0.000179393	0.1625	Carbonyl reductase [NADPH] 1 OS=Homo sapiens GN=CBR1 PE=1 SV=3
sp|P16402|H13_HUMAN	221	0	22318.3	4	70	0.000393489	0.1448	Histone H1.3 OS=Homo sapiens GN=HIST1H1D PE=1 SV=2
sp|P19174|PLCG1_HUMAN	1290	4	148420	4	7	6.74116e-06	0.038	1-phosphatidylinositol 4,5-bisphosphate phosphodiesterase gamma-1 OS=Homo sapiens GN=PLCG1 PE=1 SV=1
sp|P20674|COX5A_HUMAN	150	0	16733.7	4	95	0.00078679	0.2	Cytochrome c oxidase subunit 5A, mitochondrial OS=Homo sapiens GN=COX5A PE=1 SV=2
sp|P21291|CSRP1_HUMAN	193	0	20535.8	4	29	0.000186667	0.3212	Cysteine and glycine-rich protein 1 OS=Homo sapiens GN=CSRP1 PE=1 SV=3 : tr|E9PND2|E9PND2_HUMAN Cysteine and glycine-rich protein 1 (Fragment) OS=Homo sapiens GN=CSRP1 PE=1 SV=1
sp|P22061|PIMT_HUMAN	227	0	24602.6	4	9	4.92542e-05	0.2247	Protein-L-isoaspartate(D-aspartate) O-methyltransferase OS=Homo sapiens GN=PCMT1 PE=1 SV=4 : tr|C9J0F2|C9J0F2_HUMAN Protein-L-isoaspartate(D-aspartate) O-methyltransferase (Fragment) OS=Homo sapiens GN=PCMT1 PE=1 SV=1
sp|P22090|RS4Y1_HUMAN	263	0	29419	4	4	1.88943e-05	0.1255	40S ribosomal protein S4, Y isoform 1 OS=Homo sapiens GN=RPS4Y1 PE=1 SV=2
sp|P23368|MAOM_HUMAN	584	4	65383.8	4	9	1.9145e-05	0.0925	NAD-dependent malic enzyme, mitochondrial OS=Homo sapiens GN=ME2 PE=1 SV=1
sp|P23381|SYWC_HUMAN	471	3	53113.6	4	9	2.37382e-05	0.1062	Tryptophan--tRNA ligase, cytoplasmic OS=Homo sapiens GN=WARS PE=1 SV=2 : tr|G3V277|G3V277_HUMAN T1-TrpRS (Fragment) OS=Homo sapiens GN=WARS PE=1 SV=1 : tr|G3V227|G3V227_HUMAN T1-TrpRS (Fragment) OS=Homo sapiens GN=WARS PE=1 SV=1 : tr|G3V3P2|G3V3P2_HUMAN T1-TrpRS (Fragment) OS=Homo sapiens GN=WARS PE=1 SV=1 : tr|G3V3X0|G3V3X0_HUMAN T1-TrpRS (Fragment) OS=Homo sapiens GN=WARS PE=1 SV=1 : tr|G3V3S7|…
sp|P23919|KTHY_HUMAN	212	0	23786.5	4	6	3.51594e-05	0.1557	Thymidylate kinase OS=Homo sapiens GN=DTYMK PE=1 SV=4
sp|P26196|DDX6_HUMAN	483	4	54364.3	4	16	4.11528e-05	0.1097	Probable ATP-dependent RNA helicase DDX6 OS=Homo sapiens GN=DDX6 PE=1 SV=2
sp|P26583|HMGB2_HUMAN	209	3	24000.7	4	31	0.000184265	0.1818	High mobility group protein B2 OS=Homo sapiens GN=HMGB2 PE=1 SV=2 : tr|D6R9A6|D6R9A6_HUMAN High mobility group protein B2 (Fragment) OS=Homo sapiens GN=HMGB2 PE=1 SV=1
sp|P27105|STOM_HUMAN	288	3	31692.7	4	20	8.62708e-05	0.1389	Erythrocyte band 7 integral membrane protein OS=Homo sapiens GN=STOM PE=1 SV=3
sp|P27635|RL10_HUMAN	214	2	24569.9	4	10	5.80514e-05	0.1402	60S ribosomal protein L10 OS=Homo sapiens GN=RPL10 PE=1 SV=4 : tr|X1WI28|X1WI28_HUMAN 60S ribosomal protein L10 (Fragment) OS=Homo sapiens GN=RPL10 PE=1 SV=2
sp|P29474|NOS3_HUMAN	1203	3	133187	4	21	2.1686e-05	0.0416	Nitric oxide synthase, endothelial OS=Homo sapiens GN=NOS3 PE=1 SV=3
sp|P29990|POLG_DEN26	3391	1	379284	4	11	4.02987e-06	0.0127	Genome polyprotein OS=Dengue virus type 2 (strain Thailand/16681/1984) PE=1 SV=1
sp|P30042|ES1_HUMAN	268	0	28134.7	4	57	0.00026422	0.2164	ES1 protein homolog, mitochondrial OS=Homo sapiens GN=C21orf33 PE=1 SV=3
sp|P30044|PRDX5_HUMAN	214	4	22054.5	4	152	0.000882381	0.2383	Peroxiredoxin-5, mitochondrial OS=Homo sapiens GN=PRDX5 PE=1 SV=4
sp|P30049|ATPD_HUMAN	168	4	17461.2	4	97	0.00071728	0.2321	ATP synthase subunit delta, mitochondrial OS=Homo sapiens GN=ATP5D PE=1 SV=2
sp|P30491|1B53_HUMAN	362	0	40452.2	4	11	3.77494e-05	0.1436	HLA class I histocompatibility antigen, B-53 alpha chain OS=Homo sapiens GN=HLA-B PE=1 SV=1
sp|P30501|1C02_HUMAN	366	0	41051.3	4	18	6.10967e-05	0.1503	HLA class I histocompatibility antigen, Cw-2 alpha chain OS=Homo sapiens GN=HLA-C PE=1 SV=1
sp|P30566|PUR8_HUMAN	484	4	54836	4	42	0.000107803	0.124	Adenylosuccinate lyase OS=Homo sapiens GN=ADSL PE=1 SV=2
sp|P30685|1B35_HUMAN	362	0	40412.1	4	11	3.77494e-05	0.1436	HLA class I histocompatibility antigen, B-35 alpha chain OS=Homo sapiens GN=HLA-B PE=1 SV=1
sp|P30740|ILEU_HUMAN	379	4	42696.7	4	32	0.000104891	0.1451	Leukocyte elastase inhibitor OS=Homo sapiens GN=SERPINB1 PE=1 SV=1
sp|P33897|ABCD1_HUMAN	745	4	82866.5	4	22	3.66854e-05	0.0859	ATP-binding cassette sub-family D member 1 OS=Homo sapiens GN=ABCD1 PE=1 SV=2
sp|P35611|ADDA_HUMAN	737	0	80886.7	4	25	4.21404e-05	0.0882	Alpha-adducin OS=Homo sapiens GN=ADD1 PE=1 SV=2
sp|P35754|GLRX1_HUMAN	106	4	11750.2	4	8	9.37584e-05	0.3868	Glutaredoxin-1 OS=Homo sapiens GN=GLRX PE=1 SV=2
sp|P35914|HMGCL_HUMAN	325	4	34319.8	4	17	6.49818e-05	0.1569	Hydroxymethylglutaryl-CoA lyase, mitochondrial OS=Homo sapiens GN=HMGCL PE=1 SV=2
sp|P36551|HEM6_HUMAN	454	3	50102	4	4	1.09454e-05	0.1079	Oxygen-dependent coproporphyrinogen-III oxidase, mitochondrial OS=Homo sapiens GN=CPOX PE=1 SV=3
sp|P36871|PGM1_HUMAN	562	4	61392.5	4	18	3.9789e-05	0.121	Phosphoglucomutase-1 OS=Homo sapiens GN=PGM1 PE=1 SV=3
sp|P45974|UBP5_HUMAN	858	4	95707.3	4	8	1.15832e-05	0.0828	Ubiquitin carboxyl-terminal hydrolase 5 OS=Homo sapiens GN=USP5 PE=1 SV=2
sp|P46926|GNPI1_HUMAN	289	0	32629.6	4	33	0.000141854	0.0934	Glucosamine-6-phosphate isomerase 1 OS=Homo sapiens GN=GNPDA1 PE=1 SV=1
sp|P49790|NU153_HUMAN	1475	4	153825	4	5	4.21118e-06	0.0481	Nuclear pore complex protein Nup153 OS=Homo sapiens GN=NUP153 PE=1 SV=2
sp|P50213|IDH3A_HUMAN	366	0	39548.1	4	27	9.1645e-05	0.1202	Isocitrate dehydrogenase [NAD] subunit alpha, mitochondrial OS=Homo sapiens GN=IDH3A PE=1 SV=1 : tr|H0YLI6|H0YLI6_HUMAN Isocitrate dehydrogenase [NAD] subunit alpha, mitochondrial (Fragment) OS=Homo sapiens GN=IDH3A PE=1 SV=1 : tr|H0YKD0|H0YKD0_HUMAN Isocitrate dehydrogenase [NAD] subunit alpha, mitochondrial (Fragment) OS=Homo sapiens GN=IDH3A PE=1 SV=1 : tr|H0YM64|H0YM64_HUMAN Isocitrate dehydr…
sp|P50416|CPT1A_HUMAN	773	4	88292.7	4	15	2.41067e-05	0.0686	Carnitine O-palmitoyltransferase 1, liver isoform OS=Homo sapiens GN=CPT1A PE=1 SV=2 : tr|H3BUV7|H3BUV7_HUMAN Carnitine O-palmitoyltransferase 1, liver isoform (Fragment) OS=Homo sapiens GN=CPT1A PE=1 SV=1 : tr|H3BP22|H3BP22_HUMAN Carnitine O-palmitoyltransferase 1, liver isoform (Fragment) OS=Homo sapiens GN=CPT1A PE=1 SV=3 : tr|H3BUJ0|H3BUJ0_HUMAN Carnitine O-palmitoyltransferase 1, liver isofo…
sp|P50552|VASP_HUMAN	380	4	39787.1	4	15	4.90381e-05	0.1158	Vasodilator-stimulated phosphoprotein OS=Homo sapiens GN=VASP PE=1 SV=3
sp|P51452|DUS3_HUMAN	185	2	20447.3	4	36	0.000241745	0.2649	Dual specificity protein phosphatase 3 OS=Homo sapiens GN=DUSP3 PE=1 SV=1
sp|P51970|NDUA8_HUMAN	172	4	20074.1	4	31	0.000223903	0.3023	NADH dehydrogenase [ubiquinone] 1 alpha subcomplex subunit 8 OS=Homo sapiens GN=NDUFA8 PE=1 SV=3
sp|P52926|HMGA2_HUMAN	109	0	11807.1	4	154	0.00175518	0.3303	High mobility group protein HMGI-C OS=Homo sapiens GN=HMGA2 PE=1 SV=1
sp|P52943|CRIP2_HUMAN	208	0	22460	4	12	7.16711e-05	0.4327	Cysteine-rich protein 2 OS=Homo sapiens GN=CRIP2 PE=1 SV=1
sp|P53004|BIEA_HUMAN	296	4	33389.3	4	42	0.000176272	0.1892	Biliverdin reductase A OS=Homo sapiens GN=BLVRA PE=1 SV=2 : tr|C9J1E1|C9J1E1_HUMAN Biliverdin reductase A (Fragment) OS=Homo sapiens GN=BLVRA PE=1 SV=1
sp|P53801|PTTG_HUMAN	180	0	20292.2	4	189	0.00130441	0.1611	Pituitary tumor-transforming gene 1 protein-interacting protein OS=Homo sapiens GN=PTTG1IP PE=1 SV=1
sp|P55263|ADK_HUMAN	362	4	40501.7	4	27	9.26577e-05	0.1436	Adenosine kinase OS=Homo sapiens GN=ADK PE=1 SV=2
sp|P55265|DSRAD_HUMAN	1226	0	135963	4	7	7.09306e-06	0.0432	Double-stranded RNA-specific adenosine deaminase OS=Homo sapiens GN=ADAR PE=1 SV=4
sp|P55769|NH2L1_HUMAN	128	0	14146.5	4	71	0.000689088	0.2812	NHP2-like protein 1 OS=Homo sapiens GN=NHP2L1 PE=1 SV=3
sp|P60228|EIF3E_HUMAN	445	3	52169.4	4	33	9.21256e-05	0.1146	Eukaryotic translation initiation factor 3 subunit E OS=Homo sapiens GN=EIF3E PE=1 SV=1 : tr|E5RGA2|E5RGA2_HUMAN Eukaryotic translation initiation factor 3 subunit E OS=Homo sapiens GN=EIF3E PE=1 SV=1
sp|P60660|MYL6_HUMAN	151	0	16901.1	4	85	0.000699308	0.298	Myosin light polypeptide 6 OS=Homo sapiens GN=MYL6 PE=1 SV=2
sp|P60891|PRPS1_HUMAN	318	0	34793.9	4	7	2.73462e-05	0.1667	Ribose-phosphate pyrophosphokinase 1 OS=Homo sapiens GN=PRPS1 PE=1 SV=2
sp|P61586|RHOA_HUMAN	193	3	21736.1	4	15	9.65518e-05	0.228	Transforming protein RhoA OS=Homo sapiens GN=RHOA PE=1 SV=1
sp|P61916|NPC2_HUMAN	151	0	16541.5	4	96	0.000789806	0.2252	Epididymal secretory protein E1 OS=Homo sapiens GN=NPC2 PE=1 SV=1
sp|P61956|SUMO2_HUMAN	95	0	10846.4	4	32	0.000418459	0.2316	Small ubiquitin-related modifier 2 OS=Homo sapiens GN=SUMO2 PE=1 SV=3 : tr|J3KRH1|J3KRH1_HUMAN Small ubiquitin-related modifier 2 OS=Homo sapiens GN=SUMO2 PE=4 SV=1
sp|P62140|PP1B_HUMAN	327	1	37144.6	4	5	1.89954e-05	0.1162	Serine/threonine-protein phosphatase PP1-beta catalytic subunit OS=Homo sapiens GN=PPP1CB PE=1 SV=3 : tr|C9JP48|C9JP48_HUMAN Serine/threonine-protein phosphatase (Fragment) OS=Homo sapiens GN=PPP1CB PE=1 SV=1 : tr|C9J9S3|C9J9S3_HUMAN Serine/threonine-protein phosphatase (Fragment) OS=Homo sapiens GN=PPP1CB PE=1 SV=1 : tr|E7ETD8|E7ETD8_HUMAN Serine/threonine-protein phosphatase (Fragment) OS=Homo …
sp|P62195|PRS8_HUMAN	406	4	45579	4	38	0.000116274	0.1158	26S protease regulatory subunit 8 OS=Homo sapiens GN=PSMC5 PE=1 SV=1 : tr|J3QSA9|J3QSA9_HUMAN 26S protease regulatory subunit 8 (Fragment) OS=Homo sapiens GN=PSMC5 PE=1 SV=1 : tr|J3KRP2|J3KRP2_HUMAN 26S protease regulatory subunit 8 (Fragment) OS=Homo sapiens GN=PSMC5 PE=1 SV=1 : tr|J3QLH6|J3QLH6_HUMAN 26S protease regulatory subunit 8 (Fragment) OS=Homo sapiens GN=PSMC5 PE=1 SV=1
sp|P62244|RS15A_HUMAN	130	2	14812	4	14	0.000133786	0.2462	40S ribosomal protein S15a OS=Homo sapiens GN=RPS15A PE=1 SV=2 : tr|I3L3P7|I3L3P7_HUMAN 40S ribosomal protein S15a OS=Homo sapiens GN=RPS15A PE=1 SV=1
sp|P62277|RS13_HUMAN	151	0	17193.7	4	67	0.000551219	0.3046	40S ribosomal protein S13 OS=Homo sapiens GN=RPS13 PE=1 SV=2
sp|P62318|SMD3_HUMAN	126	2	13889.3	4	18	0.000177471	0.246	Small nuclear ribonucleoprotein Sm D3 OS=Homo sapiens GN=SNRPD3 PE=1 SV=1
sp|P62491|RB11A_HUMAN	216	0	24360.4	4	20	0.000115028	0.2083	Ras-related protein Rab-11A OS=Homo sapiens GN=RAB11A PE=1 SV=3
sp|P62820|RAB1A_HUMAN	205	4	22645.4	4	15	9.09e-05	0.239	Ras-related protein Rab-1A OS=Homo sapiens GN=RAB1A PE=1 SV=3
sp|P62851|RS25_HUMAN	125	4	13715.7	4	153	0.00152057	0.24	40S ribosomal protein S25 OS=Homo sapiens GN=RPS25 PE=1 SV=1
sp|P62854|RS26_HUMAN	115	4	12989.1	4	22	0.000237657	0.2783	40S ribosomal protein S26 OS=Homo sapiens GN=RPS26 PE=1 SV=3
sp|P62879|GBB2_HUMAN	340	2	37289	4	10	3.65382e-05	0.1265	Guanine nucleotide-binding protein G(I)/G(S)/G(T) subunit beta-2 OS=Homo sapiens GN=GNB2 PE=1 SV=3 : tr|C9JXA5|C9JXA5_HUMAN Guanine nucleotide-binding protein G(I)/G(S)/G(T) subunit beta-2 (Fragment) OS=Homo sapiens GN=GNB2 PE=1 SV=1 : tr|C9JIS1|C9JIS1_HUMAN Guanine nucleotide-binding protein G(I)/G(S)/G(T) subunit beta-2 (Fragment) OS=Homo sapiens GN=GNB2 PE=1 SV=1 : tr|C9JZN1|C9JZN1_HUMAN Guani…
sp|P62888|RL30_HUMAN	115	4	12757.7	4	83	0.000896616	0.3217	60S ribosomal protein L30 OS=Homo sapiens GN=RPL30 PE=1 SV=2 : tr|E5RI99|E5RI99_HUMAN 60S ribosomal protein L30 (Fragment) OS=Homo sapiens GN=RPL30 PE=1 SV=1 : tr|E5RJH3|E5RJH3_HUMAN 60S ribosomal protein L30 OS=Homo sapiens GN=RPL30 PE=1 SV=1
sp|P62942|FKB1A_HUMAN	108	3	11925.1	4	11	0.00012653	0.5278	Peptidyl-prolyl cis-trans isomerase FKBP1A OS=Homo sapiens GN=FKBP1A PE=1 SV=2
sp|P63279|UBC9_HUMAN	158	0	17977.2	4	30	0.00023588	0.2658	SUMO-conjugating enzyme UBC9 OS=Homo sapiens GN=UBE2I PE=1 SV=1 : tr|H3BQQ9|H3BQQ9_HUMAN SUMO-conjugating enzyme UBC9 (Fragment) OS=Homo sapiens GN=UBE2I PE=1 SV=1 : tr|H3BRD1|H3BRD1_HUMAN SUMO-conjugating enzyme UBC9 (Fragment) OS=Homo sapiens GN=UBE2I PE=1 SV=1
sp|P78406|RAE1L_HUMAN	368	4	40923.8	4	6	2.02549e-05	0.1848	mRNA export factor OS=Homo sapiens GN=RAE1 PE=1 SV=1
sp|P80297|MT1X_HUMAN	61	0	6045.2	4	69	0.00140522	0.3279	Metallothionein-1X OS=Homo sapiens GN=MT1X PE=1 SV=1
sp|P82933|RT09_HUMAN	396	4	45787.8	4	22	6.90166e-05	0.1515	28S ribosomal protein S9, mitochondrial OS=Homo sapiens GN=MRPS9 PE=1 SV=2
sp|P82979|SARNP_HUMAN	210	0	23638.4	4	6	3.54943e-05	0.1381	SAP domain-containing ribonucleoprotein OS=Homo sapiens GN=SARNP PE=1 SV=3
sp|P83731|RL24_HUMAN	157	0	17749.9	4	83	0.000656757	0.2229	60S ribosomal protein L24 OS=Homo sapiens GN=RPL24 PE=1 SV=1
sp|Q00796|DHSO_HUMAN	357	3	38281.8	4	11	3.82781e-05	0.0952	Sorbitol dehydrogenase OS=Homo sapiens GN=SORD PE=1 SV=4
sp|Q01581|HMCS1_HUMAN	520	4	57239.3	4	8	1.91123e-05	0.1096	Hydroxymethylglutaryl-CoA synthase, cytoplasmic OS=Homo sapiens GN=HMGCS1 PE=1 SV=2 : tr|D6RIW1|D6RIW1_HUMAN Hydroxymethylglutaryl-CoA synthase, cytoplasmic (Fragment) OS=Homo sapiens GN=HMGCS1 PE=1 SV=3
sp|Q01995|TAGL_HUMAN	201	2	22578.4	4	8	4.94448e-05	0.2289	Transgelin OS=Homo sapiens GN=TAGLN PE=1 SV=4 : tr|E9PJ32|E9PJ32_HUMAN Transgelin (Fragment) OS=Homo sapiens GN=TAGLN PE=1 SV=1
sp|Q03701|CEBPZ_HUMAN	1054	0	120880	4	18	2.12157e-05	0.0361	CCAAT/enhancer-binding protein zeta OS=Homo sapiens GN=CEBPZ PE=1 SV=3
sp|Q07866|KLC1_HUMAN	573	0	65250.9	4	13	2.81848e-05	0.1274	Kinesin light chain 1 OS=Homo sapiens GN=KLC1 PE=1 SV=2
sp|Q10471|GALT2_HUMAN	571	4	64673.5	4	53	0.00011531	0.0806	Polypeptide N-acetylgalactosaminyltransferase 2 OS=Homo sapiens GN=GALNT2 PE=1 SV=1
sp|Q12904|AIMP1_HUMAN	312	4	34313.1	4	8	3.18538e-05	0.1795	Aminoacyl tRNA synthase complex-interacting multifunctional protein 1 OS=Homo sapiens GN=AIMP1 PE=1 SV=2 : tr|D6R937|D6R937_HUMAN Endothelial monocyte-activating polypeptide 2 (Fragment) OS=Homo sapiens GN=AIMP1 PE=1 SV=1
sp|Q13148|TADBP_HUMAN	414	0	44693.3	4	16	4.80116e-05	0.1232	TAR DNA-binding protein 43 OS=Homo sapiens GN=TARDBP PE=1 SV=1
sp|Q13596|SNX1_HUMAN	522	4	59015.1	4	11	2.61787e-05	0.0958	Sorting nexin-1 OS=Homo sapiens GN=SNX1 PE=1 SV=3 : tr|H0YK43|H0YK43_HUMAN Sorting nexin-1 (Fragment) OS=Homo sapiens GN=SNX1 PE=1 SV=1 : tr|H0YK42|H0YK42_HUMAN Sorting nexin-1 OS=Homo sapiens GN=SNX1 PE=1 SV=1
sp|Q14151|SAFB2_HUMAN	953	0	107390	4	65	8.47319e-05	0.043	Scaffold attachment factor B2 OS=Homo sapiens GN=SAFB2 PE=1 SV=1
sp|Q14157|UBP2L_HUMAN	1087	3	114447	4	46	5.2572e-05	0.0488	Ubiquitin-associated protein 2-like OS=Homo sapiens GN=UBAP2L PE=1 SV=2 : tr|Q5VU78|Q5VU78_HUMAN Ubiquitin-associated protein 2-like (Fragment) OS=Homo sapiens GN=UBAP2L PE=1 SV=1 : tr|Q5VU80|Q5VU80_HUMAN Ubiquitin-associated protein 2-like (Fragment) OS=Homo sapiens GN=UBAP2L PE=1 SV=1 : tr|Q5VU81|Q5VU81_HUMAN Ubiquitin-associated protein 2-like (Fragment) OS=Homo sapiens GN=UBAP2L PE=1 SV=1
sp|Q14165|MLEC_HUMAN	292	3	32195.6	4	15	6.38168e-05	0.1473	Malectin OS=Homo sapiens GN=MLEC PE=1 SV=1 : tr|F5H1S8|F5H1S8_HUMAN Malectin (Fragment) OS=Homo sapiens GN=MLEC PE=1 SV=1
sp|Q14315|FLNC_HUMAN	2725	0	290823	4	12	5.47068e-06	0.0147	Filamin-C OS=Homo sapiens GN=FLNC PE=1 SV=3
sp|Q14409|GLPK3_HUMAN	553	0	60540.7	4	21	4.71759e-05	0.1085	Putative glycerol kinase 3 OS=Homo sapiens GN=GK3P PE=5 SV=2
sp|Q14498|RBM39_HUMAN	530	2	59324.7	4	25	5.8599e-05	0.0962	RNA-binding protein 39 OS=Homo sapiens GN=RBM39 PE=1 SV=2
sp|Q14677|EPN4_HUMAN	625	4	68197.8	4	7	1.39138e-05	0.072	Clathrin interactor 1 OS=Homo sapiens GN=CLINT1 PE=1 SV=1
sp|Q14692|BMS1_HUMAN	1282	4	145698	4	16	1.55045e-05	0.0437	Ribosome biogenesis protein BMS1 homolog OS=Homo sapiens GN=BMS1 PE=1 SV=1
sp|Q14966|ZN638_HUMAN	1978	3	220470	4	7	4.39641e-06	0.0293	Zinc finger protein 638 OS=Homo sapiens GN=ZNF638 PE=1 SV=2 : tr|C9JWN0|C9JWN0_HUMAN Zinc finger protein 638 (Fragment) OS=Homo sapiens GN=ZNF638 PE=1 SV=1 : tr|C9JMR2|C9JMR2_HUMAN Zinc finger protein 638 (Fragment) OS=Homo sapiens GN=ZNF638 PE=4 SV=1 : tr|C9JSD0|C9JSD0_HUMAN Zinc finger protein 638 (Fragment) OS=Homo sapiens GN=ZNF638 PE=4 SV=1 : tr|C9JHV0|C9JHV0_HUMAN Zinc finger protein 638 (F…
sp|Q15397|K0020_HUMAN	648	4	73520.3	4	10	1.91713e-05	0.0679	Pumilio domain-containing protein KIAA0020 OS=Homo sapiens GN=KIAA0020 PE=1 SV=3 : tr|S4R3K8|S4R3K8_HUMAN Pumilio domain-containing protein KIAA0020 (Fragment) OS=Homo sapiens GN=KIAA0020 PE=4 SV=1
sp|Q15691|MARE1_HUMAN	268	4	29962.2	4	113	0.000523805	0.1642	Microtubule-associated protein RP/EB family member 1 OS=Homo sapiens GN=MAPRE1 PE=1 SV=3
sp|Q16762|THTR_HUMAN	297	4	33389.8	4	13	5.43767e-05	0.2424	Thiosulfate sulfurtransferase OS=Homo sapiens GN=TST PE=1 SV=4 : tr|B1AH48|B1AH48_HUMAN Thiosulfate sulfurtransferase (Fragment) OS=Homo sapiens GN=TST PE=1 SV=1
sp|Q16775|GLO2_HUMAN	308	0	33766.3	4	7	2.82341e-05	0.1429	Hydroxyacylglutathione hydrolase, mitochondrial OS=Homo sapiens GN=HAGH PE=1 SV=2
sp|Q29RF7|PDS5A_HUMAN	1337	4	150716	4	8	7.43335e-06	0.0381	Sister chromatid cohesion protein PDS5 homolog A OS=Homo sapiens GN=PDS5A PE=1 SV=1
sp|Q2TB90|HKDC1_HUMAN	917	4	102460	4	5	6.77372e-06	0.0534	Putative hexokinase HKDC1 OS=Homo sapiens GN=HKDC1 PE=1 SV=3
sp|Q53H12|AGK_HUMAN	422	0	47089.4	4	13	3.82699e-05	0.0972	Acylglycerol kinase, mitochondrial OS=Homo sapiens GN=AGK PE=1 SV=2
sp|Q5JTV8|TOIP1_HUMAN	583	1	66190.3	4	14	2.98322e-05	0.0926	Torsin-1A-interacting protein 1 OS=Homo sapiens GN=TOR1AIP1 PE=1 SV=2
sp|Q5XKE5|K2C79_HUMAN	535	1	57782.2	4	37	8.5916e-05	0.0523	Keratin, type II cytoskeletal 79 OS=Homo sapiens GN=KRT79 PE=1 SV=2
sp|Q6DKI1|RL7L_HUMAN	246	0	28625.1	4	7	3.535e-05	0.1829	60S ribosomal protein L7-like 1 OS=Homo sapiens GN=RPL7L1 PE=1 SV=1
sp|Q6UB35|C1TM_HUMAN	978	0	105706	4	12	1.52429e-05	0.0613	Monofunctional C1-tetrahydrofolate synthase, mitochondrial OS=Homo sapiens GN=MTHFD1L PE=1 SV=1 : tr|Q5JYA3|Q5JYA3_HUMAN Monofunctional C1-tetrahydrofolate synthase, mitochondrial (Fragment) OS=Homo sapiens GN=MTHFD1L PE=1 SV=1
sp|Q7L1Q6|BZW1_HUMAN	419	4	47994.7	4	11	3.26141e-05	0.0931	Basic leucine zipper and W2 domain-containing protein 1 OS=Homo sapiens GN=BZW1 PE=1 SV=1 : tr|C9IZ80|C9IZ80_HUMAN Basic leucine zipper and W2 domain-containing protein 1 (Fragment) OS=Homo sapiens GN=BZW1 PE=1 SV=1 : tr|C9JFN4|C9JFN4_HUMAN Basic leucine zipper and W2 domain-containing protein 1 (Fragment) OS=Homo sapiens GN=BZW1 PE=1 SV=1 : tr|C9JWF5|C9JWF5_HUMAN Basic leucine zipper and W2 doma…
sp|Q7L2H7|EIF3M_HUMAN	374	4	42457.8	4	22	7.30764e-05	0.1631	Eukaryotic translation initiation factor 3 subunit M OS=Homo sapiens GN=EIF3M PE=1 SV=1 : tr|J3KNJ2|J3KNJ2_HUMAN Eukaryotic translation initiation factor 3 subunit M (Fragment) OS=Homo sapiens GN=EIF3M PE=1 SV=1 : tr|E9PN86|E9PN86_HUMAN Eukaryotic translation initiation factor 3 subunit M (Fragment) OS=Homo sapiens GN=EIF3M PE=1 SV=1
sp|Q7L8L6|FAKD5_HUMAN	764	4	86500.6	4	34	5.52856e-05	0.0524	FAST kinase domain-containing protein 5 OS=Homo sapiens GN=FASTKD5 PE=1 SV=1
sp|Q8N1G4|LRC47_HUMAN	583	4	63415.7	4	14	2.98322e-05	0.0738	Leucine-rich repeat-containing protein 47 OS=Homo sapiens GN=LRRC47 PE=1 SV=1
sp|Q8N8S7|ENAH_HUMAN	591	4	66451.9	4	24	5.04487e-05	0.0761	Protein enabled homolog OS=Homo sapiens GN=ENAH PE=1 SV=2
sp|Q8NCW5|NNRE_HUMAN	288	2	31636.2	4	11	4.74489e-05	0.2083	NAD(P)H-hydrate epimerase OS=Homo sapiens GN=APOA1BP PE=1 SV=2
sp|Q8NEW0|ZNT7_HUMAN	376	4	41581.3	4	14	4.62558e-05	0.1383	Zinc transporter 7 OS=Homo sapiens GN=SLC30A7 PE=2 SV=1
sp|Q8TCT9|HM13_HUMAN	377	4	41443.5	4	34	0.000112038	0.1034	Minor histocompatibility antigen H13 OS=Homo sapiens GN=HM13 PE=1 SV=1
sp|Q8TEM1|PO210_HUMAN	1887	4	204965	4	14	9.21685e-06	0.0297	Nuclear pore membrane glycoprotein 210 OS=Homo sapiens GN=NUP210 PE=1 SV=3
sp|Q8WVM0|TFB1M_HUMAN	346	4	39500	4	12	4.30855e-05	0.2168	Dimethyladenosine transferase 1, mitochondrial OS=Homo sapiens GN=TFB1M PE=1 SV=1
sp|Q92552|RT27_HUMAN	414	3	47563.4	4	35	0.000105025	0.1329	28S ribosomal protein S27, mitochondrial OS=Homo sapiens GN=MRPS27 PE=1 SV=3 : tr|E5RJ73|E5RJ73_HUMAN 28S ribosomal protein S27, mitochondrial OS=Homo sapiens GN=MRPS27 PE=1 SV=1 : tr|G5EA06|G5EA06_HUMAN 28S ribosomal protein S27, mitochondrial OS=Homo sapiens GN=MRPS27 PE=1 SV=1 : tr|D6RH20|D6RH20_HUMAN 28S ribosomal protein S27, mitochondrial (Fragment) OS=Homo sapiens GN=MRPS27 PE=1 SV=1
sp|Q92820|GGH_HUMAN	318	4	35923.2	4	43	0.000167984	0.1541	Gamma-glutamyl hydrolase OS=Homo sapiens GN=GGH PE=1 SV=2
sp|Q93052|LPP_HUMAN	612	3	65685.8	4	7	1.42093e-05	0.0964	Lipoma-preferred partner OS=Homo sapiens GN=LPP PE=1 SV=1 : tr|A0A087WZF1|A0A087WZF1_HUMAN Lipoma-preferred partner OS=Homo sapiens GN=LPP PE=4 SV=1
sp|Q96A33|CCD47_HUMAN	483	4	55820.3	4	21	5.4013e-05	0.0849	Coiled-coil domain-containing protein 47 OS=Homo sapiens GN=CCDC47 PE=1 SV=1 : tr|J3KRX4|J3KRX4_HUMAN Coiled-coil domain-containing protein 47 (Fragment) OS=Homo sapiens GN=CCDC47 PE=4 SV=1
sp|Q96CS3|FAF2_HUMAN	445	4	52572.5	4	34	9.49173e-05	0.1236	FAS-associated factor 2 OS=Homo sapiens GN=FAF2 PE=1 SV=2
sp|Q96HY6|DDRGK_HUMAN	314	4	35571.5	4	17	6.72583e-05	0.1274	DDRGK domain-containing protein 1 OS=Homo sapiens GN=DDRGK1 PE=1 SV=2
sp|Q96IU4|ABHEB_HUMAN	210	0	22313.5	4	12	7.09885e-05	0.1762	Alpha/beta hydrolase domain-containing protein 14B OS=Homo sapiens GN=ABHD14B PE=1 SV=1
sp|Q96KR1|ZFR_HUMAN	1074	3	116921	4	12	1.38804e-05	0.0531	Zinc finger RNA-binding protein OS=Homo sapiens GN=ZFR PE=1 SV=2
sp|Q96KR6|F210B_HUMAN	192	4	20393.2	4	25	0.000161758	0.1927	Protein FAM210B OS=Homo sapiens GN=FAM210B PE=1 SV=2
sp|Q99442|SEC62_HUMAN	399	0	45815.1	4	11	3.42489e-05	0.1003	Translocation protein SEC62 OS=Homo sapiens GN=SEC62 PE=1 SV=1
sp|Q99447|PCY2_HUMAN	389	0	43789.9	4	24	7.66457e-05	0.1337	Ethanolamine-phosphate cytidylyltransferase OS=Homo sapiens GN=PCYT2 PE=1 SV=1
sp|Q99956|DUS9_HUMAN	384	4	41823.3	4	13	4.2057e-05	0.1771	Dual specificity protein phosphatase 9 OS=Homo sapiens GN=DUSP9 PE=1 SV=1
sp|Q9BRX8|F213A_HUMAN	229	4	25729.4	4	31	0.000168172	0.1572	Redox-regulatory protein FAM213A OS=Homo sapiens GN=FAM213A PE=1 SV=3
sp|Q9BS26|ERP44_HUMAN	406	4	46923.4	4	94	0.000287626	0.1305	Endoplasmic reticulum resident protein 44 OS=Homo sapiens GN=ERP44 PE=1 SV=1
sp|Q9BUJ2|HNRL1_HUMAN	856	0	95661.3	4	23	3.33795e-05	0.0526	Heterogeneous nuclear ribonucleoprotein U-like protein 1 OS=Homo sapiens GN=HNRNPUL1 PE=1 SV=2
sp|Q9BY32|ITPA_HUMAN	194	4	21413.9	4	16	0.000102458	0.2113	Inosine triphosphate pyrophosphatase OS=Homo sapiens GN=ITPA PE=1 SV=2
sp|Q9BY49|PECR_HUMAN	303	4	32505.8	4	41	0.0001681	0.1452	Peroxisomal trans-2-enoyl-CoA reductase OS=Homo sapiens GN=PECR PE=1 SV=2
sp|Q9BY77|PDIP3_HUMAN	421	1	46042.5	4	38	0.000112132	0.1496	Polymerase delta-interacting protein 3 OS=Homo sapiens GN=POLDIP3 PE=1 SV=2
sp|Q9BYG3|MK67I_HUMAN	293	2	34183	4	25	0.000105998	0.1843	MKI67 FHA domain-interacting nucleolar phosphoprotein OS=Homo sapiens GN=NIFK PE=1 SV=1 : tr|C9J808|C9J808_HUMAN MKI67 FHA domain-interacting nucleolar phosphoprotein (Fragment) OS=Homo sapiens GN=NIFK PE=1 SV=3
sp|Q9GZV4|IF5A2_HUMAN	153	0	16764.2	4	105	0.000852558	0.1895	Eukaryotic translation initiation factor 5A-2 OS=Homo sapiens GN=EIF5A2 PE=1 SV=3 : tr|C9J4W5|C9J4W5_HUMAN Eukaryotic translation initiation factor 5A-2 (Fragment) OS=Homo sapiens GN=EIF5A2 PE=4 SV=1
sp|Q9H4B7|TBB1_HUMAN	451	0	50276.5	4	16	4.40727e-05	0.0776	Tubulin beta-1 chain OS=Homo sapiens GN=TUBB1 PE=1 SV=1
sp|Q9H6R4|NOL6_HUMAN	1146	4	127495	4	4	4.33612e-06	0.0454	Nucleolar protein 6 OS=Homo sapiens GN=NOL6 PE=1 SV=2
sp|Q9H7B2|RPF2_HUMAN	306	4	35542.2	4	39	0.000158332	0.183	Ribosome production factor 2 homolog OS=Homo sapiens GN=RPF2 PE=1 SV=2 : tr|Q5VXN0|Q5VXN0_HUMAN Ribosome production factor 2 homolog (Fragment) OS=Homo sapiens GN=RPF2 PE=1 SV=1
sp|Q9HBH1|DEFM_HUMAN	243	4	26978	4	10	5.11234e-05	0.2387	Peptide deformylase, mitochondrial OS=Homo sapiens GN=PDF PE=1 SV=1
sp|Q9HC07|TM165_HUMAN	324	2	34865.5	4	13	4.98453e-05	0.25	Transmembrane protein 165 OS=Homo sapiens GN=TMEM165 PE=1 SV=1
sp|Q9HD45|TM9S3_HUMAN	589	4	67825.1	4	73	0.000153969	0.0679	Transmembrane 9 superfamily member 3 OS=Homo sapiens GN=TM9SF3 PE=1 SV=2 : tr|Q5TB53|Q5TB53_HUMAN Transmembrane 9 superfamily member 3 (Fragment) OS=Homo sapiens GN=TM9SF3 PE=4 SV=3
sp|Q9NSK0|KLC4_HUMAN	619	0	68579.6	4	16	3.21111e-05	0.0889	Kinesin light chain 4 OS=Homo sapiens GN=KLC4 PE=1 SV=3 : tr|C9K0D5|C9K0D5_HUMAN Kinesin light chain 4 (Fragment) OS=Homo sapiens GN=KLC4 PE=1 SV=3 : tr|C9JQU1|C9JQU1_HUMAN Kinesin light chain 4 (Fragment) OS=Homo sapiens GN=KLC4 PE=1 SV=1 : tr|C9JXT5|C9JXT5_HUMAN Kinesin light chain 4 (Fragment) OS=Homo sapiens GN=KLC4 PE=1 SV=1 : tr|C9JZE5|C9JZE5_HUMAN Kinesin light chain 4 (Fragment) OS=Homo s…
sp|Q9NWT1|PK1IP_HUMAN	392	4	43917.8	4	17	5.38752e-05	0.1378	p21-activated protein kinase-interacting protein 1 OS=Homo sapiens GN=PAK1IP1 PE=1 SV=2
sp|Q9NX63|MIC19_HUMAN	227	0	26118.2	4	45	0.000246271	0.1586	MICOS complex subunit MIC19 OS=Homo sapiens GN=CHCHD3 PE=1 SV=1
sp|Q9P035|HACD3_HUMAN	362	4	43113.5	4	74	0.000253951	0.1464	Very-long-chain (3R)-3-hydroxyacyl-CoA dehydratase 3 OS=Homo sapiens GN=PTPLAD1 PE=1 SV=2
sp|Q9P0J0|NDUAD_HUMAN	144	4	16669.6	4	10	8.62708e-05	0.2917	NADH dehydrogenase [ubiquinone] 1 alpha subcomplex subunit 13 OS=Homo sapiens GN=NDUFA13 PE=1 SV=3
sp|Q9UBS4|DJB11_HUMAN	358	2	40470.6	4	18	6.2462e-05	0.1034	DnaJ homolog subfamily B member 11 OS=Homo sapiens GN=DNAJB11 PE=1 SV=1
sp|Q9UHB9|SRP68_HUMAN	627	3	70667.6	4	7	1.38694e-05	0.1005	Signal recognition particle subunit SRP68 OS=Homo sapiens GN=SRP68 PE=1 SV=2
sp|Q9Y224|CN166_HUMAN	244	4	28032.7	4	18	9.1645e-05	0.1598	UPF0568 protein C14orf166 OS=Homo sapiens GN=C14orf166 PE=1 SV=1
sp|Q9Y2H6|FND3A_HUMAN	1198	2	131750	4	17	1.76286e-05	0.0492	Fibronectin type-III domain-containing protein 3A OS=Homo sapiens GN=FNDC3A PE=1 SV=4
sp|Q9Y2V2|CHSP1_HUMAN	147	4	15864	4	60	0.000507061	0.2245	Calcium-regulated heat stable protein 1 OS=Homo sapiens GN=CARHSP1 PE=1 SV=2 : tr|H3BNU9|H3BNU9_HUMAN Calcium-regulated heat stable protein 1 (Fragment) OS=Homo sapiens GN=CARHSP1 PE=1 SV=1 : tr|H3BPY5|H3BPY5_HUMAN Calcium-regulated heat stable protein 1 (Fragment) OS=Homo sapiens GN=CARHSP1 PE=1 SV=3 : tr|H3BUY4|H3BUY4_HUMAN Calcium-regulated heat stable protein 1 (Fragment) OS=Homo sapiens GN=C…
sp|Q9Y2Z0|SUGT1_HUMAN	365	4	40980.5	4	27	9.18961e-05	0.1534	Suppressor of G2 allele of SKP1 homolog OS=Homo sapiens GN=SUGT1 PE=1 SV=3
sp|Q9Y4P3|TBL2_HUMAN	447	0	49748.2	4	27	7.50382e-05	0.0984	Transducin beta-like protein 2 OS=Homo sapiens GN=TBL2 PE=1 SV=1
sp|Q9Y5L4|TIM13_HUMAN	95	4	10475	4	81	0.00105922	0.4	Mitochondrial import inner membrane translocase subunit Tim13 OS=Homo sapiens GN=TIMM13 PE=1 SV=1
sp|Q9Y6G9|DC1L1_HUMAN	523	0	56526	4	7	1.66273e-05	0.109	Cytoplasmic dynein 1 light intermediate chain 1 OS=Homo sapiens GN=DYNC1LI1 PE=1 SV=3
sp|Q9Y6X4|F169A_HUMAN	670	0	74890.5	4	8	1.48334e-05	0.0552	Soluble lamin-associated protein of 75 kDa OS=Homo sapiens GN=FAM169A PE=1 SV=2 : tr|D6R953|D6R953_HUMAN Soluble lamin-associated protein of 75 kDa (Fragment) OS=Homo sapiens GN=FAM169A PE=1 SV=3 : tr|D6RC41|D6RC41_HUMAN Soluble lamin-associated protein of 75 kDa (Fragment) OS=Homo sapiens GN=FAM169A PE=1 SV=1 : tr|D6RFI5|D6RFI5_HUMAN Soluble lamin-associated protein of 75 kDa (Fragment) OS=Homo …
tr|A0A087WT27|A0A087WT27_HUMAN	441	0	49045.7	4	13	3.66211e-05	0.1202	Phosphoacetylglucosamine mutase OS=Homo sapiens GN=PGM3 PE=4 SV=1 : tr|D6RIS6|D6RIS6_HUMAN Phosphoacetylglucosamine mutase (Fragment) OS=Homo sapiens GN=PGM3 PE=1 SV=3
tr|A0A087WU27|A0A087WU27_HUMAN	171	0	18598.4	4	7	5.08544e-05	0.3158	Aminopeptidase B (Fragment) OS=Homo sapiens GN=RNPEP PE=4 SV=1
tr|A0A087WV23|A0A087WV23_HUMAN	226	4	23753.2	4	38	0.000208882	0.1814	SH3 domain-binding glutamic acid-rich-like protein 3 OS=Homo sapiens GN=SH3BGRL3 PE=4 SV=1 : sp|Q9H299|SH3L3_HUMAN SH3 domain-binding glutamic acid-rich-like protein 3 OS=Homo sapiens GN=SH3BGRL3 PE=1 SV=1
tr|A0A087WVM4|A0A087WVM4_HUMAN	913	0	99231.3	4	12	1.63281e-05	0.0657	Monofunctional C1-tetrahydrofolate synthase, mitochondrial OS=Homo sapiens GN=MTHFD1L PE=4 SV=1
tr|A0A087WWT3|A0A087WWT3_HUMAN	396	0	45100.3	4	9	2.82341e-05	0.0783	Serum albumin OS=Homo sapiens GN=ALB PE=4 SV=1
tr|A0A087WX29|A0A087WX29_HUMAN	243	0	26708.4	4	16	8.17975e-05	0.2099	TAR DNA-binding protein 43 (Fragment) OS=Homo sapiens GN=TARDBP PE=4 SV=1
tr|A0A087WXC5|A0A087WXC5_HUMAN	355	0	40793	4	7	2.4496e-05	0.2028	NADH dehydrogenase [ubiquinone] 1 alpha subcomplex subunit 10, mitochondrial OS=Homo sapiens GN=NDUFA10 PE=4 SV=1
tr|A0A087WXI1|A0A087WXI1_HUMAN	380	0	42801	4	10	3.26921e-05	0.1211	3-hydroxyisobutyryl-CoA hydrolase, mitochondrial OS=Homo sapiens GN=HIBCH PE=4 SV=1 : tr|B9A058|B9A058_HUMAN 3-hydroxyisobutyryl-CoA hydrolase, mitochondrial OS=Homo sapiens GN=HIBCH PE=1 SV=1
tr|A0A087WXQ8|A0A087WXQ8_HUMAN	107	0	12056.2	4	21	0.000243816	0.1682	Proteasome subunit beta type-3 OS=Homo sapiens GN=PSMB3 PE=4 SV=1
tr|A0A087WY10|A0A087WY10_HUMAN	112	0	12583.6	4	21	0.000232931	0.1607	Proteasome subunit beta type-3 OS=Homo sapiens GN=PSMB3 PE=4 SV=1
tr|A0A087WYP7|A0A087WYP7_HUMAN	518	0	55880.3	4	13	3.11774e-05	0.1313	Transducin beta-like protein 3 OS=Homo sapiens GN=TBL3 PE=4 SV=1
tr|A0A087WZ27|A0A087WZ27_HUMAN	146	0	16383.8	4	84	0.000714748	0.2397	Zinc finger protein 90 OS=Homo sapiens GN=ZNF90 PE=4 SV=1
tr|A0A087WZR9|A0A087WZR9_HUMAN	319	0	33598.1	4	42	0.000163563	0.1379	Pyrroline-5-carboxylate reductase 2 OS=Homo sapiens GN=PYCR2 PE=4 SV=1
tr|A0A087X0I4|A0A087X0I4_HUMAN	307	1	34470.4	4	11	4.45124e-05	0.228	Coatomer subunit epsilon OS=Homo sapiens GN=COPE PE=4 SV=1
tr|A0A087X215|A0A087X215_HUMAN	55	4	5487.8	4	45	0.00101643	0.2909	Basigin OS=Homo sapiens GN=BSG PE=4 SV=1
tr|A8MXL6|A8MXL6_HUMAN	284	1	31557.3	4	8	3.49944e-05	0.2676	Protein SEC13 homolog OS=Homo sapiens GN=SEC13 PE=1 SV=1
tr|A8MZH8|A8MZH8_HUMAN	107	0	11572.7	4	189	0.00219434	0.271	Pituitary tumor-transforming gene 1 protein-interacting protein OS=Homo sapiens GN=PTTG1IP PE=4 SV=1
tr|B0QYN7|B0QYN7_HUMAN	184	0	20426.5	4	30	0.000202549	0.2283	SUMO-conjugating enzyme UBC9 OS=Homo sapiens GN=UBE2I PE=1 SV=1
tr|B1AHD1|B1AHD1_HUMAN	132	0	14599.8	4	71	0.000668207	0.2727	NHP2-like protein 1 OS=Homo sapiens GN=NHP2L1 PE=1 SV=1
tr|B4DME9|B4DME9_HUMAN	542	0	59586	4	16	3.6673e-05	0.1015	Kinesin light chain 4 OS=Homo sapiens GN=KLC4 PE=1 SV=1
tr|B4DQI4|B4DQI4_HUMAN	188	0	19725.2	4	12	7.92957e-05	0.1968	Alpha/beta hydrolase domain-containing protein 14B OS=Homo sapiens GN=ABHD14B PE=1 SV=1
tr|B4E2E0|B4E2E0_HUMAN	271	0	30525.6	4	7	3.20889e-05	0.1919	Cytoplasmic dynein 1 light intermediate chain 2 OS=Homo sapiens GN=DYNC1LI2 PE=1 SV=1
tr|B7Z4B8|B7Z4B8_HUMAN	767	0	86050.6	4	23	3.72528e-05	0.0587	Heterogeneous nuclear ribonucleoprotein U-like protein 1 OS=Homo sapiens GN=HNRNPUL1 PE=1 SV=1 : tr|M0QYZ0|M0QYZ0_HUMAN Heterogeneous nuclear ribonucleoprotein U-like protein 1 (Fragment) OS=Homo sapiens GN=HNRNPUL1 PE=1 SV=1 : tr|M0R0K8|M0R0K8_HUMAN Heterogeneous nuclear ribonucleoprotein U-like protein 1 (Fragment) OS=Homo sapiens GN=HNRNPUL1 PE=1 SV=1 : tr|M0QZV6|M0QZV6_HUMAN Heterogeneous nuc…
tr|B7Z6Z4|B7Z6Z4_HUMAN	238	0	26672	4	85	0.000443678	0.1891	Retinal cone rhodopsin-sensitive cGMP 3',5'-cyclic phosphodiesterase subunit gamma OS=Homo sapiens GN=PDE6H PE=2 SV=1
tr|B7ZM99|B7ZM99_HUMAN	979	0	105805	4	12	1.52274e-05	0.0613	MTHFD1L protein OS=Homo sapiens GN=MTHFD1L PE=2 SV=1
tr|B8ZZA8|B8ZZA8_HUMAN	169	2	18604.1	4	19	0.000139667	0.3728	Glutaminase kidney isoform, mitochondrial OS=Homo sapiens GN=GLS PE=1 SV=1 : tr|B8ZZC5|B8ZZC5_HUMAN Glutaminase kidney isoform, mitochondrial OS=Homo sapiens GN=GLS PE=1 SV=1
tr|B8ZZU9|B8ZZU9_HUMAN	267	0	28990.5	4	7	3.25696e-05	0.1498	Bifunctional methylenetetrahydrofolate dehydrogenase/cyclohydrolase, mitochondrial OS=Homo sapiens GN=MTHFD2 PE=1 SV=1
tr|C9J7B5|C9J7B5_HUMAN	109	0	11918.8	4	105	0.00119671	0.2661	Eukaryotic translation initiation factor 5A-2 OS=Homo sapiens GN=EIF5A2 PE=1 SV=1
tr|C9JAK5|C9JAK5_HUMAN	153	0	17670	4	23	0.000186751	0.2484	ADP-ribosylation factor 4 OS=Homo sapiens GN=ARF4 PE=1 SV=1 : tr|U3KQF2|U3KQF2_HUMAN ADP-ribosylation factor 4 OS=Homo sapiens GN=ARF4 PE=1 SV=1
tr|C9JB63|C9JB63_HUMAN	220	0	23954.2	4	9	5.08213e-05	0.2682	Enoyl-CoA delta isomerase 2, mitochondrial (Fragment) OS=Homo sapiens GN=ECI2 PE=1 SV=1
tr|C9JEH7|C9JEH7_HUMAN	262	0	29347	4	4	1.89664e-05	0.126	40S ribosomal protein S4, Y isoform 1 (Fragment) OS=Homo sapiens GN=RPS4Y1 PE=1 SV=1
tr|C9JFK9|C9JFK9_HUMAN	325	1	34720.5	4	46	0.000175833	0.1723	BAG family molecular chaperone regulator 3 (Fragment) OS=Homo sapiens GN=BAG3 PE=1 SV=1
tr|C9JKR2|C9JKR2_HUMAN	417	0	47238.7	4	9	2.68122e-05	0.0743	Albumin, isoform CRA_k OS=Homo sapiens GN=ALB PE=1 SV=1
tr|C9JNW5|C9JNW5_HUMAN	150	0	17513.5	4	83	0.000687406	0.2333	60S ribosomal protein L24 OS=Homo sapiens GN=RPL24 PE=1 SV=1
tr|C9JQ41|C9JQ41_HUMAN	130	1	15268.9	4	18	0.000172011	0.2154	Coiled-coil domain-containing protein 58 OS=Homo sapiens GN=CCDC58 PE=1 SV=1
tr|C9JRZ6|C9JRZ6_HUMAN	232	0	26659.5	4	45	0.000240963	0.1552	MICOS complex subunit MIC19 OS=Homo sapiens GN=CHCHD3 PE=1 SV=1
tr|C9JXB8|C9JXB8_HUMAN	121	1	14341.8	4	84	0.000862423	0.2893	60S ribosomal protein L24 OS=Homo sapiens GN=RPL24 PE=1 SV=1
tr|D6R9P4|D6R9P4_HUMAN	274	0	30862.6	4	33	0.00014962	0.0985	Glucosamine-6-phosphate isomerase OS=Homo sapiens GN=GNPDA1 PE=1 SV=1
tr|D6RAY7|D6RAY7_HUMAN	237	1	26951.6	4	35	0.000183462	0.1139	Glucosamine-6-phosphate isomerase (Fragment) OS=Homo sapiens GN=GNPDA1 PE=1 SV=1 : tr|D6RB13|D6RB13_HUMAN Glucosamine-6-phosphate isomerase (Fragment) OS=Homo sapiens GN=GNPDA1 PE=1 SV=3 : tr|D6R917|D6R917_HUMAN Glucosamine-6-phosphate isomerase 1 (Fragment) OS=Homo sapiens GN=GNPDA1 PE=1 SV=1 : tr|D6RFK5|D6RFK5_HUMAN Glucosamine-6-phosphate isomerase 1 (Fragment) OS=Homo sapiens GN=GNPDA1 PE=4 S…
tr|D6RB01|D6RB01_HUMAN	610	0	67995	4	8	1.62925e-05	0.0607	Soluble lamin-associated protein of 75 kDa OS=Homo sapiens GN=FAM169A PE=1 SV=1
tr|D6RD47|D6RD47_HUMAN	134	1	14809.9	4	24	0.000222501	0.306	40S ribosomal protein S23 OS=Homo sapiens GN=RPS23 PE=1 SV=1
tr|D6RD67|D6RD67_HUMAN	286	0	31540.2	4	7	3.04059e-05	0.2203	Methylcrotonoyl-CoA carboxylase beta chain, mitochondrial (Fragment) OS=Homo sapiens GN=MCCC2 PE=1 SV=2
tr|D6RER0|D6RER0_HUMAN	388	0	43364.1	4	17	5.44306e-05	0.1237	Long-chain-fatty-acid--CoA ligase 1 OS=Homo sapiens GN=ACSL1 PE=1 SV=1
tr|D6RFH4|D6RFH4_HUMAN	131	1	14818.5	4	19	0.000180181	0.3893	Cytochrome b5 type B OS=Homo sapiens GN=CYB5B PE=1 SV=1
tr|E7EMS2|E7EMS2_HUMAN	201	0	22408.3	4	96	0.000593337	0.1692	Epididymal secretory protein E1 OS=Homo sapiens GN=NPC2 PE=1 SV=1
tr|E7ENY0|E7ENY0_HUMAN	663	0	73340	4	25	4.68439e-05	0.098	Alpha-adducin OS=Homo sapiens GN=ADD1 PE=1 SV=1
tr|E7EPM6|E7EPM6_HUMAN	664	0	74216	4	22	4.11605e-05	0.0648	Long-chain-fatty-acid--CoA ligase 1 OS=Homo sapiens GN=ACSL1 PE=1 SV=1 : tr|B7Z3Z9|B7Z3Z9_HUMAN Long-chain-fatty-acid--CoA ligase 1 OS=Homo sapiens GN=ACSL1 PE=1 SV=1
tr|E7ESZ7|E7ESZ7_HUMAN	390	0	44692.1	4	7	2.22977e-05	0.1846	NADH dehydrogenase [ubiquinone] 1 alpha subcomplex subunit 10, mitochondrial OS=Homo sapiens GN=NDUFA10 PE=1 SV=1
tr|E7EV99|E7EV99_HUMAN	632	0	69994.3	4	25	4.91416e-05	0.1028	Alpha-adducin OS=Homo sapiens GN=ADD1 PE=1 SV=1 : tr|D6RAH3|D6RAH3_HUMAN Alpha-adducin (Fragment) OS=Homo sapiens GN=ADD1 PE=1 SV=1
tr|E9PHI6|E9PHI6_HUMAN	407	0	43149.1	4	7	2.13663e-05	0.14	Cytoplasmic dynein 1 light intermediate chain 1 OS=Homo sapiens GN=DYNC1LI1 PE=1 SV=1
tr|E9PIZ4|E9PIZ4_HUMAN	116	0	13116.4	4	40	0.000428379	0.3966	Cysteine and histidine-rich domain-containing protein 1 OS=Homo sapiens GN=CHORDC1 PE=1 SV=1
tr|E9PK47|E9PK47_HUMAN	819	0	93992.5	4	17	2.57864e-05	0.0513	Alpha-1,4 glucan phosphorylase OS=Homo sapiens GN=PYGL PE=1 SV=1
tr|E9PKW4|E9PKW4_HUMAN	262	0	29022.4	4	4	1.89664e-05	0.1374	Sulfotransferase OS=Homo sapiens GN=SULT1A2 PE=3 SV=1
tr|E9PL09|E9PL09_HUMAN	231	0	25336.7	4	12	6.4535e-05	0.2035	40S ribosomal protein S3 OS=Homo sapiens GN=RPS3 PE=1 SV=1
tr|E9PLD0|E9PLD0_HUMAN	169	0	18453.4	4	31	0.000227877	0.2367	Ras-related protein Rab-1B OS=Homo sapiens GN=RAB1B PE=3 SV=1
tr|E9PLX3|E9PLX3_HUMAN	90	0	9503.8	4	9	0.00012423	0.5333	Ragulator complex protein LAMTOR5 OS=Homo sapiens GN=LAMTOR5 PE=1 SV=1 : tr|R4GMU8|R4GMU8_HUMAN Ragulator complex protein LAMTOR5 OS=Homo sapiens GN=LAMTOR5 PE=1 SV=1
tr|E9PMD8|E9PMD8_HUMAN	302	0	33032.4	4	13	5.34765e-05	0.1093	26S protease regulatory subunit 6A (Fragment) OS=Homo sapiens GN=PSMC3 PE=1 SV=4
tr|E9PMQ9|E9PMQ9_HUMAN	589	0	66850.3	4	9	1.89825e-05	0.0747	Transmembrane 9 superfamily member 1 OS=Homo sapiens GN=TM9SF1 PE=4 SV=1
tr|E9PN17|E9PN17_HUMAN	76	0	8428.7	4	61	0.000997109	0.5789	ATP synthase subunit g, mitochondrial OS=Homo sapiens GN=ATP5L PE=1 SV=1
tr|E9PPU1|E9PPU1_HUMAN	158	0	17378.5	4	12	9.43519e-05	0.2975	40S ribosomal protein S3 OS=Homo sapiens GN=RPS3 PE=1 SV=1
tr|E9PQ56|E9PQ56_HUMAN	323	0	34489.7	4	25	9.61532e-05	0.2136	Poly(U)-binding-splicing factor PUF60 (Fragment) OS=Homo sapiens GN=PUF60 PE=1 SV=3
tr|E9PSD5|E9PSD5_HUMAN	120	0	13633.7	4	40	0.0004141	0.3833	Cysteine and histidine-rich domain-containing protein 1 OS=Homo sapiens GN=CHORDC1 PE=1 SV=1
tr|F1LLU7|F1LLU7_HUMAN	197	0	21975.3	4	9	5.67548e-05	0.2995	Enoyl-CoA delta isomerase 2, mitochondrial OS=Homo sapiens GN=ECI2 PE=1 SV=1
tr|F2Z2E7|F2Z2E7_HUMAN	204	0	22571.6	4	11	6.69867e-05	0.2108	Cysteine desulfurase, mitochondrial OS=Homo sapiens GN=NFS1 PE=1 SV=1 : tr|A2A2M1|A2A2M1_HUMAN Cysteine desulfurase, mitochondrial (Fragment) OS=Homo sapiens GN=NFS1 PE=1 SV=3
tr|F5GXD8|F5GXD8_HUMAN	138	0	15609.8	4	14	0.00012603	0.3406	Stress-induced-phosphoprotein 1 OS=Homo sapiens GN=STIP1 PE=1 SV=1
tr|F5H2A4|F5H2A4_HUMAN	118	0	12688.9	4	154	0.00162131	0.3051	High mobility group protein HMGI-C OS=Homo sapiens GN=HMGA2 PE=1 SV=1
tr|F5H2U8|F5H2U8_HUMAN	99	2	10742.8	4	156	0.00195756	0.3636	High mobility group protein HMGI-C OS=Homo sapiens GN=HMGA2 PE=1 SV=1
tr|F5H3X6|F5H3X6_HUMAN	213	0	23582.5	4	11	6.41563e-05	0.23	Prohibitin-2 (Fragment) OS=Homo sapiens GN=PHB2 PE=1 SV=2
tr|F5H6H0|F5H6H0_HUMAN	147	0	16395.5	4	154	0.00130146	0.2449	High mobility group protein HMGI-C OS=Homo sapiens GN=HMGA2 PE=1 SV=1
tr|F5H760|F5H760_HUMAN	106	2	11868.3	4	107	0.00125402	0.2736	Microsomal glutathione S-transferase 1 (Fragment) OS=Homo sapiens GN=MGST1 PE=1 SV=1
tr|F5H783|F5H783_HUMAN	236	0	26955.6	4	14	7.36957e-05	0.1992	Stress-induced-phosphoprotein 1 OS=Homo sapiens GN=STIP1 PE=1 SV=1
tr|F6VRR5|F6VRR5_HUMAN	438	0	48055.4	4	37	0.000104943	0.1438	Polymerase delta-interacting protein 3 OS=Homo sapiens GN=POLDIP3 PE=4 SV=1
tr|F8VSD4|F8VSD4_HUMAN	105	0	11957.3	4	22	0.000260291	0.3619	Ubiquitin-conjugating enzyme E2 N OS=Homo sapiens GN=UBE2N PE=1 SV=1
tr|F8VV71|F8VV71_HUMAN	152	0	17635.1	4	22	0.000179806	0.25	Ubiquitin-conjugating enzyme E2 N OS=Homo sapiens GN=UBE2N PE=1 SV=1
tr|F8VWQ0|F8VWQ0_HUMAN	156	1	16919.4	4	16	0.000127415	0.2115	Phosphate carrier protein, mitochondrial OS=Homo sapiens GN=SLC25A3 PE=1 SV=1
tr|F8VXH9|F8VXH9_HUMAN	160	0	16967.8	4	88	0.000683265	0.2562	Poly(rC)-binding protein 2 (Fragment) OS=Homo sapiens GN=PCBP2 PE=1 SV=1
tr|F8W0A3|F8W0A3_HUMAN	187	0	20193.3	4	16	0.000106293	0.1818	Proliferation-associated protein 2G4 (Fragment) OS=Homo sapiens GN=PA2G4 PE=1 SV=1
tr|F8W696|F8W696_HUMAN	245	0	27873.3	4	11	5.57767e-05	0.1837	Truncated apolipoprotein A-I OS=Homo sapiens GN=APOA1 PE=1 SV=1
tr|F8W6L3|F8W6L3_HUMAN	576	0	65427.2	4	13	2.8038e-05	0.1267	Kinesin light chain 1 OS=Homo sapiens GN=KLC1 PE=4 SV=1
tr|F8W8W7|F8W8W7_HUMAN	479	0	50970.3	4	50	0.000129676	0.1232	Trans-Golgi network integral membrane protein 2 OS=Homo sapiens GN=TGOLN2 PE=1 SV=2 : tr|J3KQ45|J3KQ45_HUMAN Trans-Golgi network integral membrane protein 2 OS=Homo sapiens GN=TGOLN2 PE=1 SV=1
tr|F8W9U4|F8W9U4_HUMAN	828	0	88204.3	4	8	1.20029e-05	0.0749	Microtubule-associated protein OS=Homo sapiens GN=MAP4 PE=1 SV=1
tr|F8WAW4|F8WAW4_HUMAN	140	1	15611.9	4	10	8.87357e-05	0.4214	Enoyl-CoA delta isomerase 2, mitochondrial OS=Homo sapiens GN=ECI2 PE=1 SV=1
tr|F8WCJ1|F8WCJ1_HUMAN	105	0	11661.9	4	105	0.0012423	0.2762	Eukaryotic translation initiation factor 5A-2 OS=Homo sapiens GN=EIF5A2 PE=1 SV=1
tr|F8WCR1|F8WCR1_HUMAN	180	0	19737.4	4	44	0.000303673	0.2333	60S ribosomal protein L3 OS=Homo sapiens GN=RPL3 PE=1 SV=1
tr|F8WF69|F8WF69_HUMAN	260	0	27782.6	4	18	8.60053e-05	0.1346	Clathrin light chain A OS=Homo sapiens GN=CLTA PE=1 SV=1
tr|G3V1V0|G3V1V0_HUMAN	161	0	18007.5	4	85	0.000655872	0.2795	Myosin, light polypeptide 6, alkali, smooth muscle and non-muscle, isoform CRA_c OS=Homo sapiens GN=PDE6H PE=4 SV=1 : tr|F8W1R7|F8W1R7_HUMAN Retinal cone rhodopsin-sensitive cGMP 3',5'-cyclic phosphodiesterase subunit gamma OS=Homo sapiens GN=PDE6H PE=4 SV=1
tr|G3V1W4|G3V1W4_HUMAN	108	0	12544.3	4	8	9.20222e-05	0.3889	Protein transport protein Sec23A OS=Homo sapiens GN=SEC23A PE=1 SV=1 : tr|G3V4V1|G3V4V1_HUMAN Protein transport protein Sec23A (Fragment) OS=Homo sapiens GN=SEC23A PE=1 SV=3
tr|G3V2E7|G3V2E7_HUMAN	551	0	62658.5	4	13	2.93102e-05	0.1325	Kinesin light chain 1 OS=Homo sapiens GN=KLC1 PE=4 SV=1
tr|G3V2G6|G3V2G6_HUMAN	178	0	19927.6	4	30	0.000209376	0.2528	Retinol dehydrogenase 11 (Fragment) OS=Homo sapiens GN=RDH11 PE=1 SV=1
tr|G3V2V8|G3V2V8_HUMAN	122	1	13051.7	4	98	0.000997913	0.2787	Epididymal secretory protein E1 (Fragment) OS=Homo sapiens GN=NPC2 PE=1 SV=1
tr|G3V3B0|G3V3B0_HUMAN	582	3	67436.5	4	30	6.40361e-05	0.11	Apoptotic chromatin condensation inducer in the nucleus OS=Homo sapiens GN=ACIN1 PE=1 SV=1
tr|G3V3D1|G3V3D1_HUMAN	221	0	23665.9	4	96	0.000539641	0.1538	Epididymal secretory protein E1 (Fragment) OS=Homo sapiens GN=NPC2 PE=1 SV=1
tr|G3V3E8|G3V3E8_HUMAN	174	0	19199.8	4	96	0.000685407	0.1954	Epididymal secretory protein E1 OS=Homo sapiens GN=NPC2 PE=1 SV=1
tr|G3V3H3|G3V3H3_HUMAN	609	0	68714.7	4	13	2.65187e-05	0.1199	Kinesin light chain 1 OS=Homo sapiens GN=KLC1 PE=4 SV=1
[truncated: 3,065 more rows]

## Sheet: Non-transfected HepG2
Table S1c: List of mapped proteins for HepG2 control group, which is the non-tranfected cells.
[truncated: 3,057 more rows]

[truncated: 5 more sheets: HepG2 + pcDNA3, HepG2 + pMAXGFP, HepG2 + pcENS1, Max. parc., Charge]
